# Supplementary material for: Integration of genome-wide mRNA and miRNA expression, and DNA methylation data of three cell lines exposed to ten carbon nanomaterials
Source: Data Brief. 2018 May 25;19:1046–57. doi: 10.1016/j.dib.2018.05.107 (PMC6140287; doi:10.1016/j.dib.2018.05.107)
Supplement: Supplementary file 5 — Table S1. Excel spreadsheet, reporting in each sheet differential analysis summaries and SMITE gene scores for each exposure. For each gene are reported in the order the gene symbol, the SMITE score, the combined methylation log fold-change for promoter region, the combined methylation log fold-change for body region, the combined log fold-change of targeting miRNAs, mRNA expression log fold-change, combined methylation p-value for promoter region, combined p-values of targeting miRNAs, combined methylation p-value for body region, mRNA expression p-value. [file mmc5.xlsx]

## Sheet: README
FIELD	EXPLANATION
test_annotation.score_data.genes	gene symbol
scores	SMITE score
methylation_promoter_effect	Combined methylation log fold-change for promoter region
methylation_body_effect	Combined methylation log fold-change for body region
mirna_body_effect	Combined log fold-change of targeting mirnas
expression_effect	MRNA expression log fold-change
methylation_promoter_pvalue	Combined methylation p-value for promoter region
methylation_body_pvalue	Combined p-values of targeting mirnas
mirna_body_pvalue	Combined methylation p-value for body region
expression_pvalue	MRNA expression p-value

## Sheet: A549 BAY_MW
test_annotation.score_data.genes	scores	methylation_promoter_effect	methylation_body_effect	mirna_body_effect	expression_effect	methylation_promoter_pvalue	methylation_body_pvalue	mirna_body_pvalue	expression_pvalue
A1BG	1.60224	-0.00413332	0.00958585		0.0721112	0.593553	0.152756		0.278575
A1CF	2.80623	0.141787	-0.197532		-0.193295	0.000445923	0.00358079		0.319616
A2M	0.0428705	-0.152278	-0.0337686		-0.117505	0.0448475	0.0749962		0.727571
A2M-AS1	2.71792	0.0717859	0.152172		0.159987	0.0332556	0.0114821		0.0286538
A2ML1	0.444304	-0.170586	-0.0870028		-0.0709809	0.0307461	0.0137166		0.46719
A2MP1	0.554699				0.0655718				0.590774
A3GALT2	0.393128				-0.0368586				0.693976
A4GALT	1.77692	0.086275	-0.0981248		0.374068	0.00664714	0.00594755		0.0285932
A4GNT	0.957379	-0.0256348	0.0935505		0.0703426	0.996828	0.0965492		0.46061
AA06	0.624474	0.0568552			-0.0610618	0.702733			0.605643
AAAS	7.74089	-0.0200519		0.880483	-0.314914	0.922903		1.39311e-06	0.00364835
AACS	0.227843	0.0362218	-0.0638655	0.161948	0.125439	0.00099432	1.13493e-07	0.60409	0.163322
AACSP1	3.96558	0.0336149	-0.0407408		0.26641	0.518987	0.883715		0.00951596
AADAC	5.33549	0.117942	-0.0353374	0.350063	-0.21229	0.10017	0.295959	0.312717	0.0189041
AADACL2	0.88828	-0.0504901	-0.324243		-0.0736249	0.429631	0.00135021		0.455453
AADACL2-AS1	0.862584				0.0889407				0.43103
AADACL3	0.886662	-0.00602941	-0.0124874	-0.780105	0.0594182	0.951037	0.0461391	0.000449943	0.665196
AADACL4	4.1228	-0.17717	-0.0566618	-0.0909105	0.216293	0.00414875	0.626962	0.193164	0.0830692
AADACP1	0.291846				-0.0254697				0.770328
AADAT	3.02743	-0.0757106	0.00737221		-0.321648	0.072107	0.952268		0.0144004
AAED1	1.57042	0.000753123	-0.10154		-0.0491895	0.0103269	0.115392		0.535302
AAGAB	0.0938637	0.0493073	-0.0716838		0.0675697	0.0104543	0.366569		0.474342
AAK1	1.22501	0.025942	-0.0907442		0.124438	0.116086	0.251823		0.144084
AAMDC	3.12244	-0.0299025	-0.0261264	-0.00100495	0.12802	0.00442602	0.420564	0.999308	0.122071
AAMP	2.108	0.0806997	-0.127621	0.0522017	0.254782	0.0051293	0.0603613	0.622921	0.0163825
AANAT	0.470273	-0.000343356	-0.0635944	0.293545	0.101017	0.844733	0.153064	0.121289	0.456127
AAR2	1.25268	0.0289176	-0.0310101	-1.31717	0.0589012	0.791486	0.998402	0.000186074	0.558058
AARD	0.961424	-0.0755254	0.0946028	0.880483	0.146741	0.0377647	0.0342231	0.000620978	0.451546
AARS	5.7547	-0.0777072	-0.0391393	-0.8428	0.387456	0.874472	0.0217116	0.0202012	0.00442538
AARS2	1.1098	0.000791816	-0.0674043		0.138949	0.0032364	0.0607174		0.0837238
AASDH	0.671616	-0.0414128	0.181324		-0.0994631	0.417315	0.0114663		0.32047
AASDHPPT	3.02503	0.0313043	0.00871381	-0.366052	-0.224606	0.223221	0.150356	0.461775	0.0451804
AASS	1.1552	0.00313279	-0.0345401		0.135839	0.184794	0.336754		0.177822
AATBC	1.27295				0.113707				0.281743
AATF	1.88992	-0.0342224	-0.0381137	0.0812142	-0.141348	0.144458	0.132486	0.972316	0.0934316
AATK	0.0916326	0.0351154	-0.0294398		0.0291268	0.194499	0.084994		0.763592
AATK-AS1	3.74813	-0.0190375	-0.0332419		0.191232	0.276994	0.988182		0.0329533
ABAT	1.33914	-0.0149366	-0.0594089	-1.90374	-0.0160653	0.0005644	0.0202273	1.13493e-07	0.839232
ABCA1	2.51702	-0.0108601	-0.142612		0.215526	0.426721	3.60583e-06		0.0482558
ABCA10	0.892367	0.0557288	-0.0779272		0.155673	0.45685	0.184832		0.287445
ABCA11P	5.66465	0.0975269	-0.447422		-0.280917	0.0373254	1.69779e-05		0.0234021
ABCA12	2.04156		0.0239872		0.133308		0.96723		0.119533
ABCA13	1.54705		-0.0751622	0.50768	-0.10067		0.0689571	0.000809031	0.509717
ABCA2	1.5021	0.00745793	-0.0653412		-0.0873963	0.0837476	0.0911341		0.454382
ABCA3	0.313639	0.00987916	-0.0724246		0.050159	0.110963	0.982381		0.511074
ABCA4	1.12802	-0.170442	-0.054847		-0.118359	0.00561777	0.035506		0.155886
ABCA5	5.61847	-0.0535248	0.0590476	-0.343868	-0.336588	0.810235	0.74558	0.0879247	0.000894827
ABCA6	0.185541	-0.205434			-0.0705696	0.00135844			0.622101
ABCA7	3.17705	-0.0606166	-0.0701272	-1.09781	0.12929	0.677061	0.296332	0.000297001	0.112142
ABCA8	5.62978	-0.162948	-0.108495		0.258504	0.012203	0.0110314		0.00802121
ABCA9	0.0259467	-0.441603	-0.0206339		-0.0827699	2.006e-07	0.767177		0.262805
ABCA9-AS1	1.31067				0.307096				0.269134
ABCB1	0.0381178		-0.0155662		0.0129112		0.148193		0.886516
ABCB10	6.51797	0.0370516	-0.231223		-0.21704	0.0122539	0.00303433		0.0119237
ABCB11	1.81165	-0.077778	-0.23379		0.124761	0.0019212	0.00123568		0.318359
ABCB4	2.15501	0.111385	0.0364417		-0.325366	0.84777	0.779285		0.108955
ABCB5	2.32997	0.0370707	-0.00445696	0.209556	-0.132144	0.407406	0.00233399	0.0904743	0.280734
ABCB6	1.51509	0.123707	-0.159403	-1.30649	0.14948	0.00538265	0.0103768	0.0018217	0.113777
ABCB7	2.01197	-0.0675797			-0.187111	0.144283			0.063561
ABCB8	1.93573	0.0210777	-0.091816	0.213189	-0.196086	0.564065	0.0708098	0.0230025	0.354048
ABCB9	2.13311	0.0428841	-0.140586		-0.132033	0.983605	0.00386861		0.161583
ABCC1	6.46848	0.0489201	-0.0963848	0.335435	-0.322733	0.672854	0.0241301	0.270388	0.00450069
ABCC10	2.38831	-0.113898	-0.113618	0.15229	0.2521	0.0469022	0.0191025	0.655387	0.120017
ABCC11	1.1077	-0.317979	-0.0282551		0.0302842	1.98589e-05	0.00591615		0.80665
ABCC12	5.25495	-0.000372836	-0.0731538		0.24561	0.0008771	0.299023		0.0244775
ABCC13	1.7489	0.00175948	-0.0682575		0.15201	0.645533	0.743516		0.129835
ABCC2	6.87711	-0.0685097	-0.0254505	0.679726	-0.222941	0.838405	0.0150842	0.00606412	0.00444981
ABCC3	6.51341	0.0905905	-0.0620435	-0.14474	-0.257202	0.415661	0.187432	0.126497	0.00133015
ABCC4	0.939719	0.0614887	-0.0150336		0.185925	3.35411e-05	0.0417903		0.0600333
ABCC5	2.7206	-0.0374446	-0.127805		0.206722	0.645975	0.012298		0.0461117
ABCC5-AS1	5.80608				0.564461				0.0021897
ABCC6	3.67018		-0.0431025		-0.221411		0.0113505		0.0315398
ABCC6P1	1.87535	-0.0756695			-0.156221	0.246627			0.0860951
ABCC8	1.41716	0.0502338	-0.0507001		-0.0360686	0.000162213	0.792494		0.722358
ABCC9	1.63632	-0.109881	-0.08253		0.107724	0.00400232	0.318468		0.438606
ABCD1	1.29977	0.0581494	-0.0924661	0.764879	-0.0367083	0.346219	0.00180273	0.00642696	0.77638
ABCD2	2.6109	-0.14686	0.275684		0.123435	0.0469654	0.0103771		0.209888
ABCD3	1.72204	0.0365892	0.0917592	-0.8428	-0.134293	0.447423	0.166942	0.0010914	0.0750449
ABCD4	0.585195	-0.0161621	0.0784976		-0.0675891	0.573963	0.346142		0.451908
ABCE1	2.56262	0.0178404	-0.0554445	-1.31717	-0.15714	0.244425	0.50993	0.000593178	0.0421102
ABCF1	0.298477			0.984101	0.0499391			0.00282086	0.468322
ABCF2	2.04937	0.0131816	-0.00120654		0.160601	0.298603	0.0302939		0.0523534
ABCF3	4.73472	-0.0769242	0.117333	-1.13114	0.113937	0.0149507	0.00318621	1.86601e-06	0.193713
ABCG1	2.30143	0.0558068	-0.0981702	0.729279	0.358281	0.357428	0.0194802	0.00296519	0.0127782
ABCG2	1.04422	-0.0367808	-0.166925		-0.0682751	0.989332	0.0251248		0.4461
ABCG4	2.59643	-0.0674176	0.0849941	-1.30649	0.0516121	0.00954823	0.00468266	0.000271769	0.563594
ABCG5	4.99116	-0.0800106	-0.0918931		0.400934	0.512863	0.506413		0.006912
ABCG8	1.77309	-0.0358083	-0.117372	0.419645	-0.132438	0.771524	0.0662542	0.614733	0.204995
ABHD1	3.05968	0.0557353	-0.0755797	-0.8428	-0.214175	0.00281478	0.277007	0.000235744	0.0603604
ABHD10	0.108866	0.0317957	-0.0154173	-0.393054	0.0104634	0.787372	0.0598399	0.160162	0.913035
ABHD11	0.595333	0.0532586	-0.00472504		0.107225	0.00143285	0.00178113		0.13905
ABHD11-AS1	1.40969				0.0948311				0.239177
ABHD12	0.673776	0.014403	-0.177454	0.984101	0.0551288	0.0112494	0.00676906	0.000239864	0.535444
ABHD12B	1.27449	0.121656	-0.181682	0.454423	-0.0367057	0.066351	0.0675237	0.0619549	0.774307
ABHD13	1.52603	-0.0183462	0.125103	0.654313	-0.188159	0.0612568	0.0927435	0.210687	0.110381
ABHD14A	1.43749	0.0572618	-0.0150576	-0.780105	-0.0847129	0.0181832	0.928684	0.00181965	0.25876
ABHD14B	0.734239	0.0285096	0.00702763		-0.0755667	0.537103	0.0224035		0.469512
ABHD15	1.60593	0.00705375	-0.0504747		-0.123918	0.942442	0.422155		0.219078
ABHD16B	4.22256	-0.00251852	-0.113608	0.335435	-0.793458	0.258232	0.222938	0.133072	0.0133328
ABHD17A	3.72642	-0.0691041	0.00613603		0.16116	0.20788	0.00149331		0.0630678
ABHD17B	1.68031	-0.0624015	-0.0234793		-0.169806	0.00508291	0.089699		0.0673838
ABHD17C	3.17062	-0.0441493	-0.0939868	-1.19847	-0.26995	0.957255	0.00718166	2.49765e-05	0.0111131
ABHD18	1.33204				-0.173644				0.262033
ABHD2	3.01772	-0.0707471	-0.00820599	-1.30649	-0.306635	0.229527	0.859325	0.000656217	0.00536491
ABHD3	0.503752	0.087061	-0.0457612		-0.00191598	0.0386529	0.677849		0.982283
ABHD4	4.44027	-0.0847128	0.0978386	-1.31717	0.126866	0.0136583	0.0540635	0.00203021	0.132934
ABHD5	0.098738	-0.0182762	-0.0126002	-1.19847	-0.0823418	0.0209006	0.00280762	2.98075e-05	0.324977
ABHD6	7.31301	0.0783467	-0.0530175	0.880483	-0.211328	0.00401833	0.448389	0.000620978	0.0205968
ABHD8	4.80653	-0.0441286	-0.140611		0.290928	0.432059	0.0022162		0.00531511
ABI1	0.898481	-0.0228225	-0.111302	-1.53183	0.0084246	0.152238	0.0168282	4.86272e-05	0.921528
ABI2	5.40512	0.113746	-0.0315233	0.896632	-0.283425	0.0481426	0.0359079	0.692631	0.0209445
ABI3	0.268824	-0.00324504	-0.0351467	0.229557	-0.0204815	0.772535	0.297518	0.603229	0.853762
ABI3BP	0.766997	0.00461441	-0.0561286	-1.33385	0.029866	0.823268	0.0358657	1.78018e-05	0.762632
ABL1	3.46034	0.0760275	-0.046242	0.335435	-1.35795	0.0550868	0.0363044	0.0247908	0.173704
ABL2	2.07456	-0.204182	-0.116814		0.129008	0.0103874	0.00828003		0.223259
ABLIM1	2.57362	-0.0437653	-0.13177		0.214441	0.344502	6.55401e-05		0.0541369
ABLIM2	1.51228	0.104729	-0.0810745		0.308398	0.0210979	1.13493e-07		0.0341393
ABLIM3	0.475042	-0.0371626	-0.0684635	0.986417	-0.0146326	0.259818	0.0566157	0.00174719	0.899269
ABO	2.57969	-0.0487003	-0.0573559		-0.245208	0.483646	0.0307488		0.0653833
ABR	1.53471	0.0668536	-0.111334		0.178254	0.00501628	1.13493e-07		0.0250742
ABRA	4.91642	-0.0661605	-0.176157		0.215111	0.0518514	0.00564814		0.0106251
ABRACL	1.84582	-0.00607289	-0.0909764	-1.84255	0.152567	0.656967	0.00503663	0.148296	0.176783
ABT1	0.600085	-0.000198291	-0.235965	0.817914	-0.00217218	0.901874	8.49999e-07	0.104735	0.98525
ABTB1	0.893879	0.138356	-0.0576901	0.623065	0.0172393	0.000143536	0.0236034	0.563375	0.803603
ABTB2	0.0547403	0.0387665	-0.0159299		0.00452612	0.660536	0.746102		0.95244
ACAA1	2.44908	-0.0450539	-0.0749547	0.350063	0.0939089	0.0115745	0.135824	0.737016	0.163474
ACAA2	1.68478	-0.0821444	0.128581		-0.177708	0.00904518	0.0973388		0.0422811
ACACA	4.83319	-0.156908	-0.0819264		0.202448	0.00802011	0.511403		0.0262471
ACACB	2.81036	-0.00592717	-0.0394783	0.213189	0.180837	0.113724	0.000753195	0.201791	0.0412187
ACAD10	3.1287	0.124742	-0.101994	-0.393054	0.32004	0.0830433	0.00298091	0.00492353	0.0224292
ACAD11	0.0118901	0.0302475	-0.15911	-0.0417238	0.0688546	0.0180581	0.00153323	0.999698	0.470896
ACAD8	4.83214	-0.0144071	-0.0251225	0.986417	-0.280229	0.00600177	0.00693418	0.000608711	0.00805371
ACAD9	0.837086	0.0311851	0.0591081	-0.48003	-0.0489832	0.0133855	0.00798483	0.0870822	0.501768
ACADL	0.668631	-0.0810344	0.0521246		0.00255798	0.0103273	0.365045		0.982702
ACADM	1.16165	-0.0860868	0.101029	-0.287767	-0.157476	0.919284	0.0128774	0.0550862	0.140761
ACADS	1.27775	0.14149	-0.0507325	0.481091	0.20514	0.0137287	0.0687438	0.00946101	0.0348676
ACADSB	1.13531	-0.00501559	0.0130113	-0.482526	-0.111981	0.212681	0.997267	0.546665	0.181714
ACADVL	5.56362	-0.114	0.0553993	-0.482526	0.192417	0.329843	0.00878534	0.0019733	0.0314693
ACAN	1.03748	0.0785828	-0.0531741	0.213189	-0.0533417	0.450284	0.00390171	0.0230025	0.8249
ACAP1	2.81318	-0.0972479	-0.0247436	0.0812142	0.204143	0.0148946	0.524638	0.273175	0.101272
ACAP2	7.02203	0.0455081	-0.0294459		-0.376427	0.131573	0.017912		0.00369424
ACAP3	2.73956	0.107266	-0.120693	0.376706	0.299711	0.127653	0.00670598	0.0722216	0.00693205
ACAT1	0.899316	0.00601436	-0.104481	-0.197322	-0.0842873	0.854889	0.015012	0.318091	0.456192
ACAT2	0.454077	0.0819367	-0.0859284		0.06974	0.068072	0.106671		0.339707
ACBD3	3.95935	0.101663	-0.175275		-0.261594	0.00900945	0.00847527		0.0900394
ACBD4	2.0455	0.0852964	-0.0177419	-0.366052	0.19436	0.261276	0.180972	0.993569	0.0578933
ACBD5	1.32591	0.0406782	-0.204058		-0.0709522	0.989464	0.00389452		0.363479
ACBD6	1.71985	0.0370933	-0.129451		-0.0458273	0.00869811	0.0270045		0.511688
ACBD7	6.17627	0.111495	0.0438023		0.351139	0.378167	0.339064		0.000990712
ACCS	0.523514	-0.0117935	0.072584	-0.275535	0.00395543	0.382461	0.114131	0.255853	0.96169
ACCSL	3.09908	-0.2971	0.0238467	0.984101	-0.335531	6.02905e-05	0.700366	0.000106393	0.0153774
ACD	3.65941	-0.0399862	-0.0287926		0.176339	0.0648925	0.732795		0.0507268
ACE	0.267344	0.0299809	0.0280556	0.984101	0.074246	0.029992	0.783019	0.00130406	0.525607
ACE2	0.851405	-0.0964773	0.0757205		-0.125111	0.348433	0.496637		0.303566
ACER1	0.564624	-0.103524	-0.0598072		0.0467332	0.0858951	0.0312122		0.739777
ACER2	0.408296	0.064979	0.135194	0.484594	0.0856311	0.0253257	0.0301301	0.776257	0.439229
ACER3	3.52594	-0.115628	-0.0640921	-1.0613	-0.328081	0.0172169	0.0910307	0.0048693	0.00220489
ACHE	0.926644	0.0236833	-0.047885	0.142786	-0.000465016	0.00661402	0.00391144	0.752214	0.997493
ACIN1	2.02971	0.0551936	-0.103904		0.277057	0.00419131	0.0249505		0.0199607
ACKR1	0.00284111				0.000404016				0.997824
ACKR2	2.76728	-0.0960533	0.0167036	-1.00738	0.168625	0.215867	0.0646514	0.0254563	0.222714
ACKR3	1.33346	0.0602458	0.0144581	0.891031	-0.0556194	0.886566	0.0956512	1.88563e-07	0.640212
ACKR4	2.17067		-0.107863	-0.0417238	0.206299		0.241524	0.999698	0.0861021
ACLY	7.27781	0.0600118	-0.0585322		-0.373406	0.0120063	0.0889598		0.00502483
ACO1	9.35744	0.0548589	-0.0275155	0.654313	-0.292333	0.0889446	0.036082	0.147718	0.00126202
ACO2	2.08726	0.1005	0.00911667	0.588323	-0.0842383	0.133303	0.895362	0.00750222	0.373309
ACOD1	0.261619				0.0461856				0.79023
ACOT1	0.221061	-0.109978		0.411499	-0.000757485	0.0577981		0.232045	0.993588
ACOT11	6.26439	-0.126693	-0.0431289	-1.09781	0.274883	0.0980129	0.994934	0.00292778	0.0153726
ACOT12	1.70041	-0.038513	-0.231375		-0.166002	0.964972	0.00323175		0.245086
ACOT13	3.89478	0.0805884	-0.061987	-1.26289	-0.244381	0.0920249	0.287846	0.0717198	0.025196
ACOT4	3.95298	0.0121696	-0.045994	0.984101	-0.183406	0.264066	0.00865043	5.36339e-06	0.173372
ACOT6	1.43822	-0.100709	-0.0565969	0.406162	-0.243404	0.108366	0.0333623	0.00369561	0.329874
ACOT7	0.467063	0.0975816	-0.0818027		0.0276536	0.00336779	0.0177618		0.736766
ACOT8	4.53935	-0.0111519	-0.10087	0.984101	0.298485	0.81296	0.436717	0.00672175	0.00242217
ACOT9	4.30381	0.0271227	0.171968		-0.204203	0.964986	0.00880688		0.00616903
ACOX1	2.03585	-0.0418125	-0.0301557	0.817914	0.0893593	0.000255986	0.00869762	0.0118991	0.186868
ACOX2	0.099461	-0.0288834	0.0216521		-0.0413591	0.00981653	0.863453		0.646519
ACOX3	0.0272532	-0.0510963	-0.084065		0.0203023	0.385146	1.13493e-07		0.82524
ACOXL	1.45199	-0.0832314	-0.0298946	0.369624	-0.10637	0.433815	0.000887725	0.0227716	0.417754
ACOXL-AS1	2.91814				-0.217997				0.0444015
ACP1	2.64943	-0.0315844	0.0121461	0.363771	0.098415	0.00362098	0.410634	0.727618	0.211972
ACP2	1.816	-0.0400023	-0.118463	0.984101	0.114795	0.037822	0.189182	0.00389773	0.134678
ACP5	0.979377	-0.0337909	-0.303701		0.101667	0.0247323	0.00542932		0.553683
ACP6	1.34476	0.0968149	-0.486924		-0.00842027	0.000825491	4.86964e-06		0.929444
ACP7	6.13387				0.330506				0.00160452
ACPP	1.43468	-0.0672256	-0.0226897	0.335435	-0.189338	0.214061	9.37887e-05	0.976998	0.238751
ACPT	2.48413	-0.0241991	-0.000180769		0.218004	0.0541794	0.716507		0.157823
ACR	1.33084	-0.0894051	-0.0197205	0.729279	0.233907	0.247456	0.000608535	7.92861e-05	0.0926803
ACRBP	1.79381	-0.0890877	-0.134284		-0.195839	0.0175106	0.0436155		0.0740911
ACRV1	1.20511	-0.240203	0.169086		0.0316475	0.00398251	0.026648		0.798378
ACSBG1	2.0516	-0.117313	-0.0725807	0.599581	-0.181131	0.0585782	0.585938	0.173014	0.0826379
ACSBG2	0.156054	-0.085543	-0.043786	-0.712959	-0.0889503	0.21642	0.943459	0.000366043	0.546025
ACSF2	1.59275	-0.0286858	-0.0941194	0.799863	-0.154658	0.147456	0.143432	0.461284	0.162995
ACSF3	0.304536	-0.0319158	-0.0823387	0.984101	0.0749067	0.501119	1.13493e-07	0.000539592	0.30128
ACSL1	1.33414	-0.133282	-0.0659302		0.0563265	0.000194696	0.0236007		0.626282
ACSL3	4.10351	-0.0689951	-0.0259488	-1.67311	-0.377283	0.114092	0.0112004	0.00083451	0.00177035
ACSL4	4.33106	0.0134797	-0.19435		-0.191418	0.830593	0.0149235		0.0187029
ACSL5	0.401514	-0.0672231	0.0077561	0.799863	-0.0272332	0.248449	0.833122	0.000268059	0.885986
ACSL6	0.869229	-0.0118692	-0.0472571		0.0172791	0.00017185	0.0351166		0.89037
ACSM1	0.459005	0.0957255	0.175906		-0.0578634	0.348121	0.0142285		0.668143
ACSM2B	0.322543				0.0461306				0.746955
ACSM3	1.49234	-0.0222088	0.0195443	-0.3367	-0.188111	0.227746	0.0463314	0.101484	0.0618238
ACSM4	2.95275	-0.0958737	-0.0717591		-0.34422	0.13829	0.169501		0.0248018
ACSM5	0.126197	-0.0512859	-0.121075	-0.0360515	-0.001141	0.283693	0.0670333	0.733399	0.989718
ACSM6	0.759688				0.0663249				0.476827
ACSS1	3.30781		0.0473231		-0.181253		0.398045		0.0253519
ACSS2	5.27399	-0.0290615	0.0132307	0.984101	0.28221	0.0756197	0.961553	0.000106393	0.00217771
ACSS3	0.862454	0.0752489	-0.0790776	0.343637	0.0319177	0.000354652	0.0423713	0.0509332	0.687837
ACTA1	3.01459	-0.0712727	-0.041377		-0.238588	0.209081	0.270245		0.0249763
ACTA2	0.897241	-0.132855	-0.124072		-0.335475	0.0314184	0.0366568		0.260316
ACTA2-AS1	0.0141055				-0.00211281				0.98869
ACTB	4.45238	0.0600972	0.00908468		0.835727	0.298834	0.00445947		0.00845909
ACTBL2	0.272592	-0.0920488	-0.0448616		-0.0501732	0.288985	0.549233		0.64629
ACTC1	2.12085	-0.160896	0.0585501		0.146943	0.00896834	0.498227		0.319389
ACTG1	3.19189	0.0695431	-0.0545871		-0.117855	0.00246359	0.0924311		0.174843
ACTG1P17	1.21321				0.146118				0.300359
ACTG1P4	4.13114	-0.211049	-0.0518116		0.276064	0.01808	0.717123		0.0432229
ACTG2	2.96097	0.0370538	-0.0875627	0.0938908	-3.1043	0.131842	0.329121	0.395728	0.129859
ACTL10	0.807386	-0.0589412	-0.119828	-0.280416	0.0757877	0.746807	0.253587	0.810702	0.469604
ACTL6B	1.29118	-0.0263947	-0.100579		0.0884058	0.00245313	0.00314506		0.513702
ACTL7A	1.36141	-0.0966962	-0.0572552	-0.267363	0.121127	0.208409	0.93194	0.398643	0.447468
ACTL7B	1.1726	-0.0696439	0.043382		0.0538062	0.0857822	0.891051		0.528675
ACTL8	1.18804	-0.225093	-0.0382485	-0.358114	0.0152809	0.00339461	0.0263887	0.00200495	0.913657
ACTL9	0.756492	0.0257777	0.368365		0.0602605	0.995436	0.00248098		0.620729
ACTN1	0.999976	-0.00928194	-0.0482353		-0.0700527	0.277159	0.0187571		0.340677
ACTN1-AS1	0.446312				0.0655646				0.658384
ACTN2	3.22209	-0.0584158	-0.0819523	0.151162	-0.265218	0.172656	0.961478	0.0720327	0.0299499
ACTN3	5.41469	0.000905073	-0.0177697		-0.425546	0.61166	0.061607		0.00691537
ACTN4	1.26598	0.0737987	0.0368119	0.727958	-0.0503508	0.0521756	0.131448	0.319967	0.534267
ACTR10	3.50379	0.0276089	-0.122165		-0.157848	0.000231412	0.175265		0.169285
ACTR1A	0.0919064	0.064114	-0.043402		0.0428458	0.010461	0.181144		0.586624
ACTR1B	2.03017	0.131883	-0.131047		-0.0543217	0.00148896	0.0134401		0.486256
ACTR2	0.349537	0.0726253	-0.0969045	-1.03275	0.0340336	0.243878	0.261457	0.0140264	0.742123
ACTR3	2.1341	-0.0286996	0.00208382	-1.67311	-0.214601	0.143833	0.271667	0.020382	0.0195864
ACTR3B	3.4163	0.017517	-0.071575	0.39604	-0.179743	0.0720979	0.630194	0.391709	0.0928202
ACTR3BP2	0.372078				0.0453623				0.710878
ACTR3BP5	2.37988				0.289212				0.0809578
ACTR3C	1.89133	-0.0719272	-0.0592283		-0.327677	0.208416	0.0221995		0.113215
ACTR5	0.823951	-0.006332	-0.063428	0.817914	0.0982838	0.0359052	0.0186568	0.000742961	0.337945
ACTR6	1.16085	-0.0139367	0.00436452		0.0562208	0.0727698	0.225228		0.597652
ACTR8	1.66097	0.017603	-0.0180748		0.265405	0.000362403	0.000829951		0.0191726
ACTRT1	2.18788	-0.126455			0.118437	0.0576956			0.216178
ACTRT2	0.0958505	-0.0740816	-0.00765558		-0.0643794	0.0207952	0.970764		0.550768
ACTRT3	0.59186	-0.00124025	-0.0308795		-0.122524	0.0319986	0.638123		0.319199
ACVR1	2.16485	-0.0180462	-0.193118		-0.154999	0.112678	4.50293e-06		0.100691
ACVR1B	0.46507	0.0400716	-0.0121456	0.984101	0.128982	0.0732781	0.00859347	0.00140334	0.136892
ACVR1C	2.87139	-0.125354	0.171696		0.105221	0.020041	0.0197668		0.184887
ACVR2A	2.99637	0.0133191	-0.030005	-1.24425	0.216484	0.438712	0.702129	0.012928	0.0597311
ACVR2B	3.48149	0.103188	-0.0187054	-1.26289	-0.197751	0.0217476	0.0601424	0.204143	0.0708126
ACVR2B-AS1	0.655145	-0.0656748	0.0285342		0.0168848	0.0354649	0.627205		0.888983
ACVRL1	0.908025	0.0323448	-0.0357029	0.984101	-0.0116182	0.964455	0.00308795	0.000539592	0.914003
ACY1	1.79539	-0.0890347	-0.0182742	0.385456	0.118934	0.166232	0.0622695	0.96402	0.20591
ACY3	0.177408	-0.121631	-0.264393		-0.0101416	0.0174513	0.000269216		0.948933
ACYP1	0.366863	0.0181423	-0.0131159		-0.0149372	0.997756	0.0457249		0.823215
ACYP2	0.774837	-0.115457	-0.021307	0.269775	0.0440567	0.0742924	0.807219	0.306593	0.614358
ADA	2.73571	-0.0105423	-0.132397	0.984101	-0.120841	0.641377	0.00713251	0.000539592	0.181957
ADA2	0.0675432				-0.0119777				0.941474
ADAD1	1.38084	-0.00708741	-0.134065	-0.712959	0.154572	0.990926	0.00557869	0.000974285	0.378226
ADAD2	0.117792	-0.0369243	-0.187728	-0.286025	-0.0380715	0.111846	0.00448254	0.0274527	0.743955
ADAL	2.86849	0.00314034	-0.00402154	-1.21705	-0.183041	0.0322139	0.0936001	0.00779817	0.0733866
ADAM10	0.34862	-0.0376684	-0.0812435		-0.037874	0.290107	0.250269		0.621783
ADAM11	4.93625	0.00438545	-0.01636	0.382477	-0.225862	0.0261457	0.0266031	0.873586	0.0337912
ADAM12	3.43267	0.0720733	-0.0371457		-0.114169	0.00364358	0.00907098		0.155244
ADAM15	1.64467	0.0162319	-0.0745229	0.599581	0.318268	0.704073	0.0991984	0.00123847	0.0468109
ADAM17	0.640976	0.0705109	-0.219393	-0.458619	0.0789338	0.985497	0.00024962	0.826893	0.396303
ADAM18	3.55084	-0.0987591	-0.0945398	0.663444	0.258316	0.14859	0.163404	0.000188453	0.00921305
ADAM19	0.308208	0.0693522	-0.112803		0.005623	0.364301	0.0161938		0.953033
ADAM1A	3.03144				-0.294356				0.0394609
ADAM2	0.259231	-0.108816			-0.0124443	0.0829642			0.914631
ADAM20	0.964422		0.104695		-0.0981434		0.219363		0.342044
ADAM20P1	0.861239				-0.101624				0.431848
ADAM21	0.607155		-0.114642	0.484594	0.130209		0.046555	0.0477513	0.313676
ADAM22	2.51814	0.0179727	0.0128521	-1.33385	0.134946	0.186366	0.0932852	8.04147e-06	0.180028
ADAM23	0.557033	0.109581	0.0566152	-1.0613	-0.0619446	0.0388491	0.0532896	0.00074636	0.473383
ADAM29	0.775858	-0.0882505	-0.117389	0.357508	0.0835382	0.0301231	0.0416944	0.112262	0.527963
ADAM30	0.995174	-0.0665706	-0.0824423		-0.13037	0.340971	0.138675		0.325355
ADAM32	1.18238	-0.0922793	-0.064871	0.0348159	-0.0993518	0.484848	0.0026998	0.945247	0.346865
ADAM33	1.61221	-0.17781	-0.078351		0.127271	0.00326198	0.942805		0.496266
ADAM3A	2.4693	0.0881321			0.254149	0.169492			0.0369876
ADAM5	4.35981	0.00326422	-0.314186		-0.198898	0.0060598	0.000693335		0.0798511
ADAM7	0.837955	0.00978876	-0.035479	-1.09781	0.158996	0.0151307	0.00358061	0.00292778	0.283832
ADAM8	1.44873	-0.155327	-0.0177632		-0.170132	0.0321402	0.780005		0.100345
ADAM9	1.17853	0.057724	-0.0331953	0.256719	-0.000313212	0.0241289	0.0304674	0.00951766	0.997405
ADAMTS1	2.60999	0.214275	-0.00152926		-0.179236	1.22936e-05	0.0126769		0.454922
ADAMTS10	8.22571	0.202391	-0.0259549		-0.285082	0.0296441	0.99123		0.00132065
ADAMTS12	1.30455	0.0552192	-0.0460017		0.120793	0.605243	0.38213		0.202659
ADAMTS13	1.57257	-0.112398	-0.0805209	0.984101	-0.103595	0.127448	0.0505089	0.0262689	0.248985
ADAMTS14	0.249534	0.00835431	-0.0310776	-1.09781	0.0708005	2.2919e-05	0.96359	0.17056	0.645567
ADAMTS15	3.69953	0.0482963	-0.0892879	-0.637041	0.288946	0.770529	0.012338	0.479122	0.0130947
ADAMTS16	0.273538	0.0111837	-0.0466425	0.654313	0.105275	9.13093e-05	0.319561	0.0161666	0.327969
ADAMTS17	1.82136	0.0490072	-0.0659036		-0.077419	0.00690106	0.104808		0.457115
ADAMTS18	3.83319	-0.0365784	-0.0257335		0.270182	0.296442	0.0213831		0.0195471
ADAMTS19	2.28368	-0.019929	-0.0237837	0.729279	0.202197	0.00465617	0.179172	0.000200016	0.0865535
ADAMTS19-AS1	0.751678				0.183814				0.480596
ADAMTS2	0.608514	0.0414506	-0.0489035		0.120271	0.365477	1.13493e-07		0.247381
ADAMTS20	0.420625	-0.037341	-0.0713093		-0.0899451	0.0542735	0.473141		0.434557
ADAMTS3	0.383947	-0.00366601	-0.0896072		0.00854297	0.0198228	0.00279099		0.920956
ADAMTS4	2.57551	0.0193334	-0.124272		-0.333806	0.0806782	0.0512436		0.183222
ADAMTS5	0.424129	0.108716	0.0746172		-0.0586199	0.422928	0.176842		0.728326
ADAMTS6	0.59954	0.113227	-0.0678454		0.0108758	0.00158804	0.611976		0.890609
ADAMTS7	2.24564	0.0182675	0.00063599		0.189372	0.99435	0.00251289		0.144882
ADAMTS7P1	0.522696				0.0534572				0.609991
ADAMTS8	4.42468	-0.0925276	0.0503361		-0.577803	0.241266	0.0179712		0.00249322
ADAMTS9	2.30423	-0.0180908	-0.0705399		-0.21077	0.0397795	0.131479		0.0417593
ADAMTS9-AS1	1.49896				0.230946				0.215954
ADAMTS9-AS2	0.694772	-0.140158	-0.0486717	-1.31717	-0.14888	0.0334623	0.307825	0.000184366	0.114758
ADAMTSL1	1.77347	-0.185147	0.0489479	0.234904	-0.249654	0.00345541	0.912725	0.505445	0.0514186
ADAMTSL2	0.862846	-0.102858	-0.0251113	0.588323	-0.0590801	0.0944961	0.0369749	0.00750222	0.538581
ADAMTSL3	0.700503	-0.0220097	-0.044614		-0.0964743	0.0590435	0.586619		0.302122
ADAMTSL4	1.23466	-0.0599479	-0.0627881	-0.8428	-0.320336	0.0102133	0.0337932	0.00288097	0.0609033
ADAMTSL5	1.32801	0.0257662	-0.1341		0.252786	0.00502891	0.00100606		0.0505572
ADAP1	1.01864	0.0569855	-0.0435614		0.00165114	0.0114888	1.13493e-07		0.985026
ADAP2	0.981591	-0.0851918	-0.0549827	-0.863655	-0.285287	0.0729925	0.627449	0.00445469	0.102763
ADAR	0.57502	0.0587801	0.130128		-0.0412275	0.277255	0.00814831		0.608526
ADARB1	1.55295	0.0413945	-0.039745	-1.84255	-0.134808	0.776882	0.682891	0.013555	0.125126
ADARB2	2.29641	-0.0638175	-0.0389611		0.144912	0.0316944	1.13493e-07		0.105716
ADARB2-AS1	7.12229	-0.0684096	-0.0354132		0.593483	0.0152523	0.254373		0.00277899
ADAT1	0.526215	0.036187	0.0665476		-0.0218983	0.120751	0.539429		0.822686
ADAT2	0.24198	-0.0600946	-0.0665852		-0.0523708	0.0583584	0.0976702		0.592893
ADAT3	0.00531928	-0.0439185	-0.13637	0.229557	0.00613919	0.325578	0.000107618	0.896518	0.937535
ADCK1	0.00602425	0.0163628	-0.0596489	0.0835021	0.0855982	3.54576e-05	0.510941	0.979206	0.352248
ADCK2	0.245478	-0.000646089	0.0103274	-0.287767	-0.106785	0.206788	0.00509209	0.0550862	0.319878
ADCK5	2.87474	-0.172669	-0.0581683		0.112006	0.000296849	0.0180642		0.165937
ADCY1	0.944967	0.0918621	-0.0555305	0.880483	0.0530901	0.00508132	0.408927	1.39311e-06	0.617385
ADCY10	0.542782	-0.0600679	-0.207903		0.0394758	0.0202153	0.000198673		0.767712
ADCY10P1	2.06257	-0.035244	-0.165496	0.511862	-0.171863	0.0188416	0.0068004	0.257951	0.085689
ADCY2	3.6921	-0.0148148	-0.0698535	-1.30649	0.182427	0.622001	0.00813851	2.91273e-06	0.0793453
ADCY3	1.52736	-0.00760194	-0.0903224	-0.89831	-0.124696	0.592184	0.0688777	0.000155803	0.075021
ADCY4	1.93776	-0.133622	-0.100018	0.511862	0.189102	0.0728474	0.0474056	0.0624392	0.12654
ADCY5	4.14898		-0.068944		0.25441		0.740108		0.0112825
ADCY6	0.579246	-0.106668	-0.0614401	-0.393054	-0.0381477	0.000856725	0.0139603	0.00136086	0.662331
ADCY7	2.46481	0.0703056	-0.151033	-0.277913	-0.181939	0.315268	0.00883103	0.074943	0.100705
ADCY8	1.49801	-0.0670705	-0.0228924		0.163151	0.0289347	0.0379358		0.359017
ADCY9	0.870091	0.118004	-0.108015		0.0200683	0.00294978	1.13493e-07		0.823782
ADCYAP1	7.07054	0.0427409	-0.0242706	0.736074	-0.399642	0.920796	0.0163097	0.0900514	0.00292699
ADCYAP1R1	3.6045	0.0366864	-0.0541053	-1.0613	-0.192284	0.0517281	0.490911	0.982214	0.0659574
ADD1	0.639323	0.124543	-0.115359	0.695195	0.0333472	0.0436436	0.00212526	0.0564833	0.754493
ADD2	0.350373	0.0567598	-0.133888		0.0393714	0.0203306	0.00167697		0.710569
ADD3	0.194689	-0.0739556	0.0336582	-0.638301	-0.0859946	0.138191	0.991916	0.0730953	0.436817
ADD3-AS1	2.10107	0.103485	-0.0772398		0.161526	0.301734	0.82619		0.0674988
ADGB	4.92018	-0.0730093	-0.0326773	-0.0837224	0.268517	0.0807941	0.0165736	0.215789	0.0166219
ADGRA1	0.0196211				-0.0027046				0.983577
ADGRA1-AS1	0.47894				-0.0981548				0.637078
ADGRA2	0.998413				-0.101505				0.375248
ADGRA3	0.995317				0.0793475				0.375953
ADGRB1	0.0400831				0.0045411				0.966272
ADGRB2	4.77372				-0.23704				0.00638688
ADGRB3	0.86735				-0.0736669				0.428887
ADGRD1	4.07743				-0.209459				0.0130974
ADGRE1	0.467998				0.0453004				0.644176
ADGRE2	2.01014				-0.325072				0.123244
ADGRE3	0.0105813				-0.000965822				0.991386
ADGRE4P	1.33257				0.114118				0.261544
ADGRE5	3.1927				-0.170351				0.0334901
ADGRF1	0.893301				0.1023				0.417899
ADGRF2	1.02446				-0.12806				0.365125
ADGRF3	0.342702				-0.0325328				0.732238
ADGRF4	1.23988				-0.114956				0.292085
ADGRG1	0.136974				0.0148752				0.883642
ADGRG2	6.48798				-0.327774				0.00113038
ADGRG3	1.81358				-0.172464				0.151958
ADGRG4	0.255534				0.0300833				0.794363
ADGRG6	5.26193				-0.35362				0.00382333
ADGRG7	0.97487				0.135792				0.383755
ADGRL1	2.80523				0.553828				0.0506296
ADGRL2	4.77677				0.393363				0.006377
ADGRL3	5.17124				-0.25894				0.00423739
ADGRL3-AS1	1.21942				0.120999				0.298601
ADGRL4	0.750639				-0.0694144				0.480963
ADGRV1	0.692103				0.113996				0.510667
ADH1A	1.80005	0.0903266			-0.162043	0.0073878			0.394805
ADH1C	0.317737	-0.0586502			0.0412991	0.728069			0.806931
ADH4	1.18428	0.0955524			-0.0685916	0.0699122			0.529877
ADH5	6.5016	0.0737679	-0.213278		-0.275588	0.0125518	0.00803736		0.0112583
ADH6	2.87255	-0.123542	-0.109453		0.239073	0.242578	0.123465		0.06426
ADH7	0.8844	0.0314266			-0.0797858	0.457493			0.519573
ADHFE1	0.477331	-0.0526894	-0.0413972	0.296809	0.056313	0.219754	0.685103	0.0297644	0.584281
ADI1	0.12862	-0.0053503	-0.195058		0.00696045	0.850416	6.44173e-05		0.914304
ADIG	1.78262	-0.196505	-0.00838697	0.640212	-0.177837	0.00148987	0.00958967	0.0220888	0.113488
ADIPOQ	0.121477	-0.137145	-0.0627825	0.799863	-0.00757293	0.00425446	0.0197128	0.0609945	0.962112
ADIPOQ-AS1	3.72412				0.22278				0.0185583
ADIPOR1	3.21994	0.0681816	-0.111051		-0.150307	0.0263093	0.097262		0.122773
ADIPOR2	0.323506	-0.00856823	-0.0762515	0.289667	0.0100872	0.00145192	0.0014726	0.0593486	0.889924
ADIRF	1.63958	-0.0729892	-0.0571173	0.799863	0.236137	0.960811	0.023811	0.0130601	0.0674693
ADK	3.54529	0.0145113	-0.0265464	-1.90374	-0.22903	0.173643	0.794788	1.13493e-07	0.00641386
ADM	2.52908	-0.0057637	0.0612404	-1.67311	-0.441918	0.000280472	0.289576	0.00100514	0.00166328
ADM2	9.86079	-0.057287	-0.00567273	0.984101	0.551002	0.00232303	0.0371902	0.00509888	8.68516e-05
ADM5	4.39577	-0.114791	-0.117641	-1.00738	0.186937	0.00112793	0.389431	0.0012451	0.135042
ADNP	4.55918	0.101044	-0.12729		-0.114983	0.000138243	0.00365526		0.10411
ADNP2	7.08337	0.0346764	-0.0441694	0.129157	-0.344638	0.247144	0.000268595	0.156325	0.00688059
ADNP-AS1	1.80818				-0.156433				0.152928
ADO	1.46337	-0.0793691	-0.000962375	0.695195	-0.144474	0.00780649	0.04782	0.551109	0.119604
ADORA1	1.54994	-0.0276746	-0.0417859	0.984101	-0.109311	0.0897979	0.134061	0.000106393	0.33096
ADORA2A	0.0979056	-0.0754501	-0.0540013	-0.482098	-0.0920861	0.0127756	0.240151	0.00854139	0.35189
ADORA2A-AS1	2.71728	-0.291263	-0.0294884	-0.482098	0.0687107	1.13493e-07	0.382858	0.00854139	0.643687
ADORA2B	3.75649	0.00860938	-0.0580957	0.964852	-0.127952	0.233022	0.955142	7.35498e-05	0.122922
ADORA3	0.682889	-0.0303324	0.0760305		-0.00990435	0.00268978	0.266582		0.940986
ADPGK	1.36999	-0.0202961	-0.137175		-0.105637	0.571146	0.0429624		0.259953
ADPGK-AS1	0.396248	-0.0859122	0.00244454	0.575453	0.0412988	0.212877	0.948127	0.00509887	0.599851
ADPRH	0.0395969	0.0549344	-0.145119	-0.358114	0.136316	0.0188428	0.000135472	0.766955	0.438205
ADPRHL1	1.82939	0.0249531	-0.111561		-0.138234	0.966897	0.00649614		0.215054
ADPRHL2	8.07974	-0.0377428	-0.0168337	0.321705	0.366041	0.038509	0.980398	0.0042538	0.000300351
ADPRM	0.196197	0.0840809	0.0285683	-1.30649	-0.0564074	0.0147601	0.00958389	3.15767e-05	0.644701
ADRA1A	3.86916	-0.0231045	0.00509844		0.205158	0.612706	0.0692418		0.0300399
ADRA1B	2.98483	0.0310433	-0.0706266	0.695195	-0.137031	0.468493	0.0298884	0.00158625	0.200928
ADRA1D	0.287548	-0.114995	0.0348066		-0.078064	0.0573229	0.916935		0.482867
ADRA2A	0.159451	0.0767195	-0.033303	-1.53183	-0.0430828	0.249162	0.776573	4.67036e-05	0.628915
ADRA2B	1.11506	0.100583	0.02257		0.0886178	0.714666	0.02095		0.377994
ADRA2C	0.0286682	-0.00534609	0.0601393	0.455442	-0.0115761	0.066022	0.264565	0.0543812	0.865172
ADRB1	0.710505	0.106268	0.172565	-1.19847	0.0359558	0.0627818	0.0369377	6.81478e-05	0.722779
ADRB2	3.70621	-0.0701422	-0.0603358	-0.637041	-1.29826	0.107123	0.746488	0.299138	0.00485867
ADRB3	2.75315	-0.135195	-0.134515		0.209386	0.000402275	0.00672181		0.172701
ADRM1	0.334876	0.0268768	-0.15057	0.707087	0.0615169	0.00734409	0.0192933	0.0590873	0.498908
ADSL	0.725283	0.149045	-0.040944	-0.275535	0.106722	0.000102389	0.0211229	0.00816907	0.192154
ADSS	9.7288	0.00820874	-0.125129		-0.393034	0.0190303	0.0592689		0.000766736
ADSSL1	3.44976	0.0731907	-0.0728141	0.386694	-0.0642825	0.000170554	0.0243028	0.0056932	0.380609
ADTRP	0.503427	-0.137276	-0.0821145		-0.00194212	0.0100399	0.568014		0.987058
AEBP1	2.48261	-0.00149945	-0.0744084	0.984101	-0.276051	0.970375	0.706157	0.000106393	0.220307
AEBP2	0.250817	-0.0228945	-0.0198754	-1.03275	-0.0774916	0.260952	0.149919	0.0237169	0.473281
AEN	0.964868	-0.0522731	0.0049496	0.511862	0.0379124	0.036368	0.956757	0.976064	0.678329
AES	8.1107	0.126108	-0.0954708		-0.250298	0.000294825	0.16016		0.00546891
AFAP1	7.42204	0.0136188	-0.0903025		-0.204336	0.000468191	1.13493e-07		0.0176143
AFAP1-AS1	1.21639	-0.127091	-0.116506		0.101187	0.0437065	0.0316528		0.447702
AFAP1L1	2.79396	0.116058	-0.117611	-0.343868	0.217073	0.0252025	0.300647	0.0024956	0.0383772
AFAP1L2	0.857472	0.0343156	-0.0772394		-0.0202833	0.0596165	0.0147702		0.837022
AFDN	2.34353				0.180319				0.0848048
AFDN-AS1	0.185446				0.0182338				0.846551
AFF1	0.699851	-0.0278614	-0.0814926	-1.19847	-0.0981475	0.689563	1.13493e-07	1.23459e-07	0.259413
AFF2	2.25068	0.0747401	0.0658541	0.511862	-0.141676	0.4179	0.00640425	0.0132914	0.179223
AFF3	3.28587	-0.0213464	-0.0507503		-0.191211	0.772797	1.13493e-07		0.064515
AFF4	0.517506	0.0303377	-0.0556751	0.291322	0.0819039	0.134639	0.622187	0.18091	0.292418
AFG1L	3.92188				0.291502				0.0151808
AFG3L1P	7.23594	-0.076331	-0.00752574	0.386694	-0.37305	0.0326265	0.00895446	0.33647	0.000331583
AFG3L2	1.85543	0.0404943	-0.0642519		-0.129663	0.995209	0.00131214		0.219743
AFM	0.045134	0.0432161	0.11792	0.187636	0.0462158	0.00364872	0.0858558	0.85358	0.632366
AFMID	2.79149	0.0268403	0.0523358	0.382477	0.251711	0.271171	0.245934	0.0121025	0.0139169
AFP	0.451192	-0.383979	-0.0649551		-0.0413352	0.00010118	0.32456		0.75182
AFTPH	0.56765	0.0557351	0.0242739	-1.19847	-0.0650939	0.0516227	0.108037	6.7872e-07	0.339267
AGA	1.47512	0.138522	-0.0397705		0.125339	0.0615789	0.0989353		0.0820315
AGAP1	3.30512	-0.0720424	-0.0985645	-1.30649	-0.279806	0.0363214	1.13493e-07	0.000412469	0.0059836
AGAP11	1.21622	-0.0957001	-0.0153695	0.799863	0.0885655	0.00378663	0.00291381	0.0130601	0.3249
AGAP2	1.24803	0.187823	-0.0411468	-0.780105	0.155561	0.000366564	0.00117665	0.0125657	0.0893977
AGAP2-AS1	0.923536	0.0863111	-0.0894078	-0.780105	0.0883624	0.185763	0.00508809	0.0125657	0.336116
AGAP3	8.87686	0.10931	-0.0586115	0.335818	-0.322065	0.0261704	0.955206	0.155147	0.00171092
AGAP5	0.452058		0.146017		0.0259793		0.0507436		0.758512
AGAP9	1.9066				-0.110135				0.137609
AGBL1	0.213301	-0.00792538	-0.0377967	0.376706	0.0228329	0.0472559	0.234057	0.00636831	0.787428
AGBL1-AS1	3.07661		-0.29073		0.275896		0.00644923		0.0230742
AGBL2	8.7418	0.00179244	-0.180528		-0.431705	0.2281	0.00267923		0.000895917
AGBL3	0.0677111	0.0179606	-0.0399953	-0.778227	0.0173383	0.0371564	0.865214	0.00865363	0.875188
AGBL4	0.209152	0.0285885	-0.0369469		0.0550609	0.000559447	0.0258333		0.494697
AGBL4-IT1	1.54916				-0.128031				0.204459
AGBL5	0.592283	-0.0892314	-0.098714	0.575453	-0.0765623	0.000962473	0.00086753	0.270082	0.377512
AGBL5-AS1	1.57813				-0.156149				0.198456
AGER	2.15254			-1.09781	-0.248502			0.000297001	0.0324344
AGFG1	0.732898	-0.0677074	0.0700924	-1.33385	-0.0509612	0.0023299	0.0223553	9.01999e-05	0.494193
AGFG2	0.163367	0.0403602	0.0930442	0.984101	0.00981635	0.892954	0.0217914	0.0021262	0.895333
AGGF1	0.363233	-0.174205	0.00776443	-0.255435	-0.0623375	0.00120616	0.00334774	0.43807	0.514614
AGK	0.42104	-0.00319346	-0.051283	-1.30649	-0.157157	0.0175084	0.0602692	6.19326e-05	0.171466
AGL	5.90717	0.00890889	0.0340007		-0.32902	0.0450435	0.449758		0.00664548
AGMAT	2.77371	0.0309597	0.0184427	-1.19847	0.0897381	0.77472	0.242758	1.41344e-06	0.219348
AGMO	0.78212	-0.101123	0.0759979		-0.116357	0.114594	0.16708		0.243934
AGO1	1.56016	-0.0122487	-0.0249305	-1.19847	0.0311467	0.347596	0.982817	3.44424e-07	0.728495
AGO2	0.685795	0.0315325	-0.085347		0.00811363	0.0689586	1.13493e-07		0.90686
AGO3	1.29389	-0.0835133	0.0441212	-0.89831	0.00468648	0.0394084	0.524159	0.000115951	0.955213
AGO4	2.09956	-0.0397581	0.0170636	0.964852	-0.149012	0.338887	0.0251667	0.000567625	0.143465
AGPAT1	7.8101			-0.86904	0.285339			0.00449917	0.00143144
AGPAT2	0.729337	0.0382431	-0.0516296	0.667706	0.120921	0.0931883	0.57137	0.0290203	0.161589
AGPAT3	3.55035	0.0264759	-0.106262	-0.89831	-0.220638	0.0364078	0.00224127	8.21698e-05	0.0295253
AGPAT4	0.643697	-0.0218765	-0.107892		0.0992049	0.964981	0.00527363		0.420429
AGPAT4-IT1	0.108959	-0.208502			-0.040304	0.00519521			0.63038
AGPAT5	0.122553	0.0293984	0.0241635	-1.19847	-0.0618838	0.110829	0.210422	6.7872e-07	0.55541
AGPS	0.93775	-0.0461982	0.0849188	-0.956702	-0.0197756	0.136815	0.00174192	0.000141641	0.809315
AGR2	0.179309	-0.00326946	-0.155567		-0.00405627	0.930499	0.0403564		0.953126
AGRN	2.58899	0.125588	-0.0709525	0.984101	-0.00909321	0.000114907	1.13493e-07	0.000239864	0.903116
AGRP	0.702124	0.0129328	-0.0760796		-0.0166926	0.128924	0.0132917		0.8691
AGT	0.349124	-0.0789802	-0.0739405		0.00304152	0.0254261	0.0339953		0.982642
AGTPBP1	1.57024	-0.0441962	-0.0973649		-0.134552	0.0167721	0.55597		0.0797386
AGTR1	4.23549	-0.0315502	-0.124487	-0.425207	0.231678	0.385825	0.0204067	0.00828227	0.0323261
AGTR2	0.310796		0.0835835		-0.0411804		0.27742		0.697889
AGTRAP	1.88387	0.00907676	0.0160785	-0.8428	0.139493	0.219756	0.352136	0.147894	0.143465
AGXT	2.85791	-0.0698136	-0.0896186	-0.780105	0.120281	0.00347952	0.0715055	0.0125657	0.259687
AHCTF1	3.19991	0.0110693	-0.0126519		-0.102881	0.000874256	0.0620782		0.199599
AHCY	0.397857	-0.0429834	-0.182446		0.0294061	0.152017	0.00230294		0.75753
AHCYL1	4.04532	-0.0381827	-0.0255755	-1.30649	0.111724	0.00947659	0.0699967	6.19326e-05	0.141228
AHCYL2	0.0867691	0.131216	-0.0623772	-1.03275	0.0284502	0.00346798	0.962214	0.11616	0.755874
AHDC1	0.127422	0.0891811	-0.0194106		0.0417841	0.0556345	0.0064534		0.639396
AHI1	8.4495	0.00799923	-0.189721		-0.354453	0.0668682	0.00190705		0.00188058
AHNAK	4.1733	-0.0205859	-0.122472		-0.193693	0.289957	0.00504606		0.0109492
AHNAK2	4.46627	0.026477	-0.0707691		0.561867	2.68775e-05	0.267972		0.000321437
AHR	2.57109	0.0547756	0.0255048	-1.31717	0.11454	0.368743	0.204565	5.34902e-05	0.171636
AHRR	2.85155	-0.0995611	-0.0794835	0.654313	-0.284363	0.084448	1.13493e-07	0.0897	0.0843358
AHSA1	2.4464	-0.0287797	0.0739442	0.1945	-0.166354	0.0955225	0.344375	0.235205	0.0419125
AHSA2	3.39549	0.0854235	-0.010589	0.891031	-0.105078	0.165362	0.987333	0.000147971	0.169635
AHSG	0.317228	-0.210519	-0.0165144	-0.86904	-0.182683	0.000324555	0.00843647	0.00122372	0.173144
AHSP	0.539197	-0.0790717	0.179273	0.460675	0.085627	0.438731	0.0130428	0.00316818	0.546726
AICDA	3.78014	0.0326016	-0.0178661		0.421122	0.559937	1.57686e-05		0.00495423
AIDA	7.1689	0.0447821	0.207448	-1.33385	-0.407377	0.123751	0.00971148	0.000102711	0.000116616
AIF1	1.92801				-0.342696				0.133804
AIF1L	3.96493	-0.124886	0.0258736	-1.00738	0.170543	0.0480561	0.988255	0.653655	0.0505381
AIFM1	0.510319	-0.245975	-0.126617		-0.00653154	0.000825609	0.0533702		0.937547
AIFM2	1.97961	-0.093142	-0.131603	-0.48003	0.119703	0.0652933	0.000863372	0.892865	0.177642
AIFM3	0.221964	-0.0528169	-0.114211	0.817914	0.00735348	0.114461	0.0201075	0.000742961	0.935602
AIG1	0.64711	0.0969194	-0.0600123	0.891031	0.0368767	0.0203575	0.238828	0.000179186	0.618225
AIM2	8.66003	-0.0970137	0.0510814		0.351734	1.13493e-07	0.827392		0.00879252
AIMP1	2.66169	-0.0504067	-0.0693717	0.729279	-0.115023	0.482762	0.774028	0.00729517	0.102655
AIMP2	5.5966	0.0731213	-0.122282	0.438616	-0.175493	0.144476	0.0100706	0.00326738	0.037236
AIP	1.80458	0.0606209	-0.103899	-0.8428	0.146356	0.010722	0.00427223	0.0231687	0.063803
AIPL1	0.472026	-0.0278248	0.0525502		0.0254218	0.598076	0.00558613		0.877327
AIRE	2.10006	-0.0879224	0.0518633	0.556285	0.194787	0.0102347	0.0271695	0.169507	0.280673
AJAP1	1.37542	-0.131011	-0.0614097	0.984101	-0.116431	0.015036	0.304813	0.00672175	0.224905
AJUBA	2.29728	-0.143102	-0.0263996		-0.283183	0.00144777	0.330873		0.0207441
AK1	1.32285	0.166207	-0.111616		-0.0339345	0.0114133	0.109837		0.645864
AK2	2.83681	0.121844	0.0979983		-0.155201	0.447084	0.111823		0.0546869
AK3	0.768647				-0.0638193				0.472546
AK4	2.05941	-0.0132341	-0.0483935	0.986417	0.198198	0.31015	0.00409993	0.117481	0.0751948
AK5	0.0591549	-0.138679	0.00324068		-0.0735624	0.0152041	0.517957		0.529133
AK6	6.15581	0.0225529	-0.329065		-0.252997	0.0711927	0.00163257		0.0107246
AK7	1.12264	-0.0108857	-0.127679	0.455442	-0.0705496	0.0474482	0.0313883	0.00219352	0.420377
AK8	0.974447	0.0218357	-0.050384		0.105214	0.540959	0.489323		0.293434
AK9	0.458092	0.00613057	-0.0261683		0.115327	0.0709407	0.0443633		0.324929
AKAIN1	0.000706606				9.68158e-05				0.999286
AKAP1	0.348793	0.0206941	-0.0296632	0.385456	0.0525847	0.183108	0.253785	0.89955	0.463133
AKAP10	2.5359	-0.0926692	-0.0772302		-0.206905	0.223547	0.899706		0.0379103
AKAP11	1.58809	-0.0321754	-0.0817536	0.455442	-0.0962154	0.0265052	0.0187263	0.000625385	0.266703
AKAP12	8.31821	-0.0207883	-0.0706084	0.0659337	-0.374438	0.331747	0.0280098	0.483276	0.000262175
AKAP13	0.601096	0.03689	-0.0521278	-1.00738	0.04957	0.0347843	0.19293	0.000563765	0.529418
AKAP14	3.87997	0.00739359	-0.0218337	-1.26289	0.314363	0.536521	0.0135826	1.79832e-05	0.0349842
AKAP17A	3.57151			0.0196008	-0.230973			0.964352	0.0225309
AKAP2	7.67042	0.145041	-0.0965584	0.283877	-0.37457	0.0211712	0.00554804	0.462401	0.00574312
AKAP3	3.13526	-0.270248	-0.250035		-0.444288	0.00385629	0.000983718		0.0128406
AKAP4	1.57313	-0.0560068	0.215905		0.145506	0.68654	0.00745476		0.314461
AKAP5	1.41985	0.0353338	-0.0188632	0.707087	-0.0362236	0.0186709	0.940482	0.0602256	0.684236
AKAP6	0.0305743	-0.0339603	-0.0599419	0.243087	-0.0152456	0.0772256	0.212517	0.319726	0.907564
AKAP7	0.326105	0.0593954	-0.0317881	0.15844	0.139295	0.0249167	0.130204	0.915018	0.352712
AKAP8	0.078237	0.0231375	-0.0728011		0.0225435	0.996366	0.0118985		0.790737
AKAP8L	0.11245	0.0730709	-0.0754017	0.817914	0.0345828	0.82208	0.129115	0.00809921	0.679549
AKAP9	3.95229	0.096848	-0.00621067	-0.280151	-0.147878	0.0109859	0.0102185	0.0580569	0.047667
AKIP1	1.45255	0.0956906	-0.0426865	1.1349	0.137746	0.650532	0.252262	0.00932764	0.079127
AKIRIN1	5.23922	0.0133183	-0.0675554	0.891031	0.383722	0.888245	0.0774306	0.00013805	0.000339367
AKIRIN2	0.680373	0.0125192	-0.0758542		-0.0455117	0.695312	0.0121709		0.70131
AKNA	0.774461	-0.293994	-0.17266	-0.376642	-0.107776	0.000861956	0.00555914	0.807161	0.202881
AKNAD1	3.87933	0.0250681	0.0446004		-0.233301	0.892221	0.829273		0.0164562
AKR1A1	4.19628	0.0273453	0.0174895		0.26668	0.378861	0.0070938		0.0116786
AKR1B1	6.59667	0.0477571	-0.0209165		-0.354142	0.417961	0.940681		0.00189454
AKR1B10	9.03782	-0.0630487	0.0149878	0.296809	-0.537939	0.0242934	0.978144	0.00442547	8.17874e-05
AKR1B15	6.78427	-0.184608	-0.0783954	0.222975	-0.394457	0.0097951	0.489165	0.1772	0.000262966
AKR1C1	1.08616	-0.293984	0.0482502	0.289667	-0.115667	0.00132595	0.719418	0.00778861	0.19996
AKR1C3	3.95623		-0.21488		-0.214887		0.00135123		0.0270651
AKR1C4	1.36122	0.0180046	-0.0353546	0.799863	-0.059022	0.996113	0.134261	0.00934503	0.506589
AKR1C6P	0.670787		-0.319029		-0.0452811		0.000339695		0.702337
AKR1C8P	0.537253				0.0787861				0.601196
AKR1E2	0.284591	0.0901023	0.0297342	0.984101	0.113743	0.036688	0.00464959	0.000395163	0.300259
AKR7A2	2.43445	-0.00516121	-0.14451		-0.168605	0.000185199	0.00280885		0.0182643
AKR7A2P1	3.23009	-0.132133	-0.0194531		0.135754	0.0519257	0.165809		0.0682248
AKR7A3	1.44827	-0.0566899	0.0478127		0.0518069	0.0176633	0.503172		0.517253
AKR7L	1.41212	-0.0603106	-0.0940623		0.0936987	0.799777	0.174481		0.221907
AKT1	1.55126	-0.0801148	-0.0839071		0.07364	0.023253	0.0758909		0.362382
AKT1S1	7.68981	0.0572886	-0.0396151		0.500183	0.887738	0.175842		0.000223208
AKT2	0.192587	0.0983576	-0.0813606		0.061299	0.0777556	0.0779997		0.4812
AKT3	2.79048	-0.0796196	-0.0324232	0.481091	-0.213516	0.0548866	0.841728	0.00946101	0.048413
AKTIP	1.55749	-0.00714133	-0.0417725	0.350063	-0.121362	0.00246506	0.00107513	0.00469551	0.198771
ALAD	0.353815	-0.0283871	0.0475943		-0.095776	0.0273451	0.13032		0.349983
ALAS1	0.439624	-0.0343427	-0.0740396		-0.0661076	0.497478	0.109013		0.640499
ALAS2	0.889502	0.0224165	0.0662022		0.13116	0.677984	0.368976		0.405215
ALB	1.51382	-0.354282	-0.100723	-0.442324	0.0196139	0.000188029	0.00468888	0.000600164	0.874447
ALCAM	1.08543	-0.0220546	0.00757746	-1.0613	-0.131861	0.471889	0.406602	0.00144515	0.106149
ALDH16A1	0.239641	0.0896575	-0.0851086	0.727958	0.0923402	0.290952	0.00275028	0.00571111	0.279584
ALDH18A1	2.93805	0.0737065	-0.136572		-0.164745	0.141937	0.00816408		0.129831
ALDH1A1	6.02524	-0.0145998			-0.283671	0.93678			0.00168463
ALDH1A2	0.0504308	-0.127761	-0.124191		-0.04681	0.134651	0.0429422		0.819074
ALDH1A3	1.04169	-0.0550846	-0.100087	-0.0436045	-0.130154	0.0611359	0.0165185	0.61019	0.22244
ALDH1B1	6.96043	-0.0617016	0.00317848	-0.343868	0.221871	0.00509911	0.256143	0.694355	0.0081051
ALDH1L1	1.22257	-0.0452813	-0.0267001		0.0656602	0.0337946	0.603397		0.532981
ALDH1L1-AS1	0.582951				0.0873818				0.573536
ALDH1L1-AS2	0.0998346	0.0943196	-0.0612273	-1.00738	-0.00311438	0.0780777	0.0174888	0.00119325	0.981599
ALDH1L2	1.76217	0.00189002	-0.190797		0.447572	0.89832	0.00741924		0.105256
ALDH2	0.300275	-0.255344	-0.0686177	0.880483	-0.0273569	4.82871e-05	0.00071006	4.08968e-05	0.73161
ALDH3A1	6.44983	-0.0469967	-0.199375		-0.307119	0.625752	0.00904262		0.00155912
ALDH3A2	1.27418	-0.0773763	-0.0353496	0.164938	0.0606738	0.00654901	0.0496886	0.159938	0.40341
ALDH3B1	5.18286	0.0247645	-0.0279481	-1.00738	0.357745	0.0272298	0.921387	0.00357986	0.00342064
ALDH3B2	2.26211	0.0031891	0.0231197		-0.231583	0.975609	0.114506		0.0737331
ALDH4A1	5.54236	-0.0402519	-0.00979776		0.321636	0.97516	0.9983		0.00290145
ALDH5A1	6.61258	0.0212393	-0.0177509	-1.21705	-0.292674	0.0214258	0.101042	0.00107233	0.00164848
ALDH6A1	6.81071	-0.0170174	-0.000655625		0.274634	0.295863	0.998194		0.00179771
ALDH7A1	0.277368	-0.00766568	-0.0813487		-0.0682413	0.0378126	0.717177		0.485899
ALDH8A1	0.231789	-0.0562997	-0.108787		-0.0164676	0.939351	0.0753634		0.898035
ALDH9A1	4.16909	0.0468204	0.084963		-0.173923	0.0221596	0.164585		0.0334935
ALDOA	1.62416	-0.0820459	-0.00857865	-1.30649	0.0161616	0.00115888	0.219057	0.000550218	0.833325
ALDOB	1.30156	0.0343262	0.101971		0.107739	0.193375	0.016526		0.227447
ALDOC	3.82443	-0.160997	-0.0171885		0.208259	0.0833821	0.0322861		0.0297071
ALG1	0.741064	-0.0635152	-0.0626822	0.969849	0.0364729	0.00213642	0.0753668	0.0118815	0.598351
ALG10	3.19724		0.0690081	-1.21705	-0.239284		0.346929	0.124087	0.0157462
ALG10B	5.79529	0.0720568	0.073782	-0.388054	-0.268922	0.00878059	0.0499055	0.826559	0.00757818
ALG11	0.969432	-0.0116403	0.00309985	-0.425207	-0.00277768	0.229448	0.00515551	0.00219034	0.976474
ALG12	0.188998	0.084797	-0.0294668		0.0900429	0.00144649	0.00621334		0.282156
ALG13	2.96886	-0.107819	0.00854919	0.896632	0.145108	0.00564283	0.192844	0.00405329	0.0786271
ALG14	0.788217	-0.00176099	-0.0392032		0.0154253	0.00263896	0.102742		0.838177
ALG1L	0.961963	0.1123	-0.0723053		0.102257	0.0802997	0.304231		0.190632
ALG1L2	4.22542	0.222078	0.226085		0.207545	0.0389246	0.0117195		0.00515509
ALG2	0.770214	0.00767768	-0.34769		-0.0332314	0.968635	0.000155738		0.659305
ALG3	0.759181	0.038069	-0.036692	-1.00738	0.0424448	0.511013	0.765183	0.0012451	0.680201
ALG5	1.27548	-0.0305703	-0.175645		-0.116848	0.0180636	0.0103421		0.160727
ALG6	2.07919	-0.123529	-0.0140802	-1.33385	0.0469965	0.018917	0.0480013	8.04147e-06	0.561363
ALG8	0.907195	0.0533307	-0.100931		-0.0273003	0.0380255	0.704703		0.725792
ALG9	1.75433	0.00405045	-0.0552851		-0.0747524	0.00851933	0.874466		0.411936
ALK	0.328749	-0.00907535	-0.0332695		-0.131132	0.00190065	0.471487		0.346026
ALKAL1	1.42412				-0.125195				0.235212
ALKAL2	0.539417				0.0484034				0.599957
ALKBH1	4.71165	0.0773218	-0.0207391		-0.277167	0.01331	0.647268		0.0322958
ALKBH2	2.66671	0.0121316	-0.144058	0.839274	-0.0712068	0.038232	0.0297141	0.0184459	0.341339
ALKBH3	1.10783	-0.034134	-0.0419746	0.575453	0.075827	0.169995	0.0717695	0.0226149	0.261568
ALKBH3-AS1	0.402851	-0.284639	-0.155714		-0.0202833	0.000252906	0.0182999		0.831927
ALKBH4	0.567515	0.0183283	-0.145458	0.984101	0.0962179	0.0205783	0.0329041	0.549391	0.199717
ALKBH5	2.93205	0.143497	-0.0583858	-0.925548	-0.144201	0.00624281	0.98313	0.0244062	0.0801229
ALKBH6	2.75886	-0.000902868	0.000321391	0.896632	0.208761	0.168587	0.0035059	0.00126785	0.0590085
ALKBH7	0.0414723	0.072847	-0.102369	0.984101	0.0834503	0.0595255	0.440476	8.07812e-05	0.328052
ALKBH8	2.57488	0.0240092	0.117689		-0.149587	0.0123376	0.114509		0.155396
ALLC	1.45462	-0.0937087	-0.01427	0.213075	-0.128821	0.461355	0.00127578	0.0324338	0.406996
ALMS1	0.529379	0.034904	0.123561		-0.0173906	0.0123281	0.000638628		0.823329
ALMS1-IT1	0.474275				-0.0803127				0.640244
ALMS1P1	2.908				0.196821				0.0446598
ALOX12	0.599663	-0.0570259	-0.0669605	-1.03275	-0.00814347	0.0618494	0.0463916	0.00609866	0.940845
ALOX12-AS1	0.730704				0.074126				0.490879
ALOX12B	2.49682	-0.117305	-0.0257995		0.1646	0.00101678	0.00512791		0.193073
ALOX12P2	0.946565	-0.0962091	-0.0598112		-0.116135	0.1193	0.05728		0.294421
ALOX15	0.212362	-0.0195469	0.0402932		-0.0198495	0.994243	0.943404		0.821537
ALOX15B	4.72708	-0.0405832	0.0103399	0.729279	0.41474	0.0348188	0.00313253	0.0120609	0.0161423
ALOX15P1	2.37597	0.0403847	-0.210423		0.217877	0.590631	0.00976552		0.0411417
ALOX5	2.05724	-0.00589733	-0.0292907	0.212096	-0.559334	0.0446406	0.998819	0.260874	0.0662908
ALOX5AP	2.76322		-0.158793	0.556285	-0.373263		0.00148024	0.00590341	0.189377
ALOXE3	1.55087	-0.0442979	-0.0759915		0.102294	0.0475823	0.351902		0.361715
ALPI	1.21373	-0.0444951	0.0201913	0.729279	-0.241878	0.0244505	0.00597195	0.0218375	0.165407
ALPK1	1.38915	-0.0753421	-0.188751	-0.543846	-0.149513	0.0371392	1.13493e-07	0.00459436	0.101684
ALPK2	5.58513	-0.0185521	0.0719819		-0.316503	0.0279877	0.710489		0.000476044
ALPK3	1.07709	-0.015892	-0.0867977	0.984101	-0.0790955	0.0102317	0.11552	0.000539592	0.375864
ALPL	4.20329	0.0279562	0.00345941	0.335435	0.270883	0.719618	0.281589	0.871292	0.0107773
ALPPL2	5.416	-0.145057	-0.0705984	0.575453	0.333543	0.00112552	0.0304148	0.200191	0.00979381
ALS2	5.05776	0.082267	-0.063575		-0.193767	0.00754165	0.0334569		0.0361894
ALS2CL	2.14603	-0.078048	-0.151278		0.123092	0.00310612	0.0296075		0.254357
ALS2CR12	0.182206	-0.0501589	-0.0368657		0.0132765	0.309007	0.0359172		0.903125
ALX1	1.01154	-0.0790385	-0.0245534	-0.97929	-0.0225563	6.90492e-05	0.983484	0.0486522	0.813758
ALX3	0.126578	0.0384287	-0.0319521		0.0420831	0.461223	0.0576054		0.668299
ALX4	1.16615	-0.075044	-0.106806		0.0687239	0.00202628	0.0267341		0.616786
ALYREF	1.36719	0.0805586	-0.10561		-0.0756843	0.0397225	0.260228		0.530652
AMACR	0.140784	0.0498645	-0.173904		0.0572414	0.0028085	0.00536153		0.490343
AMBN	0.193304	-0.188352	-0.169981	0.964852	0.0590049	0.00378653	0.0607268	3.66859e-06	0.706927
AMBP	3.34788	-0.0812297	-0.10557		-0.249853	0.44103	0.395601		0.0216461
AMBRA1	1.67092	-0.117998	-0.0807556		-0.150595	0.00924468	0.0316209		0.0802574
AMD1	0.0671565	-0.01297	0.0962141	0.891031	0.0104517	0.160998	0.00214443	3.33632e-05	0.884186
AMDHD1	1.33153	-0.0978141	-0.0782494	0.363771	-0.0906753	0.0196839	0.00480558	0.00263275	0.322242
AMDHD2	4.65787	-0.162582	0.00818397	0.817914	0.178973	1.62585e-05	0.0790228	0.0118991	0.0459487
AMELX	0.854886	-0.102037			0.0529986	0.0807122			0.683876
AMELY	5.32598	-0.245337			0.306314	0.00356714			0.0221209
AMER1	0.223226	0.00949427	-0.159553		0.0535288	0.144901	0.00216368		0.445847
AMER2	0.763351	0.0395176	-0.0065017		0.102948	0.0391	0.799752		0.2403
AMER3	0.243486	-0.00756143	0.0421951	0.729279	-0.0378994	0.0550407	0.932639	0.00296519	0.809533
AMFR	4.82543	0.00341976	-0.107897		-0.214369	0.292479	0.0432078		0.0176859
AMH	1.99056	-0.12943	-0.0787969	-1.05676	0.0761864	0.0516931	0.221412	0.0455323	0.359728
AMHR2	0.275953	-0.108725	-0.0704431	0.964852	-0.00121238	0.129585	0.505512	0.000153883	0.989371
AMIGO1	4.63015	0.087949	-0.0650086		0.402155	0.152758	0.43674		0.00240649
AMIGO2	0.432218	0.0301777	-0.146421		0.157575	0.0123336	0.00181876		0.234313
AMIGO3	1.66667	-0.101551	-0.358712		-0.113015	0.94946	0.000395881		0.269712
AMMECR1	0.37186	0.0133899	-0.126811		-0.0111315	0.990197	0.000354407		0.910429
AMMECR1L	2.15477	-0.0213275	-0.0674108		0.122789	0.0199819	0.650829		0.247053
AMN	4.48904	-0.0161986	-0.0745635	0.556285	0.849941	0.10235	0.297641	0.033592	0.00794149
AMN1	3.30943	0.00496715	0.0416969		-0.229419	0.11458	0.0395562		0.0470748
AMOT	0.674808	0.0891096	-0.0814395		-0.0508171	0.418051	0.113276		0.721784
AMOTL1	0.776876	-0.0474052	-0.0344585	0.50768	0.0973098	0.171179	0.120536	0.306378	0.491346
AMOTL2	2.3641	-0.000985127	-0.0357542		-0.145612	0.861629	0.0783064		0.0996128
AMPD1	2.45375	-0.123029	0.2637		0.192321	0.0064161	0.00602387		0.316158
AMPD2	0.0140242	0.0853634	-0.122963	0.443778	0.0785073	0.198594	0.020436	0.00403958	0.386593
AMPD3	1.96869	0.123974	-0.0721477	0.404869	-0.0807523	0.0616984	0.0589831	0.00722208	0.548048
AMPH	3.46242	0.0948205	0.00133167		-0.19273	0.158184	0.101604		0.0396726
AMT	2.71693	-0.0978903	0.0910967	0.891031	-0.144054	0.797339	0.214266	0.000644791	0.116714
AMTN	3.4897	0.122335	-0.038291	0.550134	-0.138794	0.107992	0.000956964	0.000336611	0.245188
AMY1C	1.34011			0.698207	-0.0469399			0.000325075	0.53864
AMZ1	0.0095537	0.274262	-0.0836403	0.817914	0.116236	0.00723561	0.0347148	0.00292692	0.245696
AMZ2	7.44732	0.0459706	0.021783		-0.30499	0.0517406	0.276239		0.00151401
AMZ2P1	0.7221	0.0161943	-0.2437		-0.0325585	0.839451	3.50234e-05		0.730495
ANAPC1	1.00728	0.0656573			-0.0771061	0.743039			0.409982
ANAPC10	1.40488	0.023523	0.0328273		-0.0901209	0.749279	0.957098		0.26733
ANAPC11	1.02961	-0.0220066	0.124194	-1.09781	-0.156382	0.442258	0.00114524	0.0490163	0.112534
ANAPC13	4.07401	0.0270704	0.0684061		-0.178764	0.00471536	0.852848		0.0590343
ANAPC15	1.82494	0.10099	0.0368927		-0.0983405	0.0389774	0.666884		0.303474
ANAPC16	4.96446	-0.193849	0.11721	-1.24425	0.187315	0.00248874	0.00082837	0.030139	0.111578
ANAPC1P1	0.0997461	0.274558	-0.0520482	0.455442	0.238959	0.00328461	0.012115	0.208094	0.272988
ANAPC2	1.20169	-0.0233895	-0.145416		0.129712	0.122742	5.2954e-05		0.324001
ANAPC4	1.05488	0.0632886	0.0537833	-0.638301	-0.0675993	0.00569919	0.553522	0.00107391	0.398606
ANAPC5	0.194135	0.0108878	-0.147599		-0.00416963	0.987089	0.0431146		0.956781
ANAPC7	0.581759	-0.0315111	-0.233663		0.0742614	0.928159	0.000491995		0.428788
ANG	0.114195	0.0602947	-0.0887321	0.729279	0.0875088	0.000654501	0.0646515	0.227358	0.246894
ANGEL1	3.76254	0.0654406	-0.0253138		-0.193694	0.121664	0.0711176		0.0561028
ANGEL2	2.814	-0.0902387	-0.216977	-1.30649	-0.211062	0.426558	5.58585e-05	0.000464863	0.0191767
ANGPT1	0.919753	-0.12025	-0.0361765		-0.129829	0.072806	0.110295		0.27044
ANGPT2	1.51419	-0.00710447	-0.0806456		-0.145286	0.867178	0.216617		0.232397
ANGPT4	0.282005	0.00720042	-0.0208983		0.0470978	0.999844	0.0782615		0.683628
ANGPTL1	0.0764855	-0.0424123	-0.049505		-0.00711422	0.941745	0.832912		0.933276
ANGPTL2	2.14553	0.099179	-0.126072		-1.3992	0.188821	0.085838		0.224869
ANGPTL3	0.906123	-0.0536577		0.550134	0.0986784	0.865565		0.139144	0.319057
ANGPTL4	2.86618	-0.018197	-0.0346905	0.424519	-0.140054	0.993265	0.0227997	0.00277152	0.161568
ANGPTL5	0.508273	-0.226232	0.0539544		-0.17199	0.00411317	0.00860986		0.193145
ANGPTL6	1.78955	-0.127696	-0.03134	0.839274	0.145239	0.020252	0.0894504	0.0300204	0.176323
ANGPTL7	5.11413	-0.0471263	-0.0628343	0.62517	-0.321113	0.960667	0.0879473	0.0153285	0.0173206
ANGPTL8	2.12999				-0.176189				0.107536
ANHX	3.25927				-0.327617				0.0312351
ANK1	1.82248	-0.0417387	-0.0964734		0.143032	0.0712204	0.00951997		0.215655
ANK2	0.799473	-0.113489	-0.0732521		-0.101001	0.111433	0.0204825		0.360155
ANK3	0.984395	-0.0947673	-0.194867		-0.169872	0.0108339	0.00457715		0.22209
ANKAR	2.20723	0.0304241	-0.0619348		-0.1741	0.544711	0.41356		0.142509
ANKDD1B	0.114747				0.0182937				0.901661
ANKFN1	0.172844	0.0871685	-0.125295	0.229505	0.0364905	0.0384044	0.00517204	0.990564	0.642088
ANKFY1	0.406687	0.00634257	-0.0925629		0.278075	0.00265088	0.423434		0.267831
ANKH	0.376747	0.035403	-0.136473		-0.00343104	0.351087	0.0456153		0.972837
ANKHD1	4.12063	-0.0602128	-0.0994217	0.385456	0.205633	0.000226135	0.0614963	0.0106937	0.0274395
ANKHD1-EIF4EBP3	4.97356	-0.0602128	-0.073143	0.385456	0.17534	0.000226135	0.282851	0.0552968	0.018737
ANKIB1	3.38288	0.0352102	0.0121727	-0.510404	-0.356783	0.106265	0.667297	0.0255979	0.0269796
ANKK1	0.55005	-0.0473986	0.0576377	-0.0320674	-0.0240429	0.036885	0.00125353	0.7584	0.850981
ANKLE1	2.80722	-0.0747395	-0.0864655	0.283877	-0.214286	0.762194	0.529427	0.757636	0.0533763
ANKLE2	1.1793	0.101835	-0.0645544		0.185564	0.000686369	0.000576538		0.0471
ANKMY1	2.18221	0.107128	-0.0721439		0.202836	0.325936	0.0274967		0.0445365
ANKMY2	3.82089	-0.0230368	-0.00691806		-0.281631	0.0376538	0.00120271		0.00920088
ANKRA2	2.37628	-0.0270419	-0.204781		-0.159492	0.298238	0.00821909		0.0756574
ANKRD1	0.136213	0.0831314			0.0383446	0.015961			0.710559
ANKRD10	10.4786	0.123855	-0.143419		-0.399903	0.120259	0.0196247		0.000263287
ANKRD11	3.63466	0.112341	-0.0851607		-0.115215	0.00322872	1.13493e-07		0.192326
ANKRD12	5.90544	0.185016	-0.0127056		-0.183964	0.00100695	0.584828		0.0190423
ANKRD13A	3.54277	-0.056886	-0.126412	-0.374317	0.158549	0.0273737	0.0182231	0.602142	0.0575823
ANKRD13B	2.7189	0.0224529	-0.0474562	-1.31717	0.144319	0.0576971	0.667421	0.00155068	0.0576605
ANKRD13C	0.0509772	-0.0198648	-0.0268035		-0.0326108	0.0132158	0.468595		0.670374
ANKRD13D	3.48375	-0.0405116	-0.0260902		0.210012	0.925542	0.0428417		0.0174594
ANKRD16	1.04919	0.179868	-0.119515		0.172463	0.000202035	0.0895205		0.0656588
ANKRD17	1.31618	0.108049	-0.0483604		0.104652	0.376266	0.676648		0.184158
ANKRD18A	4.47431	-0.0927584			0.203581	0.00124238			0.0537016
ANKRD18B	1.37979			0.986417	0.150875			0.000608711	0.099744
ANKRD18DP	1.1984	-0.0689627			-0.139365	0.287783			0.210115
ANKRD19P	1.97669	0.0737482	-0.014136		0.272575	0.0417222	0.040907		0.0352619
ANKRD2	0.697994	-0.000962151	-0.0673037	0.984101	-0.0154643	0.617072	0.19754	0.000318434	0.869492
ANKRD20A1	0.982056		-0.0893458		0.120677		0.150711		0.327487
ANKRD20A11P	1.11538	-0.187939			-0.200294	0.00597915			0.119365
ANKRD20A12P	1.04903				0.0817532				0.355979
ANKRD20A19P	0.555185				0.0499079				0.590606
ANKRD20A2	0.00815121				-0.000766697				0.993278
ANKRD20A3	4.71552				-0.271779				0.00682048
ANKRD20A5P	0.146065	-0.174356			-0.0714444	0.00551821			0.453915
ANKRD20A8P	7.49064	0.0664708	0.114756		0.365311	0.0701824	0.0787848		0.000156396
ANKRD20A9P	0.750247		0.0600331		0.0454784		0.267705		0.531835
ANKRD22	0.283294	-0.241739	0.0659572	0.799863	-0.0457657	1.19819e-07	0.0165013	9.06288e-05	0.642988
ANKRD23	2.4032	0.0488889	0.0238709		-0.0882781	0.000117083	0.540901		0.329891
ANKRD24	2.38914	0.0373032	-0.0046324	0.984101	-0.0685036	0.00836621	0.734237	0.000239864	0.524697
ANKRD26	5.92427	0.0441563	0.075884		0.395606	0.0751219	0.188188		0.000712931
ANKRD26P1	4.15874	-0.219952			0.200054	2.41295e-05			0.107793
ANKRD26P3	2.26775	-0.0632232			0.183666	0.910199			0.096677
ANKRD27	1.13115	-0.0207742	-0.0124399		0.0700489	0.286319	0.0464319		0.372042
ANKRD28	0.960412	-0.0574039	0.046497		-0.118079	0.220976	0.779692		0.253505
ANKRD29	2.24961	-0.0248108	-0.163637		-0.178384	0.678973	0.00143897		0.124473
ANKRD30A	10.7148	-0.0364573	-0.159258	0.880483	-0.361543	0.989152	0.0672991	1.39311e-06	0.00071678
ANKRD30B	0.508164	-0.156568	-0.0328009	0.371479	0.0277544	0.0290271	0.193878	0.18864	0.755363
ANKRD30BL	2.05384	-0.0665394			0.151544	0.135063			0.213208
ANKRD30BP2	0.0875712				-0.0120465				0.924094
ANKRD30BP3	1.68722		0.00331412		0.128122		0.537929		0.189734
ANKRD31	3.25361	-0.0590541	-0.177298		-0.237849	0.00260112	0.00920234		0.00902385
ANKRD33	3.6482	-0.301386	-0.0857016	-0.0909105	0.276123	1.24713e-05	0.00164213	0.193164	0.154664
ANKRD33B	0.0460435	-0.0558938	-0.0525425	0.984101	0.000705312	0.00422038	0.353819	0.000395163	0.993296
ANKRD34A	2.56773	-0.0472095	-0.0555967	0.984101	-0.192538	0.586099	0.130468	0.00389773	0.150722
ANKRD34B	1.90167	-0.093909	-0.0663791		0.232647	0.0475688	0.0100779		0.214201
ANKRD34C-AS1	1.00199				-0.0799927				0.373688
ANKRD35	3.56278	-0.0498449	0.047933		-1.10089	0.229226	0.147283		0.00817258
ANKRD36	1.65775	-0.0974448		0.896632	-0.10219	0.104922		0.00405329	0.202578
ANKRD36B	1.98943	-0.00704254			0.149121	0.979594			0.127265
ANKRD36BP1	3.83268		-0.256663		-0.227183		0.000782794		0.0312119
ANKRD36BP2	0.821632	0.0809191			0.0945912	0.337802			0.336675
ANKRD37	0.372173	-0.0509029	-0.122967	-0.425207	-0.0646503	0.908613	0.0157509	0.00219034	0.508835
ANKRD39	5.24039	0.0281098	-0.0436286		-0.269155	0.238612	0.394199		0.0101916
ANKRD40	0.534099	0.0849603	-0.0120787		0.0739011	0.0134788	0.927595		0.291079
ANKRD42	6.38834	-0.00563854	0.0547025	-0.500343	-1.05675	0.0104689	0.393841	0.0387504	3.49754e-05
ANKRD44	3.32184	-0.160225	-0.0903289		-0.416569	0.00352761	0.229424		0.00646378
ANKRD44-IT1	1.90431				-0.150619				0.137927
ANKRD45	2.59125	-0.110342	-0.26383		0.186428	0.00491188	0.0023092		0.142111
ANKRD46	3.64142	0.0188398	-0.170347		0.397181	0.888684	0.00160083		0.0101042
ANKRD49	1.16237	0.0347971	0.0060275	-0.8428	-0.16366	0.477575	0.00628524	0.0202012	0.169194
ANKRD50	1.05417	-0.0679121	-0.0236668		-0.107906	0.37219	0.0373972		0.332577
ANKRD52	0.59788	0.0857365	-0.108844	0.455442	0.0384802	0.00583057	0.1984	0.0543812	0.701762
ANKRD53	0.466752	-0.0291374	-0.0536745	0.839274	0.0754651	0.0311505	0.0220941	0.215819	0.734315
ANKRD54	0.0985416	-0.0250227	0.170117		-0.0299262	0.0878523	0.0231981		0.673238
ANKRD55	1.36074	-0.0937949	-0.154358		-0.157413	0.0988216	0.000468402		0.212388
ANKRD6	2.79557	-0.0150042	-0.0121911	-1.06471	0.0760505	0.00194248	0.865069	1.64252e-05	0.494655
ANKRD61	4.26402				-0.259501				0.0108288
ANKRD62	1.39057				-0.13283				0.24404
ANKRD62P1-PARP4P3	0.739269				0.0648394				0.485875
ANKRD63	0.618586	0.016112	0.132296		0.0698539	0.474029	0.124427		0.523796
ANKRD65	1.12279	-0.061667	-0.00573632		0.0651235	0.0766386	0.980938		0.55214
ANKRD66	7.42966	0.0904604	-0.0341802	-0.686866	0.347302	0.532293	0.356334	0.16464	0.000453793
ANKRD7	0.203744	-0.0791469	-0.334191	0.241169	-0.0507295	0.0125795	5.86073e-05	0.532191	0.711639
ANKRD9	1.39819	0.158308	-0.0206342		0.179853	5.34127e-05	0.537689		0.0376234
ANKS1A	1.65104	-0.00819544	-0.103339	-1.84255	-0.182277	0.0105957	0.00217055	0.013555	0.0440018
ANKS1B	6.615	0.0127203	-0.0361291	0.799863	-0.397885	0.0436509	0.985865	0.039914	0.0103413
ANKS3	3.50899	0.187763	-0.0876224	0.356861	-0.0941351	9.19465e-05	0.130762	0.930667	0.192381
ANKS4B	0.327136	0.0835567	-0.0292367	-1.53183	0.00909442	0.329475	0.677394	0.000249898	0.966421
ANKS6	0.627715	0.102992	-0.155425		0.108971	0.0610498	0.0182192		0.241477
ANKUB1	1.05257	-0.05351			-0.129664	0.759533			0.321592
ANKZF1	0.586263	0.016856	0.0445344	0.117257	0.0730758	0.425259	0.315402	0.173665	0.390544
ANLN	11.2033	0.112289	0.0299701	0.041	-0.446756	0.128333	0.0436522	0.714379	4.94034e-05
ANO1	0.834136	-0.0512521	-0.0944477	-1.19847	0.0242764	0.216904	1.13493e-07	3.75774e-06	0.826194
ANO10	1.97177	-0.0196873	-0.0817835		-0.162793	0.0559329	0.070812		0.0715932
ANO1-AS2	0.511943				0.0468515				0.616066
ANO2	0.561276				-0.0730847				0.586563
ANO3	0.868676	0.0357751	-0.116022	-1.03275	-0.0502641	0.0980772	0.00284899	0.0494445	0.613489
ANO4	0.196091	-0.103027	-0.0808867	-1.53183	-0.108643	0.193865	0.0223987	4.86272e-05	0.368322
ANO5	2.84816	0.0198865	0.0100548	0.964852	-0.133542	0.995323	0.493934	3.66859e-06	0.173335
ANO6	3.01815	0.000977335	-0.0245306	-0.780105	-0.284598	0.413722	0.440816	3.65209e-05	0.0158526
ANO7	0.370703	-0.126196	-0.166399	-1.00738	-0.0343807	0.0165623	0.00448786	0.0049181	0.731829
ANO8	1.18834	0.0696548	-0.0216777	-0.8428	-0.0510231	0.00905713	0.120236	0.385397	0.636353
ANO9	0.437492	-0.034322	-0.0524223		0.0601305	0.45873	0.0403695		0.673145
ANOS1	1.26253				0.129342				0.284894
ANP32A	1.54163	0.0690721	-0.0507496		-0.0624242	0.0782085	0.784614		0.38571
ANP32A-IT1	2.92564	-0.0387905			0.207165	0.999764			0.0440663
ANP32B	0.531754	0.00767924	0.176865	-1.30649	0.0350422	0.00474612	0.00316736	6.19326e-05	0.733833
ANP32C	2.73507	-0.104855			0.200299	0.272616			0.0918848
ANP32D	0.891514	-0.0950162			0.043576	0.0652796			0.678996
ANP32E	2.25646	0.0876184			-0.0937118	0.0240162			0.231509
ANPEP	0.746505	-0.0116654	-0.0504251		-0.244863	0.018865	0.128432		0.273198
ANTXR1	4.72885	-0.0348356	-0.0402573	0.986417	-0.294538	0.00122883	0.0427262	0.0170878	0.00352769
ANTXR2	0.13781	-0.0495368	-0.0463696		0.0240396	0.610294	0.0294864		0.846744
ANTXRL	0.453748				0.0481321				0.653983
ANTXRLP1	2.29919				-0.220061				0.089079
ANXA1	7.31672	-0.0532163	-0.447557	0.736074	-0.275623	0.250287	3.95814e-06	0.000171331	0.00427983
ANXA10	1.21878			0.369168	-0.0788676			0.0425567	0.453575
ANXA11	3.21539	0.0938198	-0.241657		-0.092289	0.0130816	1.13493e-07		0.220049
ANXA13	12.0382	-0.061199	-0.184416		0.466881	0.595712	0.00244721		4.99594e-06
ANXA2	3.01856	-0.0117845	0.14884		-0.298094	0.961151	0.00139734		0.0219325
ANXA2P1	1.89446	0.0266138			-0.0815653	0.0270954			0.314615
ANXA2P3	1.12651				-0.118705				0.329687
ANXA2R	1.64387	-0.0250781	-0.302621		0.112884	0.518846	0.000866792		0.153761
ANXA3	6.396	-0.122205	0.024087	0.445366	-0.309579	0.255099	0.38526	0.00294874	0.00183206
ANXA4	1.36859	0.0569531	-0.0189407	-0.145148	-0.0652451	0.0498094	0.101487	0.9648	0.536488
ANXA5	4.23126	0.0234851	-0.076832		-0.290403	0.338059	0.0393703		0.0289223
ANXA6	4.34025	-0.0124526	0.0198336		0.359844	0.926864	0.134148		0.0143935
ANXA7	0.292883	0.0440561	-0.0703503		0.0515212	0.00286136	0.002774		0.575239
ANXA8L1	2.66361				-0.200916				0.059241
ANXA9	0.485008	0.0946356	-0.0916328	0.880483	0.0583046	0.136081	0.422996	4.08968e-05	0.627358
AOAH	1.57869	-0.104931	-0.118025		-0.183662	0.0125914	0.0831956		0.0896341
AOAH-IT1	0.566314				-0.0594052				0.584075
AOC1	2.07314	-0.101546	-0.0139995	0.729279	-0.195639	0.155176	0.245233	0.000200016	0.204866
AOC2	1.4706	-0.0943048	0.0503556	0.338913	0.119955	0.238096	0.0866806	0.570552	0.355654
AOC3	4.57672	0.0189541	-0.0224811	0.984101	-0.230698	0.118845	0.974135	0.00273073	0.0587189
AOC4P	0.160878	-0.105638			-0.0576431	0.181247			0.647731
AOX1	1.65869	-0.115497	-0.126038	-1.26289	-0.205436	0.281474	0.0119705	8.72123e-05	0.0512221
AP1AR	3.66047	0.0749871	-0.0654491	-1.24231	-0.279739	0.0400988	0.0626831	0.00212722	0.0284137
AP1B1	0.36344	0.0709711	-0.0390939		0.0293747	0.000723305	0.999251		0.717343
AP1G1	1.04319	-0.0543323	-0.174187		-0.0535106	0.909468	0.00312393		0.46426
AP1G2	0.19395	0.0133485	-0.00812108	-0.393054	0.0411144	0.164647	0.319528	0.97685	0.570857
AP1M1	2.49399	0.137475	0.0544719	0.707087	-0.0871364	0.0141444	0.459501	0.0143287	0.326254
AP1M2	1.8796	-0.0149806	-0.00153628		0.0792905	0.108416	0.190757		0.22241
AP1S1	1.8513	0.0233553	0.0115387	-1.00738	0.187539	0.0210867	0.99904	0.0246496	0.10347
AP1S2	0.663081	-0.0657359	0.029929		-0.138059	0.00312708	0.015667		0.150899
AP1S3	0.388445	0.0158756	-0.0867438		0.0414466	0.914564	0.395464		0.63666
AP2A1	0.806121	0.0196302	-0.0410611	0.335435	-0.0729599	0.925164	0.678017	0.648253	0.529603
AP2A2	5.58187	-0.062837	-0.0680486	-0.48003	0.255642	0.565599	1.13493e-07	0.0870822	0.00263838
AP2B1	2.19437	0.110464	-0.0901566	-1.03275	-0.0873642	0.0276789	0.0161185	0.0494445	0.198915
AP2M1	1.5746	-0.0754532	-0.0558138	-1.00738	0.0656374	0.142327	0.274261	0.00677537	0.508556
AP2S1	2.03829	-0.0809926	-0.0277927		0.111417	0.376391	0.879058		0.167874
AP3B1	0.461195	-0.13002	0.0294251		-0.031421	0.000261514	0.123606		0.662671
AP3B2	1.18744	0.0860056	0.0275618		0.190828	0.408127	0.123348		0.277579
AP3D1	3.02865	0.0487998	-0.0947692		0.181602	0.640518	0.0124012		0.0194624
AP3M1	2.82922	0.03209	-0.0758743	-0.317448	-0.155997	0.16348	0.526362	0.789222	0.0966659
AP3M2	4.55751	-0.0679254	-0.0901131	0.466087	-0.253783	0.0155906	0.0243438	0.00209516	0.0102782
AP3S1	2.67259	-0.00833959	-0.093632	-1.53183	-0.28746	0.212158	0.314977	7.52503e-05	0.00800802
AP3S2	3.47246	0.120839	-0.118324		-0.131534	0.10687	0.0690752		0.0765537
AP4B1	3.86985	0.0874013	0.0471135		-0.230035	0.00648181	0.413307		0.0596645
AP4B1-AS1	1.14498		-0.0121189	-1.26289	0.118042		0.0646503	0.166245	0.356542
AP4E1	1.47607	0.0273723	-0.0269053	-1.53183	-0.19497	0.878228	0.756626	9.58166e-05	0.0848097
AP4M1	1.71438	-0.0633978	-0.00782443	0.969849	-0.14163	0.00828029	0.839142	0.00119431	0.143868
AP4S1	1.39002	-0.0201576	0.0436381	-0.8428	-0.231057	0.00812406	0.0300573	0.791394	0.0542911
AP5B1	1.11343	0.124305	-0.0312756		-0.0400817	0.0139789	0.00424475		0.813494
AP5M1	1.9611	0.0878243	-0.0703119	-1.90374	-0.125443	0.0298985	0.906983	1.13493e-07	0.0718732
AP5S1	0.551543	0.0267567	0.0418816	0.880483	-0.040506	0.777267	0.00102736	0.067963	0.653977
AP5Z1	1.27564	0.0136953	-0.0869701	0.817914	-0.0415043	0.276309	0.209689	0.144189	0.583847
APAF1	5.77284	0.0165635	-0.0203893	0.799863	-0.384278	0.551834	0.0735646	0.00934503	0.0152548
APBA1	0.0973306	-0.0207713	-0.0960801		0.00107094	0.678721	0.00483229		0.994035
APBA2	3.00578	0.0434496	-0.0281084	-0.86904	-0.302946	0.238831	0.775319	0.0125453	0.0330405
APBA3	1.23797	0.0557761	-0.0512267		-0.0673147	0.118324	0.0754264		0.555091
APBB1	1.04332	0.0387252	-0.189675	-1.03275	0.081141	0.186998	0.000341917	0.00380536	0.296599
APBB1IP	1.02797	-0.144645	-0.117665	-0.0431676	-0.278694	0.0448382	0.00776539	0.675034	0.227349
APBB2	3.3163	-0.119078	-0.120678	-0.196772	0.242403	0.0720213	0.0045298	0.827234	0.0492666
APBB3	4.47018	0.067089	0.0547898	-0.712959	-0.173076	0.000107	0.996471	0.00815005	0.030172
APC	1.75954	0.0162012	-0.0686406	-1.31717	0.279758	0.0264946	0.206172	0.000184366	0.152538
APC2	2.27974	0.00173977	-0.0284334	0.984101	-0.119277	0.507004	0.242405	0.0010001	0.319271
APCDD1	0.100268	-0.102056	-0.0441511	-0.89831	-0.0628861	0.434056	0.0155868	7.69895e-05	0.651305
APCDD1L	1.06092	-0.149078	-0.00937423		-0.66736	0.00357077	0.00575677		0.174445
APCDD1L-AS1	4.73551	-0.00337008	-0.0638024		0.202032	0.00117795	0.610544		0.0399464
APCS	1.7311	-0.431477	0.0433802		0.0731009	4.35137e-05	0.33706		0.661799
APEH	2.92029	0.180809	0.0227305	0.444391	0.29406	0.00248712	0.643382	0.0532723	0.00370435
APELA	0.290334				-0.0319318				0.771684
APEX1	3.77405	-0.0328721	0.0393393	0.984101	-0.209226	0.0163033	0.292457	0.00706339	0.00990394
APEX2	1.52797	0.0322629	0.0210419	-1.00738	0.098158	0.0685417	0.00175059	0.000563765	0.352441
APH1A	0.693754	0.0804501	-0.148089	-0.863655	-0.0667073	0.0826958	0.0105037	8.85883e-05	0.506288
APH1B	5.41848	0.117013	-0.0615763	0.839274	-0.145306	0.00110802	0.0496218	0.000510924	0.10777
API5	2.72313	0.02986	-0.13893	-1.00738	-0.163788	0.00134941	0.00159065	0.000227205	0.126183
APIP	5.58648	0.107826	-0.0684858		-0.191251	0.0179923	0.0234373		0.0199178
APLF	2.76415	0.00703163	0.0531947	-0.543846	0.190575	0.146125	0.0928897	0.146905	0.0551687
APLN	1.51704	-0.0400774	0.057738		-0.206204	0.988443	0.571022		0.196322
APLNR	0.230625	-0.0285457	0.0935313		-0.0382986	0.977763	0.119639		0.722697
APLP1	1.58049	0.0399745	-0.0179154	0.350063	-0.0672365	0.249978	0.35605	0.0309398	0.504929
APLP2	0.502633	-0.0931154	-0.0978857	0.799863	-0.0515707	0.00237952	0.0375779	0.00268355	0.570224
APMAP	3.642	0.0932499	-0.118153		0.267436	0.0942809	0.287163		0.00593342
APOA1	2.69419	0.0144051	-0.112338		-0.110693	0.160703	0.00578866		0.160779
APOA1-AS	0.413685				0.0553131				0.679501
APOA2	0.865123	0.0848019			0.140585	0.339606			0.320287
APOA4	0.374303	0.0706981	-0.0108205		0.0313063	0.121631	0.00194164		0.857482
APOA5	0.819831	-0.0556551	0.048174		-0.170865	0.341952	0.273027		0.300139
APOB	1.53934	-0.0819765	0.0185897		0.0508008	0.0121941	0.826592		0.477507
APOBEC1	3.76701	-0.0621404	-0.00483461		0.215139	0.00593279	0.976892		0.0744351
APOBEC2	0.23475	-0.119628	-0.137451	-0.797809	-0.0365222	0.0878808	0.0161851	0.0182845	0.772057
APOBEC3A	2.32347	-0.156586	0.0608562	0.880483	-0.263235	0.0127088	0.166455	0.000147015	0.071543
APOBEC3B	5.8924	-0.0530736		0.891031	-0.296839	0.0781358		1.88563e-07	0.00658312
APOBEC3B-AS1	1.25841				-0.165439				0.286239
APOBEC3C	0.339227	-0.0948948		-1.26289	-0.126174	0.0500119		0.0289249	0.284347
APOBEC3D	0.0999167		-0.0104366	0.575453	0.0525493		0.173817	0.0954306	0.657826
APOBEC3F	1.10728	-0.25254	-0.0362417	-0.8428	-0.138803	0.00252758	0.00249759	0.0531612	0.0950337
APOBEC3G	2.48594	-0.312155	-0.0164102	0.187636	0.195826	2.64315e-05	0.692855	0.541603	0.310027
APOBEC3H	5.08469	0.0101897	0.0317778	0.986417	-0.3377	0.998418	0.69848	0.000118157	0.0212293
APOBEC4	3.47969	0.00460826	0.00558463		0.195577	0.812269	0.000967754		0.0388269
APOBR	1.00479	-0.0537321	-0.0962208	-1.21705	-0.820295	0.0225565	0.0152025	1.88343e-05	0.0688742
APOC1	1.22517	-0.247032	0.0608173	0.556285	0.0602894	0.0010005	0.721439	0.145592	0.60339
APOC2	2.59414	0.0697854	0.00350938	-1.30649	-1.9621	4.92074e-05	0.012769	0.000550218	0.0978322
APOC3	1.08887	0.0083934	-0.0826567	-0.8428	-0.16852	0.999491	0.233095	0.123059	0.277807
APOC4	4.46453	-0.0466102	0.00513976	0.667706	0.318065	0.0423352	0.0152139	0.774968	0.0403895
APOD	2.98838	-0.197982	0.104036		0.111986	0.00270452	0.0952895		0.200813
APOE	1.0841	0.0181418	-0.0963532	-1.05676	-0.799812	0.989812	0.010242	0.0989822	0.319172
APOF	1.03077	-0.115135	0.0530454	0.817914	-0.146184	0.0358775	0.000528051	0.00809921	0.219291
APOH	2.74906	-0.113006	-0.216019		0.151179	0.00100846	0.0206731		0.165287
APOL1	4.03587	-0.0543939	-0.116322	0.296809	0.258964	0.0327431	0.145087	0.158381	0.0206784
APOL2	2.04258	-0.0864561	-0.0939098		0.138618	0.367141	0.205253		0.145111
APOL3	4.20971	-0.363877	-0.0559533		0.155061	1.69465e-05	0.170586		0.0879348
APOL4	1.92353	-0.10075	-0.00122507		0.0793721	0.0262788	0.920988		0.304146
APOL5	0.816192	0.129809	-0.090856	-0.925548	0.0591951	0.0495165	0.286761	5.86472e-05	0.500496
APOL6	2.11719	-0.063128	-0.0674285	0.484594	-0.154259	0.0241524	0.068114	0.773223	0.0556812
APOLD1	3.3069	-0.0750054	-0.0424758	-1.84255	0.378163	0.00656356	0.465577	0.0238689	0.186175
APOM	0.760042			-0.255435	-0.067951			0.43807	0.410783
APOO	4.77573	-0.0584939	0.0131303		-0.408039	0.00534714	0.922463		0.000864516
APOOL	0.431396	0.0018264	-0.13531	-1.00738	0.0244831	0.496408	0.0192541	0.00357986	0.744466
APOOP5	0.0587274	-0.0473518			-0.0346409	0.139255			0.799248
APOPT1	0.148565	-0.101233	-0.069059	-0.629092	-0.018874	0.0124449	0.00228004	0.575524	0.808846
APP	4.02323		-0.14722		0.460394		0.0130681		0.00831376
APPBP2	3.33445	0.0934009	-0.105058		-0.13534	0.0287333	0.0783284		0.110952
APPL1	5.01657	0.054435	0.0189783	-0.89831	-0.360115	0.00581678	0.149891	0.000132061	0.00420984
APPL2	3.37006	0.163559	-0.116329		-0.159055	0.0175816	0.0130094		0.129562
APRT	1.64139	-0.00168561	0.0152869	-0.482526	-0.156249	0.432255	0.00117674	0.0216277	0.0400539
APTR	0.235308				-0.0192656				0.808831
APTX	2.57869	0.0280573	-0.00540949		0.222235	0.0193337	0.406297		0.0160712
AQP1	3.09086	-0.0912973	-0.0259622	-1.0613	0.137262	0.085046	0.970361	0.0125916	0.173104
AQP10	1.54627	0.0334007	0.00998069	-1.09781	0.142937	0.450817	0.97811	0.0364628	0.25965
AQP11	3.02818	0.00545202	0.0804724	-1.03275	-0.242199	0.0496452	0.0113522	0.0517246	0.0360838
AQP12A	1.06582	-0.227827	-0.236252	0.209556	-0.128936	0.0097473	0.000598606	0.0904743	0.316575
AQP2	0.26218	-0.0813358	-0.0747986	0.984101	-0.0352356	0.0249609	0.68172	0.0030036	0.76907
AQP3	1.84652	-0.302478	-0.0103097		0.0941845	0.041406	0.927827		0.306968
AQP4	0.585558	-0.0779268	-0.272652		0.0535396	0.463188	0.0118359		0.556978
AQP4-AS1	0.505427	-0.0766825	-0.151873		0.0438148	0.117278	0.00418899		0.714878
AQP5	0.066877	-0.11629	-0.137074	0.404869	-0.0316668	0.0359058	0.0446333	0.428189	0.790786
AQP6	1.6816	-0.0426936	-0.0547861	-0.8428	0.087156	0.0232735	0.00652335	0.0472374	0.43805
AQP7	0.0896288	0.0512277	-0.042581		0.0155349	0.299776	0.451571		0.858483
AQP7P1	2.42226				-0.155958				0.0773507
AQP7P3	0.5512				-0.0531677				0.592709
AQP8	1.23542	-0.0153358	-0.202453	-1.05676	-0.218789	0.61231	0.006157	0.0025113	0.163062
AQP9	0.48071	-0.0793667	-0.0366739	0.0128467	-0.169	0.521768	0.779218	0.974681	0.558038
AQR	4.85057	-0.0241934	-0.0216922		-0.432045	0.0327984	0.00405819		0.00269125
AR	2.81183	-0.0507593	0.00545738	0.335435	-0.226683	0.0673742	0.355473	0.871292	0.0167084
ARAF	4.27225	0.188459	0.0587729	-0.393054	0.238228	0.000213209	0.0996926	0.0289144	0.00356851
ARAP1	4.4873	-0.127717	-0.0679181		0.394827	0.00453336	0.212048		0.0350845
ARAP2	1.3249	0.0476991	-0.0602331		-0.0754423	0.0432224	0.171141		0.558099
ARAP3	10.3578	0.0559993	-0.0319432		-0.403587	0.175634	0.00834626		0.000267086
ARC	2.14074	0.0391899	-0.130417		-0.154474	0.312767	0.0432207		0.20986
ARCN1	0.0864153	0.0252995	-0.0448535	-1.30649	0.00688886	0.0136233	0.0590013	0.000452161	0.94561
AREG	7.87223	0.192409		-0.525296	-0.392031	0.0133526		0.00391967	0.000486897
AREL1	0.535433	-0.0159416	-0.23626		-0.0853715	0.0506699	2.31916e-07		0.568232
ARF1	0.808272	0.191443	0.0179041	0.891031	0.0582798	0.000793529	0.649643	1.865e-06	0.534132
ARF3	1.71459	-0.0317313	-0.11738		-0.117497	0.0479425	0.0306512		0.100461
ARF4	10.6744	0.0481197	-0.146922		-0.392299	0.0189282	0.0085374		0.000466849
ARF5	2.83291	-0.0512671	0.082799	-1.31717	0.108742	0.515247	0.00585456	0.000319405	0.2635
ARF6	7.5014	0.0495972	-0.0509378	0.50768	-0.428974	0.000765271	0.154229	0.668061	0.00836668
ARFGAP1	1.74693	-0.016747	-0.0341754	0.984101	0.137034	0.0403695	0.108013	0.000318434	0.113788
ARFGAP2	0.700375	-0.0507398	-0.0992908		-0.101235	0.0180944	0.154423		0.284198
ARFGAP3	0.824087	-0.0791932	-0.220911		-0.0715518	0.165377	0.00543371		0.391595
ARFGEF1	0.651163	-0.017749	-0.0451791		-0.0536766	0.948456	0.372219		0.567258
ARFGEF2	2.82807	0.00519992	0.00829555		-0.177814	0.742363	0.237711		0.0476601
ARFGEF3	3.24876				-0.252728				0.0315753
ARFIP1	0.148484	0.0599043	-0.0224863	-1.19847	-0.0147546	0.108821	0.000652664	1.44625e-05	0.850778
ARFIP2	4.08699	0.12519	0.109597	-1.29743	0.223487	0.0725964	0.0387873	0.0303316	0.0158163
ARFRP1	0.882523	0.0668561	-0.026532	-0.3367	0.147525	0.000770244	0.985614	0.0173587	0.236406
ARG1	0.213504	-0.148023	-0.0941019	1.57018	0.054244	0.0366923	0.376496	4.70143e-05	0.676641
ARG2	2.19227	0.160013	-0.0363944	0.839274	0.278209	0.0122931	0.878451	0.594121	0.0232175
ARGFX	0.161533	-0.124821	-0.0904942	-0.8428	-0.0707768	0.141705	0.333095	0.026311	0.46292
ARGFXP2	0.145602	-0.286269			-0.0618755	0.000444973			0.549085
ARGLU1	0.312956	0.0945165	-0.100308		0.0757195	2.78627e-05	0.0148206		0.448005
ARHGAP1	2.94116	0.0849855	-0.00695961		-0.151752	0.22651	0.994777		0.0783473
ARHGAP10	3.23432	-0.0107424	-0.0762186	-1.0613	0.182057	0.690249	0.00024015	0.000262025	0.0721407
ARHGAP11A	5.6283	0.205152	0.0127461	-1.19847	-0.412674	0.00409552	0.00707585	1.45726e-06	0.00107071
ARHGAP11B	3.45803	-0.0241272	0.10439		0.153437	0.00448781	0.174087		0.124922
ARHGAP12	1.18884	0.114944	0.0210806		0.138435	0.331814	0.962381		0.221015
ARHGAP15	5.16685	-0.0300108	-0.0910431	0.335818	-0.561946	0.735382	0.0391128	0.0719956	0.0115609
ARHGAP17	2.25491	0.0552111	-0.0798583		-0.0758093	0.000448186	0.000306603		0.503421
ARHGAP18	3.08084	-0.0128367	-0.0635946		-0.233959	0.941041	0.00576868		0.0576105
ARHGAP19	2.59899		-0.125818		-0.148653		0.0547975		0.0855457
ARHGAP20	0.124872	-0.116803	-0.0586818		-0.120858	0.00183642	0.240252		0.472997
ARHGAP21	8.88356	0.0801222	-0.0353843		-0.349952	0.284356	0.00620715		0.000679205
ARHGAP22	1.46018		-0.106258		-0.162843		0.0251079		0.293278
ARHGAP23	2.89763	-0.0662235	0.0301717	0.484594	0.205636	0.357889	0.759508	0.257636	0.0518123
ARHGAP24	0.0309353	-0.0911908	-0.073696	-1.90374	-0.14456	0.0159794	0.104177	1.13493e-07	0.260075
ARHGAP25	1.10829	-0.0228016	-0.0714045	-1.84255	-0.447095	0.0412517	0.0180825	0.0231632	0.119662
ARHGAP26	1.65189	0.11016	-0.0525381	0.510448	0.181155	0.0640438	0.0445319	0.265347	0.0420743
ARHGAP26-AS1	0.461415				0.0488272				0.648139
ARHGAP27	3.90488				0.250193				0.015447
ARHGAP27P1-BPTFP1-KPNA2P3	0.217472				-0.0210825				0.823158
ARHGAP28	0.445724	0.134737	-0.100399	-0.993946	0.0403884	0.116291	0.698283	0.00606089	0.679035
ARHGAP29	0.916239	0.0412001	-0.133791		0.0148512	3.27756e-05	0.096331		0.857122
ARHGAP30	2.26015	-0.209504	0.0169513	0.969849	0.136101	0.000154915	0.00397468	0.00547195	0.288409
ARHGAP31	1.2784	-0.0653466	-0.00145282	-0.442324	0.0316677	0.00571772	0.0631276	0.0206099	0.770632
ARHGAP31-AS1	1.40389				-0.16927				0.240547
ARHGAP32	0.783991	-0.135265	-0.0420929		-0.0860078	0.0437859	0.140752		0.29077
ARHGAP33	7.91701	-0.056782	-0.0454051	0.455442	0.522267	0.000854358	0.125348	0.00963857	0.000734746
ARHGAP35	0.110799	-0.152623	-0.102364	0.455442	0.0212238	0.00822689	0.00060282	0.00219352	0.813631
ARHGAP39	0.379373	0.137932	-0.0350209	-1.13114	-0.0210516	0.0403375	1.13493e-07	1.18395e-05	0.851817
ARHGAP4	2.2004	-0.159561	0.0407835	0.484594	0.116748	0.0278478	0.415886	0.855135	0.251211
ARHGAP40	3.01096	-0.171268	-0.0409336	0.984101	0.175512	0.0208977	0.897829	0.000377969	0.038308
ARHGAP42	0.640274	0.0850807	-0.00894874	-0.24726	0.00252778	0.00286428	0.188041	0.483858	0.984164
ARHGAP44	1.43433	0.000957163	0.025423		0.193739	0.0750847	0.852309		0.118036
ARHGAP45	1.89311				-0.912461				0.139281
ARHGAP5	6.10043	-0.108394	0.0312276	-1.03275	0.166345	0.0555314	0.089135	0.00609866	0.0261403
ARHGAP5-AS1	0.0932199	-0.0858142			-0.0115821	0.211023			0.867706
ARHGAP6	9.47253	-0.0598039	-0.162605		0.399517	0.00241879	0.0144833		0.000481723
ARHGAP8	3.10073	0.0483204	-0.00176401	0.213075	-0.181397	0.0142212	0.465478	0.962654	0.132061
ARHGAP9	1.9954	-0.173199	-0.0467015	0.338891	-0.568028	0.0114067	0.722103	0.0467948	0.0774081
ARHGDIA	0.334489	0.105744	-0.0695856		0.0147743	0.0629337	0.161588		0.869966
ARHGDIB	1.34741	-0.0746657	-0.131828		-0.539791	0.772804	0.011103		0.310404
ARHGDIG	1.36504	-0.0341755	-0.0419786	-1.00738	0.0737591	0.243047	0.298936	0.0012451	0.610844
ARHGEF1	0.576552	-0.249789	0.0189416	0.727958	-0.1024	0.000399484	0.762384	0.0794839	0.277086
ARHGEF10	9.93051	0.0712978	-0.077234		-0.341115	0.0425041	1.13493e-07		0.00123447
ARHGEF10L	0.649431	-0.16697	-0.0502365	0.575453	-0.0477256	0.000532771	1.13493e-07	0.00147515	0.596821
ARHGEF11	3.41333	0.077547	-0.0518003		-0.210191	0.233097	0.544421		0.0544828
ARHGEF12	0.758505	0.045635	-0.0368418	0.62517	-0.0238596	0.83567	0.267188	0.0153285	0.809568
ARHGEF15	0.285602	-0.086411	-0.0333176	0.455442	-0.00923002	0.305406	0.0397827	0.0543812	0.933762
ARHGEF16	1.91035	0.0525532	-0.0859147	0.338891	0.144428	0.433247	1.13493e-07	0.401636	0.0312237
ARHGEF17	0.892244	0.121343	-0.09952	-1.09781	0.0742862	0.950307	0.0247914	0.00292778	0.576715
ARHGEF18	4.1462	0.115763	-0.105917	0.338891	0.355723	0.0215952	0.000296613	0.807146	0.000984114
ARHGEF19	0.793541	-0.00292282	-0.103049		-0.140918	0.017154	0.161872		0.251726
ARHGEF2	0.0835391	0.0729657	-0.126154		0.088404	0.00286367	0.005539		0.455318
ARHGEF25	0.841676	-0.0626555	-0.0773343	-1.84255	0.0246908	0.263091	0.0104916	0.000408896	0.834132
ARHGEF26	1.41901	-0.115855	-0.0575458	-1.19847	-0.227126	0.0551522	0.262827	1.44625e-05	0.0327887
ARHGEF26-AS1	0.11883	0.0319445	-0.0519642		-0.00376203	0.920992	0.299134		0.97429
ARHGEF28	1.47657	0.119718	-0.106267	-1.29743	0.114362	0.0208931	0.00297202	0.00146867	0.140383
ARHGEF3	0.364258	-0.0888531	-0.0697626		-0.0728489	0.104728	0.44033		0.511962
ARHGEF33	0.0638058	-0.145422	-0.0384738		-0.0333491	0.0169952	0.11774		0.740955
ARHGEF34P	2.5971			-0.521557	0.133965			0.000737411	0.169732
ARHGEF35	0.463792			0.510448	-0.00828519			0.00645331	0.94449
ARHGEF37	1.08932	0.0907956	0.122614	-1.06471	0.0597669	0.0196485	0.00372804	7.7836e-05	0.497301
ARHGEF38	0.300479	-0.244962	-0.115137	0.599581	-0.0213315	0.000288626	0.219073	0.166535	0.848401
ARHGEF38-IT1	1.51812				0.134997				0.211535
ARHGEF39	1.82785	0.0893224	0.0402871	-0.393054	-0.104553	0.274849	0.309883	0.555244	0.172283
ARHGEF3-AS1	0.548064				0.0671016				0.59443
ARHGEF4	0.583059	-0.0756122	-0.0777211	-0.89831	-0.122562	0.174526	0.00893987	3.48229e-05	0.208226
ARHGEF40	1.81825	0.0908849	-0.0955438	0.984101	-0.075487	0.960981	0.00187222	0.000239864	0.496755
ARHGEF5	1.23495		-0.110631	-0.277913	0.113723		0.152568	0.074943	0.369337
ARHGEF6	2.1876	-0.134465	-0.0600689		0.13118	0.00105225	0.035041		0.274864
ARHGEF7	2.69316	0.0289668	-0.0625449		-0.142241	0.023094	0.173081		0.188253
ARHGEF7-AS1	2.55787				0.19917				0.0664266
ARHGEF9	4.18032	0.031272	-0.151852		-0.196863	0.118624	0.0257222		0.0427737
ARHGEF9-IT1	1.71335				-0.121019				0.169996
ARID1A	13.5191	0.0907776	-0.0128941	0.986417	-0.449156	1.53533e-05	0.0202205	0.000336978	0.00229336
ARID1B	2.70376	-0.036667	-0.103417	0.986417	-0.0921955	0.0596964	1.13493e-07	1.07483e-05	0.193356
ARID2	0.875988	-0.0685659	-0.0703959	-0.712959	-0.1689	0.000249117	0.197147	0.0792922	0.0815038
ARID3A	1.05757	-0.0348296	-0.0885809	0.695195	-0.127647	0.021845	0.012153	0.829162	0.226199
ARID3B	4.0009	-0.00477505	-0.0942347	0.984101	-0.205631	0.0339215	0.0180239	0.002171	0.0213303
ARID3C	1.89333	0.0547028	-0.0203109	-0.8428	0.198109	0.223219	0.000263586	0.0253914	0.0927756
ARID4A	2.18247	-0.0136499	-0.000944542	-1.29743	-0.220875	0.943849	0.089886	0.00123979	0.0458629
ARID4B	6.0845	0.00709946	-0.0854608		-0.242545	0.000923454	0.0973529		0.0206998
ARID5A	1.16873	0.00968089	-0.0644529		-0.0357202	0.0030295	0.616232		0.738062
ARID5B	2.10872	-0.0134312	-0.0669909	0.296809	-0.182337	0.0105038	0.645804	0.00442547	0.0881152
ARIH1	3.07107	-0.0127102	-0.0105629	-1.03275	0.127216	0.0282507	0.0279825	0.00983161	0.163544
ARIH2	1.2091	-0.0815841	-0.000451167	-0.780105	0.00897855	0.0037526	0.718655	0.0324582	0.894596
ARIH2OS	0.947995	-0.00054505	-0.248252		-0.114037	0.127651	0.00837241		0.322307
ARL1	1.68049	0.100852	0.0517003		-0.0734193	0.0206526	0.271501		0.35098
ARL10	7.5135	-0.102737	-0.146461	0.984101	0.541455	0.000442582	0.00483096	0.00227904	0.000646581
ARL11	0.173732	-0.300117	-0.0461029	0.896632	-0.0463846	0.000476739	0.0309671	0.00725695	0.694822
ARL13A	0.512712	-0.117243	-0.0860252	-0.0285139	0.0206929	0.0782893	0.15066	0.891081	0.835411
ARL13B	2.68823	-0.0921509	-0.110663	-0.500343	-0.394597	0.00234089	0.0444978	0.0177312	0.00605637
ARL14	1.28923		-0.0836015	0.891031	0.203631		0.00119159	1.33576e-05	0.0519783
ARL14EP	2.1349	0.0436839	0.0720045	0.880483	-0.0545963	0.0108589	0.0867124	0.000283684	0.503176
ARL14EPL	1.05936		-0.135332	0.411499	-0.0511698		0.019231	0.00787081	0.701704
ARL15	0.664103	0.011891	-0.118035		0.06863	0.858283	0.0911279		0.429278
ARL16	0.391967	0.0451585	-0.035756		0.00925049	0.0293226	0.627024		0.91274
ARL17A	5.66601			0.369624	-0.331358			0.0227716	0.00703326
ARL17B	2.55082			-0.263425	0.109516			0.0128022	0.139669
ARL2	1.0064	0.0205534	0.112078	-1.30649	0.0762126	0.00200682	0.0652909	0.000464863	0.355456
ARL2BP	0.0922666	0.00433552	-0.0943586	0.964852	0.0729403	0.163858	0.15644	9.36551e-05	0.391439
ARL3	0.532639	0.00462614	-0.00498855		-0.0501604	0.999916	0.983357		0.604992
ARL4A	0.812642	0.0533469	0.0216574	-0.89831	-0.117107	0.823986	0.128836	6.22579e-05	0.167282
ARL4C	0.980296	-0.0379635	0.037196		0.0219427	0.0107909	0.502006		0.778677
ARL4D	1.96623	0.138331	-0.0174469	-1.90374	-0.176005	0.00109468	0.0187136	1.13493e-07	0.159029
ARL5A	0.288207	0.0717047	-0.175771		0.0802502	0.0373768	0.00746672		0.355048
ARL5B	0.0252507	0.147237	-0.0113736	-1.31717	0.0354111	0.00234829	0.0354211	0.00593379	0.701736
ARL5C	0.662689	-0.0360389	-0.0132602		-0.0564134	0.99677	0.908341		0.533309
ARL6	0.925113	-0.0455409	0.0498475	0.964852	-0.117103	0.0357059	0.014369	9.36551e-05	0.366856
ARL6IP1	7.14385	-0.0364487	-0.00672474		-0.448702	0.00307638	0.0015639		0.000120701
ARL6IP4	2.65976	-0.092011	0.106043	0.984101	0.13739	0.00615437	0.00320534	0.000496023	0.112896
ARL6IP5	4.17044	0.024287	-0.0183871	-1.13114	0.233373	0.00163005	0.983392	6.51488e-07	0.0130293
ARL6IP6	0.449223	-0.0572044	-0.00964464	0.891031	-0.049656	0.00567164	0.22027	0.000287687	0.666055
ARL8A	0.998964	-0.130393	-0.254264		0.0681859	0.0139751	0.000249065		0.53399
ARL8B	1.74337	-0.0624121	-0.0332091	-0.8428	-0.141968	0.0390742	0.0256178	0.653444	0.0825346
ARL9	0.443097	-0.183779	-0.240853	0.707087	0.0629081	0.0343035	0.000207527	0.00918193	0.533711
ARMC1	1.06119	-0.0259254	-0.303077		-0.12808	0.158444	0.00360005		0.304965
ARMC10	1.22483	-0.151773	0.0291809	0.679726	0.0364816	0.00868021	0.118708	0.320436	0.609905
ARMC12	2.82691	-0.140631	-0.0674167	-1.03275	0.117982	0.029944	0.685928	0.00380536	0.264178
ARMC2	2.22668	0.0114592	-0.0532268	-1.00738	0.189321	0.0649442	0.0174514	3.73614e-06	0.11668
ARMC2-AS1	0.0744122				0.0167396				0.935441
ARMC3	8.55753	0.0153617	-0.207228	0.984101	-0.344839	0.00261448	0.000829738	5.36339e-06	0.0270397
ARMC4	0.679274	-0.0695542	-0.0884629		0.0501393	0.115785	0.0580597		0.656806
ARMC5	4.51782	-0.0882727	-0.018689	-1.09781	0.241398	0.0750189	0.00541923	0.0364628	0.0312031
ARMC6	0.75182	0.0575697	-0.0199821	0.575453	-0.0198748	0.530224	0.0165877	0.211186	0.824781
ARMC8	2.94886	0.0506007	-0.0585833	-1.19847	0.268096	0.0811036	0.057866	1.44625e-05	0.0558319
ARMC9	1.31144	-0.00529735	-0.0645469		-0.123603	0.00232578	0.0257957		0.109924
ARMCX1	0.389415	0.00648742	-0.0739078	0.409455	0.0280242	0.676496	0.00938883	0.0360913	0.853514
ARMCX2	2.12791	-0.0896867	-0.22576		0.170417	0.36156	0.00102896		0.0994023
ARMCX3	5.44029	0.053336	-0.0395023	-0.678662	-0.337705	0.0236331	0.0789639	0.605131	0.015757
ARMCX4	0.660523	-0.169626	-0.0722496		-0.130477	0.000482618	0.109931		0.206661
ARMCX5	1.79425	0.0122644	0.0679978		-0.128446	0.110189	0.000394624		0.182828
ARMCX6	3.81443	-0.0803461	0.059062		0.179506	0.250341	0.314264		0.0383625
ARMS2	1.68829	-0.135535	-0.0141153	-1.30649	0.0458703	0.0323101	0.891666	0.000166885	0.712224
ARMT1	0.108585				0.0096102				0.906836
ARNT	3.01239	-0.00362357	-0.174307		-0.300864	0.0586304	0.000356444		0.0278091
ARNT2	2.95201	0.0171116	-0.0246482	0.984101	-0.115342	0.831138	0.0212509	0.000377969	0.191389
ARNTL	1.69011	-0.0283651	-0.0102403		-0.114221	0.912935	0.0818877		0.209159
ARNTL2	0.90233	0.119692	-0.0746315	0.289667	-0.018028	0.0342039	0.244741	0.490284	0.855236
ARNTL2-AS1	1.58373				0.177988				0.197303
ARPC1A	2.11932	0.0165984	-0.0690392		-0.105368	0.821956	0.00019914		0.197131
ARPC1B	1.40173	0.00325533	-0.0433378	0.736074	0.22102	0.385948	0.0245135	6.53295e-05	0.036705
ARPC2	1.89085	0.0670532	0.127419	-1.00738	-0.140111	0.155936	0.00498916	0.0170419	0.086358
ARPC3	0.514374	-0.0269794			-0.109227	0.0159083			0.307588
ARPC4	0.411194	-0.00111658	-0.0913884	-1.30649	0.00526295	0.773824	0.0457674	0.00236166	0.953854
ARPC4-TTLL3	0.853552	-0.000267932	-0.0605968	-1.30649	-0.113539	0.262843	0.199206	0.000933611	0.161032
ARPC5	2.12613	0.0646367	0.0164049		0.205472	0.00624129	0.0256015		0.0418894
ARPC5L	3.20276	-0.0928262	0.0203212	-1.90374	0.0811853	0.00751382	0.897335	1.13493e-07	0.428741
ARPIN	0.800959				0.0806483				0.458964
ARPP19	1.92109	0.072311	0.0192878		-0.0701416	0.0167878	0.987853		0.325496
ARPP21	3.86444	-0.00852875	-0.0210992	-1.67311	-0.270067	0.739861	0.301591	0.020382	0.00623353
ARR3	1.86703	-0.0591377	-0.153216	0.969849	0.150426	0.00590468	0.0204081	0.000355328	0.121303
ARRB1	6.35748	-0.146409	-0.0293263		0.378314	0.00869571	0.161041		0.00569896
ARRB2	0.791975	-0.0197696	-0.0606437	0.984101	0.0558362	0.015193	0.741908	0.000496023	0.46207
ARRDC1	0.383214	0.00983124	-0.115754	-1.09781	0.0575974	0.00126972	0.000650857	0.000105409	0.444842
ARRDC1-AS1	0.0855862				-0.010569				0.925584
ARRDC2	0.548669	0.119666	-0.0167177	-1.84255	-0.0142075	0.0351386	0.0136937	0.068028	0.8681
ARRDC3	0.235695	-0.0645707	-0.0602259		-0.0849794	2.99588e-05	0.0271311		0.327654
ARRDC3-AS1	0.59764	-0.0305237	-0.0301789	-1.19847	-0.0127966	0.136316	0.000294258	7.95653e-06	0.901022
ARRDC4	3.1169	-0.0361743	0.00991497	-1.31717	0.115123	0.247907	0.0598319	0.000186074	0.237526
ARRDC5	0.180987	-0.0939313	-0.0327806		-0.0290353	0.000989237	0.00517049		0.750557
ARSA	1.38435	0.112597	0.0244059		0.115561	0.0365505	0.0968375		0.136284
ARSB	1.37557	-0.0488902	-0.0646219		0.0722831	0.0228469	0.0267104		0.410169
ARSD	3.21167	-0.044574	-0.0282205		0.200663	0.425652	0.0175626		0.0328148
ARSE	1.83923	-0.00862285	-0.210768		0.100207	0.0295926	0.0163676		0.248947
ARSF	1.50972		-0.00187626		0.217926		0.00205913		0.143226
ARSG	2.3599	-0.215017	-0.0619389	-1.0613	0.110074	0.00298243	0.000673326	0.042711	0.293717
ARSH	0.951615	-0.0719133	-0.287725	-0.255435	-0.0972186	0.213017	0.000917842	0.74207	0.352106
ARSI	0.210422	-0.0490483	-0.0894192		0.0302638	0.665417	0.00548652		0.74696
ARSJ	0.0438831	-0.12919	-0.093632		-0.0724162	0.00181171	0.0307609		0.57461
ARSK	0.509188	0.00170422	-0.0173683	0.460675	0.015486	0.00674454	0.13875	0.947899	0.844529
ART1	1.32721	-0.0513171	-0.105175	0.695195	0.125495	0.0168636	0.0539173	0.000147601	0.198239
ART3	0.0538539	-0.187891	-0.109936	-1.67311	-0.113963	0.00123276	0.0450058	0.00830375	0.384388
ART4	1.29792	-0.0773805			0.207874	0.177663			0.419215
ART5	2.25377	-0.0638418	0.0168687		0.175353	0.0763218	0.869324		0.198216
ARTN	0.598093	-0.166504	-0.137579	1.1349	-0.111515	0.00218031	0.00858113	0.0226475	0.472773
ARV1	2.66534	-0.0462321	-0.0837231	-0.458619	-0.266749	0.311741	0.196166	0.0217553	0.0193049
ARVCF	1.23652	0.0486311	0.0318088	0.984101	-0.0452139	0.0698572	0.00851591	0.00389773	0.661237
ARX	5.16564	-0.041914	-0.111273		-0.288989	0.884416	0.00720668		0.00700955
AS3MT	2.13359	-0.139381	-0.123946	-1.21705	0.0771741	0.0025715	0.015076	0.00989517	0.441361
ASAH1	2.94625	-0.0264223	-0.00836044		0.142563	0.0435256	0.10679		0.0882143
ASAH2	5.92771	-0.0779618			0.299753	0.0237687			0.00896307
ASAP1	6.93703	0.0665408	-0.0483114		-0.36472	0.32353	1.13493e-07		0.00533347
ASAP1-IT1	1.76081	0.0121753			-0.103956	0.488193			0.210793
ASAP2	5.71721	0.0420678	-0.0360708	-0.14474	-0.259005	0.0597636	0.0703937	0.816457	0.0111638
ASAP3	7.19978	0.0296299	-0.0899969		0.470375	0.997984	0.0535436		0.000334062
ASB1	0.49347	0.0518233	-0.0438861	0.654313	-0.00475748	0.962867	0.00118987	0.210687	0.948635
ASB10	4.63381	-0.119073	0.0606506		0.264182	0.02423	0.974158		0.0285888
ASB11	1.24819	-0.065657			0.0590511	0.0355057			0.541992
ASB12	0.674149		0.00835259		-0.0951083		0.00556541		0.400815
ASB13	2.67432	0.023092	-0.15158		0.344112	0.0468843	0.000419841		0.0101667
ASB14	2.06084	-0.151255	-0.332009	-0.89831	0.0591726	0.00145809	0.000817842	0.000132061	0.561623
ASB15	4.45807	-0.0413789	-0.0642897	-1.30649	0.276016	0.823204	0.0216469	0.000193115	0.027889
ASB16	0.03391	-0.0938401	-0.065303	0.969849	-0.0343707	0.0757129	0.442395	0.804067	0.74542
ASB16-AS1	1.68664				0.123769				0.175402
ASB17	0.947409	-0.0459082	0.119475		-0.0953219	0.491517	0.0861799		0.262313
ASB18	0.790945	-0.0852496	-0.0712117		-0.147294	0.00704584	0.0580989		0.239662
ASB2	0.0219019	0.0480979	-0.00216385		0.0288224	0.295662	0.878215		0.796685
ASB3	0.550896	-0.0405275	-0.0618178	-0.778227	-0.153964	0.00329935	0.502004	0.00123843	0.114673
ASB4	1.42985	-0.100154	-0.0811079	-0.376642	0.0576185	0.00290498	0.0125982	0.204048	0.582103
ASB5	0.0168517	-0.0813239	-0.106365		-0.0217721	0.0232008	0.0041277		0.791623
ASB6	0.911231	0.0641447	-0.200626	1.57018	0.00149866	0.154571	0.000483123	0.0439704	0.986595
ASB7	1.97068	0.0051511	-0.0222659	-0.97929	-0.145023	0.122413	0.135451	0.00278873	0.131011
ASB8	0.311615	0.0433681	-0.0818793		-0.0241455	0.97517	0.379789		0.808468
ASB9	1.69579	0.0388067	-0.0438869		-0.099041	0.998452	0.0844681		0.216174
ASB9P1	1.80089				-0.139237				0.154121
ASCC1	2.86658	0.0585995	-0.0899212		-0.130199	0.00431695	0.0835715		0.210185
ASCC2	0.20384	0.0184798	-0.195572		0.00927028	0.537094	0.00458673		0.901673
ASCC3	7.22632	-0.0998958	-0.0459651		0.3522	0.0221134	0.568719		0.00267354
ASCL1	0.452884	-0.010382	-0.0271224	-0.712959	0.000122915	0.311964	0.185568	0.0231186	0.999309
ASCL2	1.25365	-0.0510265	-0.0604026		-0.12012	0.108861	0.0549495		0.204182
ASCL3	0.0164075	-0.0932244	0.133572		-0.0504503	0.295059	0.0488233		0.727677
ASCL4	0.551975	-0.0707175	-0.0239394	0.588323	0.0538616	0.148863	0.0128634	0.490761	0.615557
ASCL5	1.82916				0.190079				0.149013
ASF1A	4.05314		-0.239082	-1.84255	-0.248596		0.000213667	0.0832245	0.0140652
ASF1B	0.135855	0.043753	0.0270155		0.0274854	0.230416	0.0155175		0.818856
ASGR1	2.59319	0.0169005	0.0178946		-0.158723	0.501799	0.743189		0.0831037
ASGR2	0.907913	-0.0689803	-0.0508433		0.10548	0.544082	0.260426		0.439249
ASH1L	1.57295	0.0233942	-0.0593901		0.200338	0.265294	0.0280732		0.0931343
ASH1L-AS1	1.58746	-0.114994	0.0362589	-1.03275	0.0326663	0.0461727	0.311368	0.00380536	0.704959
ASH2L	2.34715	0.0350393	0.0709551	-0.366052	-0.121494	0.0238845	0.118042	0.746889	0.161586
ASIC1	0.435978	-0.0224815	-0.0681642	0.984101	-0.0993166	0.00173803	0.478715	0.00273073	0.531956
ASIC2	1.36175	0.0309632	-0.0511157		0.164819	0.780791	0.681963		0.217687
ASIC3	0.208444	0.0652554	-0.145392	0.129157	0.0540901	0.740988	0.00107062	0.96131	0.598536
ASIC4	1.37996	0.0141958	-0.0762323	0.443778	-0.0687975	0.9946	0.0423889	0.0448089	0.469422
ASIC5	2.05673	0.0689615	-0.507119		-0.127407	0.248396	4.12725e-05		0.304626
ASIP	2.94816	-0.029138	-0.104233		-0.246022	0.290256	0.0431751		0.0353182
ASL	0.382503	-0.0807776	-0.0833024	-0.275535	0.014866	0.40216	0.0807082	0.255853	0.868643
ASMT	0.199301			0.0196008	0.0267098			0.964352	0.8312
ASMTL	1.93079				-0.134387				0.133414
ASMTL-AS1	1.65663				0.11256				0.181315
ASNA1	6.91471	-0.124353	-0.0831994	-1.19847	0.193806	0.00498869	0.0561553	1.44625e-05	0.0220845
ASNS	3.70913	0.0604754			-0.234011	0.929597			0.0198707
ASNSD1	1.36327	0.0374842	0.0560677	-1.0613	-0.10404	0.00464252	0.153893	0.00273869	0.285645
ASPA	0.3648	0.00201749	-0.106603	-0.797809	0.0526228	0.596419	0.00049913	0.196563	0.588388
ASPDH	1.06922	0.00708469	0.0397784	-0.695817	0.0404176	0.984959	0.0589814	0.00829792	0.667812
ASPG	1.97849	0.101685	-0.0182926	0.1945	-0.126173	0.132056	0.019647	0.95876	0.304323
ASPH	11.5343	-0.280177	-0.139239	0.986417	-0.601344	0.00323079	0.00597382	0.0482078	6.58861e-06
ASPHD1	1.86175	0.0937584	-0.0641754	-0.458619	-0.0883975	0.0115195	0.0425151	0.00103359	0.213743
ASPHD2	0.622808	0.0582362	0.0304825	0.695195	0.0280638	0.0265717	0.974007	0.00428202	0.776248
ASPM	14.151	0.0453283	-0.221977		-0.435202	0.0154413	0.00521518		5.72004e-05
ASPN	4.69171		-0.044561		0.322583		0.976205		0.006942
ASPRV1	3.27642	-0.0602826	-0.0549971		-0.255048	0.014631	0.464161		0.00847778
ASPSCR1	0.377299	0.0683334	-0.0973519	0.817914	0.121914	0.0792704	1.13493e-07	0.00809921	0.130887
ASRGL1	0.708872	-0.146473	-0.0569022	0.654313	0.0460227	0.0054246	0.107722	0.0113145	0.580117
ASS1	5.87519	0.210929	0.0324066	0.382477	0.319789	0.0262465	0.11857	0.962007	0.000559811
ASTE1	2.78267	0.0569843	-0.192354		-0.0783393	0.000996914	0.000631727		0.319939
ASTL	0.164524	-0.139031	-0.0625333		-0.0591098	0.0782461	0.439494		0.620378
ASTN1	3.98321	-0.106697	-0.0507848		-0.381753	0.00468143	0.661039		0.00249484
ASTN2	0.400017	-0.0246312	0.0195706		-0.0317512	0.913828	0.95271		0.668905
ASTN2-AS1	1.06743				-0.0881789				0.349321
ASXL1	1.16685	0.0443666	-0.0160601	-0.8428	0.0541281	0.904738	0.035963	0.000235744	0.512995
ASXL2	0.665573	-0.00866655	-0.161841		0.0501322	0.609063	0.00307168		0.462568
ASXL3	1.90524	0.12147	0.097979	-1.31717	0.128589	0.0765978	0.00360295	1.649e-05	0.298241
ATAD1	4.23618	-0.0369489	-0.136554		-0.27416	0.546844	0.0371841		0.0117874
ATAD2	5.00027	0.103023	0.208856		-0.184775	0.000155077	0.0178066		0.0310253
ATAD2B	1.28563	0.0146557	-0.113944		-0.122232	0.994554	0.098769		0.333334
ATAD3A	2.75694	0.0401809	-0.00625394	-0.366052	0.168238	0.580664	0.62101	0.8759	0.0392673
ATAD3B	6.59145	-0.068036	-0.0127782	-1.84255	0.241868	0.302773	0.510995	0.000408896	0.00915416
ATAD3C	1.87294	-0.00800721	9.4388e-05	-1.00738	-0.239621	0.965751	0.0138498	0.0012991	0.0347465
ATAD5	0.496906	0.142697	0.123969		0.125692	0.00208844	0.00597409		0.341617
ATAT1	1.03355			-1.00738	-0.175795			3.73614e-06	0.115981
ATCAY	0.13771	-0.122506	-0.0369968	0.575453	-0.0513751	0.0605159	0.990514	0.660999	0.627333
ATE1	1.11642	0.0672073	0.027976		0.150081	0.0716618	0.0591861		0.222314
ATE1-AS1	0.51661				0.0606644				0.61368
ATF1	0.0780572	0.0243072	-0.101799	0.283877	0.0456325	0.542751	0.00389081	0.462401	0.598896
ATF2	0.0554575	0.0793597	-0.0558226		0.0398937	0.103948	0.392276		0.640039
ATF3	2.80134	-0.100842	0.0266914	0.371479	0.233418	0.222539	0.000364085	0.964241	0.148934
ATF4	1.06567	0.0835913	-0.0313022		0.127263	0.134474	0.52462		0.193322
ATF5	5.04304	-0.0316154	0.0306142	-1.26289	0.192922	0.00252844	0.0182567	0.00388392	0.113115
ATF6	0.346015	-0.127697	-0.0708433	-1.03275	-0.10294	0.00380486	0.0231778	0.0590847	0.283161
ATF6B	2.62753				-0.22945				0.0614004
ATF7	3.49919	0.101772	-0.168208		-0.113836	0.00309432	0.00476656		0.154709
ATF7IP	3.18428	-0.041065	-0.05072	0.287044	-0.146329	0.941896	0.994958	0.155991	0.0529013
ATF7IP2	2.13384	0.0574065	-0.0896552	0.124192	-0.144125	0.742297	0.0506369	0.954212	0.163695
ATG10	5.69432	-0.0147451	-0.0312394	0.964852	-0.256519	0.372744	0.157408	0.000344117	0.00901557
ATG101	0.438665				0.0329168				0.663163
ATG12	0.0822264	-0.00430254	0.00781299		-0.0274982	0.409296	0.287324		0.732376
ATG13	2.87291	-0.0571601	-0.0347603	-0.8428	0.208893	0.76848	0.469924	0.112703	0.0795566
ATG14	6.02874	0.0645869	-0.0189392		-0.470835	0.516863	0.309904		0.00356816
ATG16L1	0.0315201	-0.0409059	-0.107479	-0.89831	-0.031885	0.702114	0.0201813	1.70913e-05	0.618542
ATG16L2	1.86021	0.00680664	-0.0493652	0.243087	-0.0625967	0.110766	0.923979	0.0118616	0.451999
ATG2A	3.57053	0.123508	-0.146347		0.224362	0.530051	0.09929		0.0110986
ATG2B	1.10624	-0.00991452	-0.111738		-0.185743	0.0251419	0.00371323		0.217296
ATG3	0.7948	-0.0324272	-0.0991154		-0.0768656	0.273357	0.312102		0.368852
ATG4A	0.506347	0.0619675	0.092816	-0.369429	0.0777523	0.00548995	0.0741887	0.27737	0.418113
ATG4B	3.61846	0.0484531	-0.0980224	0.455442	0.348162	0.405777	0.365239	0.249907	0.00664682
ATG4C	1.14625	-0.00625334	0.14267	-0.0922956	-0.210749	0.39217	0.0461302	0.287234	0.142556
ATG4D	0.00273565	0.0366275	-0.119175	-0.925548	0.0126512	0.124269	0.000277227	0.00110905	0.89986
ATG5	5.11184	0.113253	-0.0905683		-0.195347	0.00744056	0.00288557		0.0403509
ATG7	1.26387	0.0225441	-0.0812822	-1.90374	0.0831643	0.000944505	0.0599121	1.13493e-07	0.247793
ATG9A	1.37052	0.0323634	0.0214579	-1.31717	0.0485688	0.416201	0.0164442	1.649e-05	0.591006
ATG9B	0.376644	-0.124567	0.000832667		-0.115256	0.0196386	0.267632		0.339175
ATIC	2.85456	0.014549	0.0235899	0.880483	-0.133839	0.0402917	0.0898517	5.91908e-05	0.277263
ATL1	0.163473	-0.0157426	-0.0746583	0.599581	0.0246448	0.0278721	0.684323	0.000358731	0.810395
ATL2	0.730179	-0.00386742	-0.0983133		0.0669456	0.947472	0.0519516		0.416218
ATL3	2.61753	0.0361735	0.00751412		-0.167559	0.245256	0.0569471		0.0798386
ATM	3.46438	0.0205582	0.0483258	-0.264501	0.208529	0.0474725	0.0168239	0.765364	0.0141131
ATMIN	0.326917	-0.0761658	-0.0705989	0.729279	0.0230103	0.0295384	0.773788	0.00296519	0.760384
ATN1	4.29766	-0.0959891	0.0431291	0.455442	0.277708	0.0507338	0.0401006	0.980211	0.0458271
ATOH1	1.30556	-0.0739988	0.0698029	-0.695817	-0.0220118	1.99901e-05	0.906738	0.00829792	0.842971
ATOH7	0.626902	-0.11865	0.107013		0.0420998	0.475802	0.0797487		0.747609
ATOH8	1.29239	0.0108532	-0.0160693	0.984101	0.157987	0.5409	0.172507	0.0030036	0.0810534
ATOX1	1.10756	-0.0307448	-0.0160556		0.0612308	0.104864	7.41066e-06		0.349842
ATP10A	1.60682	-0.0480885	-0.0983113		0.129006	0.0330491	1.13493e-07		0.220836
ATP10B	2.27571	-0.185206	0.0399686		0.111061	0.00233766	0.0970738		0.357982
ATP10D	1.14607	-0.0427687	-0.0176049	0.623065	0.113707	0.280762	0.908468	0.00214394	0.228568
ATP11A	5.76958	-0.0561249	-0.0894511	0.729279	-0.279721	0.000514766	1.13493e-07	0.00944806	0.00231282
ATP11A-AS1	0.378776				-0.0372453				0.704819
ATP11AUN	2.11567				0.306124				0.109439
ATP11B	2.23081	-0.0377651	-0.163052	0.0448812	-0.18283	0.0483824	0.00956758	0.565076	0.0685588
ATP11C	0.0348796	-0.2162	-0.0442493		-0.058759	0.0010383	0.496811		0.536602
ATP12A	1.261	-0.024974	-0.0456802	0.287812	-0.125762	0.0515098	0.0316661	0.103584	0.271603
ATP13A1	0.822187	-0.0229875	-0.116587		0.0240859	0.00385996	0.00284469		0.726574
ATP13A2	2.74166	-0.00757098	-0.037803		0.27385	0.38394	8.21868e-05		0.0435142
ATP13A3	1.1136	0.00673889	-0.0395727		-0.0331825	0.106992	0.00377056		0.678378
ATP13A4	1.59023	-0.114223	-0.0209462		-0.144388	0.22088	0.145026		0.146833
ATP13A4-AS1	1.5545				-0.112463				0.203485
ATP13A5	1.35357	-0.0444761	0.0742648		0.0994599	0.788656	0.312033		0.31351
ATP13A5-AS1	0.479041				-0.0482758				0.637027
ATP1A1	6.03073	-0.0797049	-0.0938056	0.679726	0.296806	0.0333192	0.0795326	0.00187084	0.00119291
ATP1A1-AS1	1.11072				-0.197365				0.334435
ATP1A2	0.0772479	-0.141244	-0.0608187	0.356861	-0.053953	0.0132024	0.0950482	0.989936	0.621605
ATP1A3	5.06026	-0.0791667	0.0029543		0.311936	0.10274	0.910198		0.0138222
ATP1A4	4.7606	-0.0245609	-0.0136854	-0.438241	0.184197	0.0905655	0.365986	0.00388095	0.0442274
ATP1B1	2.06882	0.019039	0.0382918	-0.468135	0.145613	0.0875154	0.0281899	0.194481	0.109698
ATP1B2	3.4735	-0.0717389	-0.0092759	-1.00738	0.208274	0.200682	0.930773	0.0635463	0.0865979
ATP1B3	0.168766	0.0472952	-0.013905	-0.712959	0.0126867	0.0623559	0.832095	0.00197974	0.881061
ATP1B4	0.998663	0.000384468	-0.0338801	-1.31717	0.181926	0.000387673	0.951515	0.000828363	0.240417
ATP23	1.3244				0.0857549				0.264245
ATP2A1	1.97342	-0.0863254	-0.0568254	0.423522	-0.112414	0.21425	0.00014134	0.00600668	0.261294
ATP2A1-AS1	2.70169				-0.192312				0.0568648
ATP2A2	0.00107186	-0.0822878	-0.0823056	-0.158178	-0.0352645	0.0150812	3.48007e-05	0.142229	0.664604
ATP2A3	2.26569	0.0116382	-0.0972195		-0.138726	0.133948	0.022407		0.2301
ATP2B1	0.0880123	-0.193668	-0.116394		-0.0478263	0.00325472	0.128673		0.536827
ATP2B1-AS1	0.151297				0.0180223				0.873885
ATP2B2	1.30401	-0.0414292	-0.0491283		-0.103844	0.14369	0.00701182		0.221953
ATP2B2-IT2	0.597414				0.0746307				0.565821
ATP2B3	1.03773	-0.0616022	-0.0980836	-1.0613	0.0569082	0.657156	0.155713	0.000262025	0.689861
ATP2B4	4.61375	-0.0535026	-0.0828593	0.455442	-0.252611	0.143336	0.0631023	0.208094	0.00761106
ATP2C1	8.5986	0.0124754	-0.01109	0.296809	-0.43937	0.913026	0.992596	0.0297644	0.000635426
ATP2C2	0.678879	-0.0458931	-0.10444		-0.10799	0.126179	0.258951		0.372069
ATP4A	0.621373	-0.0207369	-0.0456249		-0.081841	0.956032	0.807384		0.555218
ATP4B	2.71353	-0.0309146	-0.0104698		0.252382	0.051013	0.21698		0.113892
ATP5A1	1.57704	-0.0372972	-0.190913		0.111162	0.345787	0.00961196		0.204743
ATP5B	0.407144	-0.00819681	0.0151046		-0.0553642	0.30806	0.996731		0.531379
ATP5C1	0.761212	0.0337028	-0.0801583		-0.02368	0.0555029	0.899203		0.769742
ATP5D	0.296676	-0.0972132	0.0776009	0.817914	0.014374	0.134248	0.818095	0.144189	0.866494
ATP5E	4.39804	0.154655	-0.128746		-0.172727	0.0714085	0.069799		0.0378192
ATP5F1	0.795781	-0.0385153	-0.0122444	-0.925548	0.070102	0.977423	0.0597796	0.958313	0.391033
ATP5G1	0.674264	0.048724	-0.00846688	0.880483	0.0109707	0.625813	0.0115911	0.000820069	0.903996
ATP5G2	1.30593	0.0121399	0.0101582		0.0786672	0.789588	0.17198		0.288597
ATP5G3	4.24721	0.0142578	-0.18889		-0.166461	0.00853973	0.0272665		0.0686834
ATP5H	0.164033	0.0122373	-0.13636		-0.00446115	0.997532	0.0970109		0.957174
ATP5I	2.06958	0.0301113	0.000408881		0.112085	0.900562	0.780734		0.113474
ATP5J	2.8879	0.0795397	-0.0436416		-0.142931	0.496934	0.0607172		0.0860181
ATP5J2	0.0869405	0.00506975	-0.0523231	0.817914	0.0511273	0.10518	0.191445	0.0277143	0.509025
ATP5L	0.434669	0.0251532	0.199197	-0.142338	-0.00646451	0.00506872	0.00125136	0.933794	0.941243
ATP5L2	1.19552	0.0654798			-0.0811781	0.275526			0.429692
ATP5O	1.1978	-0.0280572	-0.0878444		-0.0898868	0.669487	0.0748608		0.322475
ATP5S	1.27079	0.0324761	0.00101339	0.964852	-0.072352	0.78094	0.00775786	0.00052044	0.477527
ATP5SL	0.115219	-0.00433029	-0.173444		-0.00175397	0.724565	0.01499		0.979556
ATP6AP1	5.72569	0.073914	0.0858531	-1.00738	0.260335	0.0174959	0.483789	0.000227205	0.00297507
ATP6AP1L	4.42068	-0.199029	-0.137627	-1.26289	0.124792	0.000940353	0.0327778	0.000298606	0.126662
ATP6AP2	0.781329	-0.00731864	-0.136544	0.663444	0.0784455	0.231791	0.00426515	0.00681846	0.288107
ATP6V0A1	4.62062	0.00410144	0.0757379	0.817914	-0.319	0.592395	7.00802e-05	0.137676	0.00860825
ATP6V0A4	3.39876	-0.0577838	-0.124163		-0.277789	0.00738654	0.00453077		0.0096905
ATP6V0B	2.1236	0.0643974	-0.0506275	-1.00738	0.136364	0.844095	0.0238468	0.0012991	0.176788
ATP6V0C	4.64005	-0.036791	-0.0326464	0.50768	0.257774	0.163428	0.00223366	0.331616	0.00624868
ATP6V0D1	0.150673	0.0166111	-0.0418858	0.556285	0.0814728	0.00588043	0.00668389	0.145592	0.404066
ATP6V0D2	1.5255	-0.00562597	-0.203369	0.891031	0.219458	0.803632	0.00469006	3.22757e-05	0.0458945
ATP6V0E1	2.27649	-0.0404998	-0.0630718	0.880483	-0.0873873	0.940581	0.000537952	0.00050919	0.335826
ATP6V0E2	0.814959	-0.127489	0.0475124	0.984101	0.0370067	0.00202666	0.306231	0.00706339	0.688897
ATP6V0E2-AS1	3.72811	0.051211	-0.148378	0.338891	-0.175492	0.0680253	0.00790197	0.807146	0.0818676
ATP6V1A	3.92319	-0.0164646	-0.157519	0.465493	-0.153727	0.463357	0.0248125	0.0322908	0.0340786
ATP6V1B1	1.03004	-0.104688	-0.0194606	0.335435	0.0823714	0.0686632	0.075696	0.270388	0.421904
ATP6V1B1-AS1	2.01594				-0.235615				0.122254
ATP6V1B2	3.52643	0.0193711	0.0430068	-1.19847	-0.277457	0.00760745	0.00541872	1.45726e-06	0.00975735
ATP6V1C1	0.280777	0.026585	0.0754944	0.729279	0.0377538	0.928791	0.0927372	0.0218375	0.612188
ATP6V1C2	4.27291	0.0825914	-0.0667369	0.575453	-0.191613	0.504589	0.0537093	0.0680015	0.0445383
ATP6V1D	2.23597	-0.0440327	-0.133949		-0.135936	0.586445	0.0558608		0.0994212
ATP6V1E1	2.09909	-0.0334597	-0.147125		0.116795	0.10757	0.0467551		0.16527
ATP6V1E2	7.2466	-0.086422	-0.135033		-0.447354	0.000236457	0.027433		4.37062e-05
ATP6V1F	0.256983	0.0758842	-0.00212002	-1.00738	-0.0209655	0.0864934	0.131654	0.0012451	0.803991
ATP6V1G1	1.94254	-0.105818	0.0576179	0.964852	-0.120229	0.250288	0.628729	7.35498e-05	0.221999
ATP6V1G2	4.06099				-0.296637				0.0133036
ATP6V1G3	1.11981	-0.0734625			0.100036	0.498858			0.408663
ATP6V1H	6.54168	0.134705	-0.188962		-0.17373	0.000154302	0.000951082		0.0262688
ATP7A	6.18741	-0.143039	-0.0433249	-1.0613	0.405266	0.0382968	0.0223047	0.042711	0.00917694
ATP7B	1.5657	-0.0143076	-0.178381		0.137996	0.96707	0.00994702		0.145961
ATP8A1	0.0110251	0.0384605	-0.109145		0.0678056	0.085944	0.000647479		0.533432
ATP8A2	0.70012	-0.201138	-0.0350409		-0.00273486	8.12206e-05	0.0502599		0.969092
ATP8B1	1.26053	0.0348305	-0.205713		0.152054	0.545751	6.1263e-05		0.137895
ATP8B2	1.31988	0.0201218	-0.0777598	0.799863	0.287524	0.103933	0.00119142	0.000863016	0.030058
ATP8B3	0.763496	0.0598809	-0.100278		-0.0410708	0.684236	0.00158457		0.688078
ATP8B4	0.155478	-0.170663	-0.0466666		-0.0812973	0.00723312	0.113832		0.530841
ATP8B5P	4.82152	0.114574	0.00799631		-0.330181	0.0149057	0.969957		0.0262848
ATP9A	3.41141	0.0794563	-0.0626678		0.240951	0.0187319	0.342802		0.00522353
ATP9B	10.9141	0.071314	-0.109788	-1.30649	-0.401927	0.0787965	0.00549198	0.000193115	2.71332e-05
ATPAF2	0.0452229	0.0548461	-0.17059		0.0999638	7.65915e-05	0.0116206		0.281922
ATPIF1	3.39593	0.114262	0.046611	0.984101	0.270882	0.0245741	0.0071959	0.00672175	0.0038425
ATR	3.28885	0.0308087	-0.0358046		-0.108834	0.0325055	0.481757		0.0970742
ATRAID	1.0947	0.00992753	-0.0365565	-0.637041	-0.0533408	0.264212	0.00314258	0.885289	0.599757
ATRIP	0.381952	-0.0589641	0.00562335	0.240044	0.026289	0.0584498	0.287896	0.0466019	0.853663
ATRN	0.776746	0.124764	-0.0695508	0.729279	0.240407	0.000798866	0.0024439	0.00176149	0.0351978
ATRNL1	0.245653	-0.0458464	-0.0678678		-0.0337682	0.371264	0.0186762		0.78427
ATRX	1.01746	0.109674	-0.113674		-0.0437622	0.274423	0.23234		0.560783
ATXN1	1.13385	0.0473411	-0.0854917		-0.0419452	0.0164867	0.0946623		0.727747
ATXN10	0.163941	0.00225849	0.0889054	-0.659101	-0.0432339	0.232232	0.00127782	0.00666009	0.593099
ATXN1L	4.20835	0.0623946	-0.0739188	0.455442	-0.119856	0.000892134	0.111549	0.398179	0.113451
ATXN2	0.0408649	0.067947	-0.0227191	0.969849	0.0594034	0.0686058	0.0874815	0.0457064	0.450343
ATXN2L	1.89584	0.0856557	0.0289644	0.727958	0.154624	0.0136736	0.0792206	0.129012	0.0357516
ATXN3	0.439729	0.0190113	-0.131414		0.0195864	0.00871687	0.0747336		0.800123
ATXN3L	0.630236	-0.183331	-0.217251		0.0224696	0.00747402	0.006529		0.822246
ATXN7	2.49799	0.0243168	-0.0434916		-0.127675	0.0804283	0.0112001		0.211098
ATXN7L1	3.30464	-0.0706241	-0.170811		-0.278698	0.0438433	0.00130709		0.0174734
ATXN7L2	7.64655	-0.118156	0.0147896	-1.03275	0.311242	0.00215013	0.432639	0.00609866	0.014392
ATXN7L3	6.32099	-0.0938426	-0.0958297	-0.780105	0.206472	0.0206853	0.0422906	0.0683275	0.00907541
ATXN7L3B	2.40444	0.0435613	0.0285388	-1.03275	-0.206605	0.735581	0.0078088	0.254627	0.0416654
ATXN8OS	1.0723	-0.15559	-0.0590865	0.50768	0.0609132	0.00161608	0.724361	0.00262938	0.47267
AUH	1.03719	-0.0713141	-0.143917		-0.0962086	0.0161347	0.0281867		0.203199
AUNIP	2.61586	0.0303652	-0.0932741		-0.10621	0.00483434	0.149114		0.247041
AUP1	0.152349	0.0571549	-0.131912		0.0473586	0.334371	0.0146552		0.588704
AURKA	3.66142	0.00748938	-0.318789	-1.53183	-0.195464	0.36314	9.5101e-06	0.00024061	0.0193353
AURKAIP1	0.308697	0.00510966	0.000755071		0.0151096	0.935436	0.118436		0.830988
AURKAPS1	0.768538	-0.15403	-0.160037		-0.101647	0.0119239	0.0224986		0.273902
AURKB	1.54111	0.171097	-0.0881191		-0.0506784	0.000969808	0.368073		0.622215
AURKC	0.428113	-0.00676864	-0.133224		-0.00160143	0.00489447	0.0235664		0.987926
AUTS2	3.56481	-0.13632	-0.0656903	0.654313	-0.219394	0.0176841	1.13493e-07	0.0161666	0.0384484
AVEN	2.14048	0.0781794	-0.114327	-0.220121	-0.0780822	0.00739442	0.0231951	0.181512	0.284965
AVIL	0.477668	-0.0475307	-0.184513	-1.30649	-0.0989329	0.30687	0.025886	0.000166415	0.285277
AVL9	1.09922	0.0149969	-0.057101	-1.03275	0.0497883	0.963467	0.588708	0.0237169	0.49481
AVP	5.50965	-0.0395482	0.00901501		0.522453	0.791461	0.568696		0.0040254
AVPI1	0.683152	0.0326145	-0.0570594	0.455442	-0.0291102	0.845256	0.828319	0.208094	0.680792
AVPR1A	1.6295	0.0410175	-0.0230313		0.144442	0.960395	0.108813		0.149586
AVPR1B	2.12687	-0.0461164	-0.0542271	-0.442324	0.0790773	0.00878761	0.908602	0.000600164	0.57205
AVPR2	0.327529	0.046798	-0.0291196	0.484594	0.0966311	0.0716232	0.453573	0.855135	0.427976
AWAT1	0.294781	0.248779	-0.0859049	-0.925548	0.0543217	0.00236684	0.189065	0.000182436	0.613806
AWAT2	6.77152	0.364422	0.11438		-0.526914	0.000352789	0.0939311		0.00718909
AXDND1	1.93032	-0.0973717	0.0102968	0.142695	0.17828	0.0402005	0.0718261	0.0744716	0.235121
AXIN1	1.04813	0.0428236	-0.0623671	0.1945	0.175092	0.482927	1.13493e-07	0.95876	0.144594
AXIN2	5.46535	-0.0995087	-0.0287853		0.193854	0.00112447	0.0442789		0.0161467
AXL	1.47855	0.014651	-0.0636875	-0.510404	0.141889	0.145693	0.101775	0.235262	0.138409
AZGP1	0.00354784	-0.151183	0.167114		-0.11299	0.0106806	0.00656948		0.456255
AZGP1P1	0.641415	0.114587			0.169681	0.079586			0.322008
AZI2	2.78717	-0.0574039	0.179274		-0.243953	0.00509665	0.00703196		0.00616933
AZIN1	2.09853	0.0199397	-0.111734		-0.107109	0.916923	0.166049		0.141966
AZIN1-AS1	0.78513				-0.0507567				0.465311
AZIN2	1.96221				-0.222287				0.129483
AZU1	0.808672	-0.0762723	0.0114365	-0.48003	-1.08167	0.00226098	0.561985	0.992292	0.148977
B2M	1.55544	-0.0554381	0.0256983	-1.26289	0.0722314	0.969094	0.00767313	0.00388392	0.508689
B3GALNT1	0.953221	-0.0220129	-0.0273691		0.0530862	0.0620564	0.667851		0.627585
B3GALNT2	1.09118	0.0884192	-0.079373	0.142695	0.150655	0.00743861	0.460267	0.0744716	0.066815
B3GALT1	0.925948	-0.114794	-0.0982347	0.964852	-0.0556928	0.0731508	0.0297418	1.61428e-05	0.653625
B3GALT2	0.0456915	-0.129649	-0.0420131		-0.0694232	0.000920474	0.468268		0.479527
B3GALT4	1.66075			0.984101	-0.0973192			0.000106393	0.432148
B3GALT5	0.0903761	-0.0479196	-0.0189215	0.984101	0.0111387	0.142973	0.669638	0.0380627	0.911033
B3GALT5-AS1	4.8206				0.433119				0.00613066
B3GALT6	4.18216	0.193647	-0.00264266	0.419645	-0.149367	0.00129138	0.868357	0.894879	0.0717557
B3GAT1	0.0407798	0.117612	-0.0214946		0.0286918	0.203737	0.330195		0.764889
B3GAT2	3.69892	-0.0212092	-0.13164	-1.53183	0.201461	0.00227175	0.00861241	0.00024061	0.177055
B3GAT3	1.37465	0.0323849	-0.118185	0.124192	0.156532	0.0684002	0.0776754	0.129523	0.0593106
B3GLCT	2.14819				-0.184911				0.105438
B3GNT2	0.941514	0.00269563	-0.0404758	-0.358114	-0.11669	0.708339	0.106108	0.0386229	0.343547
B3GNT3	8.68512	-0.120539	-0.00798915	-1.0613	0.361537	0.152186	0.172922	0.0046784	0.00157751
B3GNT4	1.44072	-0.0353124	-0.0102421	-1.0613	0.0397435	0.0541247	0.140128	0.000262025	0.711239
B3GNT5	2.68463	0.0137819	-0.0212977	-1.53183	0.162795	0.236278	0.0893825	7.52503e-05	0.0880911
B3GNT6	2.41752	-0.12741	-0.0617584	0.654313	-0.312551	0.00212808	0.111172	0.728474	0.0238652
B3GNT7	3.51842	-0.0808085	-0.0940554	-1.13114	0.147407	0.0272692	0.316951	3.36796e-05	0.203395
B3GNT8	0.928025	0.0451632	0.0049287	-0.527425	-0.183166	0.167203	0.983849	0.326463	0.494686
B3GNT9	1.16702	-0.0210747	0.0838032	-0.89831	0.033917	0.923847	0.12015	2.36023e-05	0.788157
B3GNTL1	1.14814	-0.0266057	-0.0781639	-0.018926	-0.0771792	0.874151	1.13493e-07	0.955176	0.513644
B4GALNT1	0.523889	-0.0103059	-0.0286501	0.338891	-0.0433595	0.0801189	0.993712	0.00692066	0.617672
B4GALNT2	6.4899	-0.144927	-0.0469219	-0.925548	0.194638	0.00861608	0.718718	0.00110905	0.0242066
B4GALNT3	1.09534	-0.104909	-0.0658796	-0.388054	0.0629267	0.0851083	0.00966922	0.123171	0.581894
B4GALNT4	0.776234	-0.0821796	-0.133589	0.124192	0.073614	0.00511445	0.00145302	0.129523	0.57019
B4GALT1	1.49577	0.019717	-0.115168		-0.0544922	0.0637931	0.0628394		0.481039
B4GALT1-AS1	0.877445				-0.0977874				0.424221
B4GALT2	1.16152	-0.119843	-0.00769695	0.984101	0.0855458	0.00580232	0.0213745	0.000377969	0.279885
B4GALT3	1.32756	0.126917	0.00859083		0.152458	0.000530073	0.0563797		0.0844998
B4GALT4	2.28926	0.0414128	-0.103272		-0.113981	0.73327	0.12605		0.130145
B4GALT4-AS1	2.07791				-0.16497				0.114112
B4GALT5	2.21123	0.0350451	-0.0845883		0.219564	0.0090162	0.417756		0.0229259
B4GALT6	1.35547	0.0135532	-0.141155		0.193788	0.00333464	0.0469248		0.0561383
B4GALT7	2.60513	-0.0343077	-0.0120924	0.969849	0.141858	0.143783	0.336485	0.845572	0.100376
B4GAT1	0.304017				0.0221845				0.761069
B9D1	0.378888	0.0197013	-0.016325	0.984101	0.03616	0.0954388	0.90932	0.0010001	0.647903
B9D2	1.96802	0.0211827	-0.0551935	-1.00738	0.0927779	0.143067	0.519947	0.000511435	0.166686
BAALC-AS1	0.995883				0.122295				0.37584
BAALC-AS2	1.15536				-0.144056				0.319873
BAAT	0.468223		0.0500611		-0.065154		0.297741		0.591608
BABAM1	3.12697	-0.0500756	-0.0252492	0.984101	-0.12285	0.505161	0.000576857	3.0878e-05	0.160803
BACE1	0.288108		-0.148871	0.556285	0.0453565		0.0538071	0.26103	0.558074
BACE1-AS	0.198436	-0.268785			-0.0472291	0.00367918			0.677351
BACE2	1.13191	0.000798665	-0.00300885	0.484594	0.0383299	3.169e-06	0.0119824	0.133469	0.679779
BACH1	2.10843	0.140217	0.0674282	-0.993946	-0.173061	0.0126839	7.91171e-06	0.00675552	0.0769842
BACH1-IT2	0.302655				0.0327079				0.761673
BACH2	2.4785	0.0624914	-0.0807594		-0.0981415	0.0212955	0.0614618		0.242798
BAD	0.57336	-0.0788788	-0.012686	0.660053	-0.04211	0.109424	0.961317	0.0102982	0.597663
BAG1	6.86059	-0.235871			0.193934	0.000320966			0.00968331
BAG2	1.00084	-0.00696603	0.0481596	-1.29743	-0.199128	0.00915956	0.0122347	0.0303316	0.0529046
BAG3	5.01887	0.0734916	0.0317097	-0.275535	-0.233946	0.169342	0.178707	0.0659715	0.00412181
BAG4	3.3033	0.038625	0.0526022	0.511862	-0.155764	0.337107	0.76525	0.00134556	0.125567
BAG5	0.170252	-0.0446478	-0.126433		-0.0037063	0.0415925	0.00246114		0.966693
BAG6	1.00965				-0.0620869				0.370307
BAGE	3.22887				0.216198				0.0323098
BAGE4	1.24884				0.162391				0.288815
BAHCC1	3.26174	-0.0767039	-0.048721		-0.186109	0.156181	1.13493e-07		0.0375397
BAHD1	2.50471	-0.0944667	-0.0442837	-0.89831	0.0811361	0.418962	0.0101623	1.70913e-05	0.228279
BAIAP2	1.17304	0.11808	-0.0658078	-0.8428	0.188867	0.0297334	1.13493e-07	0.0101218	0.137372
BAIAP2-AS1	1.41698	0.105957	-0.0984329		-0.0434712	0.055678	0.0158323		0.548782
BAIAP2L1	0.636257	0.117454	-0.147176	0.141208	0.0218977	0.00270739	0.00740343	0.997857	0.82181
BAIAP2L2	1.02181	-0.082992	-0.165512		0.0718267	0.0655912	0.00724837		0.482929
BAIAP3	0.752814	-0.00294348	-0.0201831	-1.30649	-0.153143	0.899255	0.908963	7.23506e-06	0.171836
BAK1	1.68459	-0.0594474	0.0374504		0.0930184	0.130394	0.0602159		0.37105
BAMBI	1.04571	0.00461052	-0.0166235	-1.19847	0.0402601	0.99991	0.157371	1.73848e-05	0.683397
BANCR	0.777531				0.172414				0.468379
BANF1	1.39909	-0.0166328	-0.134009	0.984101	-0.0899088	0.00960132	0.000516618	0.0152853	0.258133
BANF2	0.604778	0.0436418	-0.0242342	0.455442	0.139011	0.000339576	0.826528	0.0543812	0.632516
BANK1	0.337809	-0.123879	-0.0313095	-0.393054	-0.0831977	0.065664	0.0220831	0.0289144	0.37858
BANP	3.31768	-0.0399958	-0.0947915		0.208289	0.000629675	1.13493e-07		0.0676421
BAP1	1.78013	0.0895551	-0.0420824		0.20764	0.0461056	0.406102		0.0574221
BARD1	3.84491	0.0997225	-0.0901586		-0.229531	0.0711825	0.278868		0.0531263
BARHL1	0.187579	-0.0939937	-0.067009	0.984101	-0.0363692	0.000274331	0.069483	0.00260598	0.677393
BARHL2	0.243181	-0.034663	-0.0771315		0.00526218	0.291566	0.801789		0.968009
BARX1	1.05213	0.0158833	-0.137643		-0.054529	0.0468565	0.0127749		0.747863
BARX2	2.32187	0.029717	0.000789522	-1.00738	0.175544	0.0498905	0.264602	0.00307035	0.103361
BASP1	5.26793	0.0587853	-0.0682082	0.559816	-0.155033	0.0323655	0.313933	0.0103924	0.0457296
BASP1P1	3.50737	-0.0860157			0.262649	0.739605			0.0284787
BATF	0.84002	-0.115262	0.00604049	0.386694	-0.21287	0.0192464	0.340946	0.0363505	0.298083
BATF2	2.46303	0.0296173	0.0623905		-0.220043	0.551202	0.197122		0.0796189
BATF3	0.283092	0.071862	-0.0555778		0.000934025	0.441943	0.0700365		0.990963
BAX	4.41146	-0.0276766	0.0397804	0.455442	0.31631	0.00479415	0.451896	0.208094	0.0339645
BAZ1A	0.0285774	0.0194994	0.0240794		0.0333252	0.0294087	0.988606		0.6623
BAZ1B	2.58963	0.0276853	-0.114345		-0.0853848	0.00444456	0.403453		0.236952
BAZ2A	1.76964	-0.0938188	-0.0674301	-0.8428	-0.184599	0.178412	0.00622291	0.147894	0.0881342
BAZ2B	6.09231	-0.115336	-0.052415		-0.404299	0.870705	0.199438		0.00201964
BBC3	8.96844	0.0748104	-0.0224113		0.505302	0.270008	0.455505		3.52937e-05
BBIP1	1.67451	-0.00934226	-0.134319	-1.03275	-0.166494	0.103872	0.00395473	0.0494445	0.0766723
BBOF1	0.536774				0.0433619				0.601473
BBOX1	0.114564	-0.0386966	-0.00207305		-0.0517667	0.0183899	0.513134		0.737524
BBOX1-AS1	1.31889				-0.0853618				0.2661
BBS1	1.4028	-0.0370642	0.105263	0.707087	-0.140214	0.0120545	0.0601505	0.0590873	0.115083
BBS10	2.41989	0.00451656	0.0223853		-0.156581	0.209047	0.828051		0.130627
BBS12	2.97476	0.0350491	-0.0196582	-0.482526	-0.221498	0.324737	0.78239	0.0019733	0.0245549
BBS2	2.67919	9.28152e-05	-0.167691		-0.130927	0.761878	0.0218184		0.0958075
BBS4	0.0685756	0.0384668	0.0345213	0.640212	0.0733601	0.0181988	0.959698	0.00380784	0.400266
BBS5	0.999835	0.0384148	-0.108382	-1.13114	-0.0575524	0.00862197	0.0228546	6.08035e-06	0.41877
BBS7	5.36357	0.0322134	0.0247257	0.654313	-0.361965	0.00460369	0.311881	0.0477341	0.0350268
BBS9	2.5266	-0.108056	-0.0492896	-0.275535	-0.283058	0.112262	0.430552	0.0659715	0.0179695
BBX	2.41419	-0.0755547	-0.0673288	-1.00738	-0.264845	0.00856647	0.146791	0.000155751	0.00574644
BCAM	1.20119	-0.0707452	-0.0683442	0.984101	0.1503	0.322586	0.0731079	0.000395163	0.146963
BCAN	0.561748	-0.0579183	-0.0520032	0.0128467	0.0233159	0.0872537	0.801904	0.974681	0.841324
BCAP29	1.63394	0.0602779	-0.0657241	-0.97929	-0.0873487	0.315829	0.0671441	0.94859	0.325926
BCAP31	5.50161	0.0614831	-0.0598223		0.322215	0.430264	0.288441		0.00130469
BCAR1	0.538974	-0.0288627	-0.142669		-0.0553751	0.278612	0.00626155		0.574733
BCAR3	11.4814	0.251121	-0.0419099		-0.386518	1.3012e-07	0.0100979		0.00246248
BCAR4	1.69113	-0.324563			0.0672889	0.000119823			0.593969
BCAS1	1.12964	-0.0785945	0.0221107		0.0664798	0.18506	0.735089		0.503553
BCAS2	0.638727	-0.0184444	-0.0690838		0.0384349	0.198985	0.459083		0.697551
BCAS3	0.804222	0.0617903	-0.088401	0.385456	0.102998	0.679536	0.00541981	0.972364	0.301019
BCAS4	1.06625	0.0211648	0.0550191	-0.8428	-0.100103	0.697818	0.127354	0.0601471	0.218987
BCAT1	1.00539	-0.133007	-0.0540524		-0.117423	0.0086658	0.0169578		0.198809
BCAT2	3.81286	0.0381942	-0.0134145		-0.219237	0.0604686	0.998457		0.0470704
BCCIP	4.55155	-0.0626356	-0.0809541	0.444391	-0.344896	0.0216516	0.619754	0.0270947	0.00532543
BCDIN3D	1.31743	0.0586643	-0.123824		-0.0414711	0.0584311	0.0343779		0.579368
BCDIN3D-AS1	4.47184	-0.0346454	-0.0314868		-0.330925	0.186378	0.121948		0.00522284
BCHE	2.04759	0.144721	-0.0643807		-0.0794001	0.00643597	0.387154		0.359312
BCKDHA	5.46012	0.0819065	0.0223393	-0.527425	0.287563	0.160264	0.99895	0.326463	0.00181367
BCKDHB	5.94459	0.0929465	-0.0804486	0.969849	-0.321723	0.0338563	0.105734	0.0595525	0.0235415
BCKDK	2.24689	0.0200967	-0.0371674	0.891031	0.227414	0.924616	0.0111644	8.56377e-05	0.0148637
BCL10	1.38536	0.0630561	-0.130155		0.224537	0.0151316	0.048438		0.0683706
BCL11A	4.06518	-0.0693304	-0.00326362		0.233945	0.0237602	0.432284		0.0404888
BCL11B	0.794072	-0.0829619	-0.0764632		-0.130921	0.00188823	0.348282		0.18198
BCL2	0.650197	-0.0258354	-0.172136		-0.0768333	0.10045	0.000304605		0.474391
BCL2A1	1.94091	-0.048173			-0.14563	0.632045			0.107658
BCL2L1	0.641967	0.0329768	0.0784143		0.00554145	6.68888e-05	0.0222218		0.939479
BCL2L10	0.0405989	0.076134	-0.138625		0.0277385	0.606153	0.0216189		0.816704
BCL2L11	5.27897	0.0881187	-0.06254	-1.33385	0.315124	0.395043	0.107868	3.57332e-05	0.00921287
BCL2L12	2.48652	0.0745105	0.00652063	0.386694	0.282537	0.111873	0.00175673	0.980484	0.0547248
BCL2L13	1.0194	0.0191085	0.00672188	0.984101	0.108668	0.928478	0.0119027	0.00706339	0.25987
BCL2L14	0.551302	-0.275775	-0.0462612	-0.521557	-0.0346586	0.000100326	0.00587357	0.0740311	0.721176
BCL2L15	0.930159	-0.085814	0.176546		-0.148212	0.749371	0.0140313		0.278944
BCL2L2	1.46577	0.0624049	-0.0809993	-0.8428	0.129395	0.0287219	0.00661439	0.0472374	0.110889
BCL3	2.71558	0.0614906	-0.0160969	-0.659101	-0.11305	0.0285219	0.0174196	0.0724471	0.126191
BCL6	0.558334	-0.0963488	-0.222788		0.0167107	0.014817	0.0111726		0.841338
BCL6B	2.67464	-0.151225	-0.107057	-0.286025	0.247498	0.0162245	0.110846	0.0274527	0.239539
BCL7A	4.11562	-0.0100268	-0.000763592	-1.26289	-0.411467	0.81957	0.37149	0.0767955	0.00627602
BCL7B	0.428609	-0.0308428	-0.22677		-0.0689465	0.0698235	0.00247414		0.549134
BCL7C	2.17604	0.0877498	-0.0824091		0.296344	0.0144494	0.450505		0.0268027
BCL9	3.63037	-0.0473765	-0.045997	-0.482526	0.254958	0.975314	0.00895692	0.236478	0.020157
BCL9L	0.20403	0.109844	-0.0931809	0.817914	0.0868399	9.2961e-05	0.000188136	0.152862	0.272728
BCLAF1	6.21146	0.100201	-0.181198		-0.248727	0.395388	0.00108276		0.00561013
BCO1	0.537728				0.0765465				0.60078
BCO2	3.34087	-0.0224174	-0.136234	0.727958	-0.246122	0.143919	0.0707046	0.00797567	0.0460565
BCOR	2.2153	-0.0223837	-0.146717		-0.20368	0.155179	0.00494369		0.0778762
BCORL1	0.473925		-0.038601	0.986417	0.0708515		0.134731	0.0857105	0.412543
BCORP1	1.23939	0.0488972			0.294916	0.00224771			0.0876376
BCR	4.86525	-0.0712092	0.114765	-1.90374	0.181342	0.197187	0.112787	1.13493e-07	0.108169
BCRP2	1.42058				0.120704				0.235946
BCS1L	1.28031	-0.0901311	0.0482336		0.0403408	0.00931786	0.258793		0.656445
BDH1	1.22869	0.0665609	0.0152544		0.123406	0.685141	0.152458		0.302992
BDH2	1.82848	-0.0681727	-0.115677		0.177685	0.540543	0.0144413		0.137264
BDKRB1	3.45468	-0.0678934	-0.0680402		-0.392941	0.419337	0.182943		0.0204881
BDKRB2	2.97597	-0.140842	-0.108464	0.727958	0.149344	0.0212342	0.136631	0.0334237	0.0506864
BDNF	1.60777	-0.220224	-0.230644		-0.150889	0.000682499	7.96309e-06		0.0869818
BDNF-AS	3.99083	0.1151	-0.114529	-1.03275	-0.237552	0.0337534	0.0108937	0.15964	0.0438684
BDP1	12.6492	0.126367	-0.0249477	0.667706	-0.565141	0.000250336	0.971096	0.0927622	0.000385808
BEAN1	1.34367	0.0457718	-0.057758	-1.33385	0.0852552	0.710145	0.0535833	3.57332e-05	0.448662
BEAN1-AS1	0.422143				-0.0424266				0.673499
BECN1	0.765939	0.0176031	0.0266644	0.663444	0.113535	0.00119881	0.0949537	0.0934167	0.125718
BECN2	0.476924				0.0549818				0.638441
BEGAIN	0.303599	0.0230629	-0.0445467		0.104501	0.0035947	0.0960208		0.295209
BEND2	3.29706	-0.157526	-0.100658		0.19657	0.000216837	0.180276		0.140163
BEND3	0.175838	-0.00575669	-0.0463671		-0.00710424	0.96321	0.10071		0.938929
BEND3P3	0.997069		-0.28163		0.157521		0.00173968		0.267053
BEND4	0.420947	0.0424892	-0.110569		0.0141402	0.0603007	0.0324815		0.892697
BEND5	2.71994	0.085202	-0.143092		-0.203101	0.00996078	0.0115341		0.237728
BEND6	4.51529	0.0522425	0.0436881	0.729279	-0.299649	0.984401	0.242345	0.0310994	0.0160898
BEND7	1.25925	0.00986026	-0.0603646		-0.0938703	0.910506	0.231656		0.338381
BEST1	1.16317	-0.112728	-0.0585592	0.984101	-0.0860493	0.122095	0.183365	0.0010001	0.442643
BEST2	0.144465	-0.00027887	0.0397692	0.356861	0.0130163	0.471343	0.994122	0.0153352	0.968724
BEST3	0.877317	0.0111375			0.15542	0.411774			0.329561
BEST4	0.270437	-0.0573967	-0.139132		0.0400984	0.958587	0.0163809		0.665082
BET1	5.5369	0.0551059	-0.065793		-0.310727	0.91885	0.242054		0.00400594
BET1L	3.07268	0.0201746	0.0680544		0.183472	0.984548	0.21863		0.0463162
BEX1	3.6007	-0.252004	0.0481938		0.142903	0.000244221	0.871186		0.132895
BEX2	1.99361	-0.0994307	0.054636		0.158633	0.881097	0.257389		0.155813
BEX3	1.61895				-0.137336				0.190419
BEX4	1.00828	-0.0131703	-0.115704	0.964852	-0.0985596	0.000289275	0.0365429	0.000153883	0.326103
BEX5	0.284702	-0.109292	-0.0768365		-0.125501	1.73202e-05	0.186168		0.266739
BFAR	0.0712139	0.0411292	-0.0896902	-1.67311	0.027593	0.0548363	0.00264082	0.00830375	0.743716
BFSP1	0.254842	-0.0165789	-0.140685		0.00230558	0.042631	0.00496569		0.979271
BFSP2	1.54128	-0.0927443	-0.0761429	0.1945	-0.137558	0.381989	0.0547312	0.235205	0.252313
BGLAP	0.0304808	0.000410355	-0.219444	0.984101	0.0770509	0.973961	0.00315787	0.0010001	0.472112
BGLT3	0.13026				-0.0447498				0.889408
BGN	8.06469	-0.010941	-0.12244	0.984101	0.719626	0.652701	0.0852408	0.00280483	4.14151e-05
BHLHA15	0.122635	-0.0314456	-0.0966459	-1.30649	-0.0524216	0.892884	0.339149	0.000550218	0.747601
BHLHA9	0.000100051	0.0649608	0.0114712	0.443778	0.120009	0.0142929	0.965322	0.00403958	0.351029
BHLHB9	1.91299	0.177385	-0.126907	0.964852	-0.0207325	0.0161529	0.00140591	2.13347e-05	0.890041
BHLHE22	2.36721	0.0809336	0.0360228	-1.24425	-0.459008	0.0293475	0.278993	9.95741e-05	0.0569925
BHLHE23	4.05249	0.00552708	-0.105522		0.8073	0.795367	0.103113		0.00818458
BHLHE40	1.6749	-0.00674186	-0.0615635	0.465493	-0.184099	0.107979	0.13122	0.359671	0.146131
BHLHE40-AS1	2.08328				0.564416				0.113557
BHLHE41	0.832736	0.0503513	0.0375377		-0.0257644	0.00124837	0.0364905		0.824093
BHMG1	1.24615				-0.129437				0.289584
BHMT	0.832341	0.0131768	-0.263661	-0.482526	-0.122954	0.347255	0.000380916	0.00893276	0.494781
BHMT2	0.56439	-0.000864303	-0.0167422	0.880483	-0.011422	0.173601	8.25715e-05	0.000803609	0.937991
BICC1	2.65505	-0.150724	-0.072176	0.29467	0.160556	0.015137	9.32826e-06	0.0215123	0.0447291
BICD1	1.10142	0.0166824	-0.139168	-0.393054	0.125483	0.0144598	0.000573146	0.00136086	0.203825
BICD2	5.27029	0.0201351	-0.00072631		-0.278078	0.499356	0.420558		0.00709078
BICDL1	0.932124				0.0739318				0.400265
BICDL2	0.0907517				-0.0111386				0.921033
BICRA	2.54951				0.180174				0.0669499
BICRAL	1.105				0.115322				0.3366
BID	3.38761	0.0499713	-0.0569214		-0.119432	0.187434	0.00738255		0.0823336
BIK	0.183375	-0.0404047	-0.0582188	0.141208	-0.0392457	0.171228	0.349472	0.578558	0.734771
BIN1	0.219981	0.0461506	-0.0549859		0.0375331	0.33089	0.997631		0.66338
BIN2	1.8095	0.00237625	-0.107337		-0.190898	0.00085027	0.026975		0.576795
BIN3	1.87939	0.0600741	-0.0348869	-0.286025	-0.0715057	0.025447	0.454625	0.284459	0.275115
BIN3-IT1	2.07973	-0.122109	-0.261017		0.138863	0.0458737	0.00305129		0.172517
BIRC2	7.32621	0.0717747	-0.0384132	0.335818	-0.327373	0.977932	0.499212	0.0719956	0.00154249
BIRC3	1.14346	0.0565105	-0.0228957	-0.343868	-0.147666	0.517023	0.0222193	0.0024956	0.264229
BIRC5	4.8008	0.0290357	-0.0686607	0.839274	-0.17391	0.575159	0.0364437	0.0184459	0.0331736
BIRC6	0.581415	-0.00513287	-0.00705228		-0.00647239	0.002281	0.745279		0.945
BIRC7	0.499165	-0.0843143	-0.0813256		0.0736527	0.189386	0.039271		0.721878
BIRC8	1.87693	0.0737682	-0.01448		-0.102613	0.00497855	0.841591		0.393595
BIVM	0.757	-0.108015	-0.0342627	-1.31717	-0.0139177	0.0460425	0.217274	0.000315335	0.885624
BLACE	1.62269				-0.154617				0.189659
BLCAP	0.916536	0.071898	-0.0942865		0.116651	0.255721	0.384777		0.256499
BLID	2.95003	-0.105352			-0.318646	0.00654941			0.00917159
BLK	1.88615	-0.0112354	-0.0427598	0.727958	-0.189655	0.00151328	0.101205	0.00571111	0.100504
BLM	0.926081	-0.00934039	-0.076103		-0.0797501	0.713905	0.841061		0.367926
BLMH	2.28002	0.0653123	-0.00336788		-0.0866048	0.0112434	8.93334e-05		0.385021
BLNK	1.11023	0.0325942	-0.0246162		-0.062022	0.362793	0.0161015		0.549903
BLOC1S1	0.952786	0.0203535	0.0408818	0.799863	0.0996647	0.165788	0.0568519	0.284436	0.242893
BLOC1S2	0.57137	0.0125133	-0.194981		0.0989852	0.0433624	0.0179703		0.248418
BLOC1S3	3.60662	-0.0551918	-0.041445	-1.30649	0.109388	0.00912357	0.0629082	0.000412469	0.170104
BLOC1S4	0.431286	-0.0153318	0.102868	-0.500343	-0.108713	0.671594	0.110165	0.0978616	0.384033
BLOC1S5	1.67162	-0.00169587	0.024982		-0.138349	0.864342	0.0571146		0.129092
BLOC1S6	4.43856	0.00448693	-0.145415	0.569229	-0.170918	0.0157913	0.0157059	0.191879	0.0830745
BLVRA	0.492381	0.0801744	-0.0424724	-1.00738	0.0129427	0.734214	0.48191	0.00357986	0.84909
BLVRB	9.31132	0.00722364	-0.196064		-0.345695	0.0395677	0.00349696		0.00100243
BLZF1	2.34522	-0.130941	-0.0133457	0.623065	-0.210474	0.00237176	0.00356836	0.00214394	0.0838082
BMF	0.31213	-0.0599915	-0.0848135		-0.0302181	0.666451	0.340891		0.736223
BMI1	1.07772	-0.0213012	-0.0906838	-0.341139	-0.122821	0.0565667	0.071871	0.219675	0.162268
BMP1	1.92989	-0.156084	-0.0782413	0.335435	0.163883	0.0055388	0.084196	0.0247908	0.177006
BMP10	2.19146	-0.158266	0.055937		0.0896756	0.012734	0.351523		0.295663
BMP15	1.27066	-0.0408832	-0.074434		-0.114611	0.854956	0.0164927		0.345614
BMP2	5.2524	-0.044013	-0.0706472	1.57018	-0.338377	0.262691	0.0482857	0.112008	0.00579094
BMP2K	2.22396	0.116572	-0.032895		-0.0998677	0.237962	0.648236		0.168373
BMP3	0.20008	0.0227163	-0.0439022	0.736074	0.0382405	0.540147	0.509941	0.0101615	0.735556
BMP4	1.93307	0.00587281	-0.132901		-0.115243	0.0628067	0.00981043		0.357906
BMP5	0.270135	0.0650226	-0.0231248		0.0690141	0.183039	0.593606		0.551446
BMP6	0.20078	0.0214306	-0.0795398	-0.376642	0.00384786	0.235051	0.291257	0.576422	0.966848
BMP7	0.14002	0.13253	-0.0905216		0.0575759	0.0070179	0.0239147		0.555087
BMP7-AS1	0.34083				0.0384173				0.733982
BMP8A	0.328526	-0.00465527	-0.0521689	0.817914	0.0178782	0.130587	0.291424	0.484132	0.857574
BMP8B	0.766061	0.0841427	-0.0156458	0.484594	0.0397457	0.0505999	0.00170186	0.00432882	0.738511
BMPER	5.21505	0.0413367	-0.0963488	0.729279	-0.146372	0.134086	0.00455938	0.000628845	0.0627695
BMPR1A	5.65466	0.163812	-0.0283137	0.839274	-0.159769	0.0150205	0.0872323	0.0300204	0.0390119
BMPR1B	1.97785	0.0185948	0.00622637	0.214986	0.200194	0.854771	0.0134116	0.0545649	0.0967791
BMPR1B-AS1	3.12994				-0.240477				0.0356028
BMPR2	1.66263	-0.0229417	-0.106357	-1.19847	-0.290043	0.12451	0.07378	2.79975e-05	0.0323151
BMS1	0.786974	0.0216864	0.0722563	-0.521557	0.0600827	0.0249588	0.28599	0.00246482	0.481927
BMS1P17	0.526684				0.0464568				0.607661
BMS1P20	0.687279	0.225298	-0.0169898		0.0925906	0.0150405	0.978763		0.239657
BMS1P4	1.34134	-0.0952647	-0.06018		0.110801	0.437044	0.316418		0.301151
BMS1P5	3.77721	0.400772			0.330265	6.22137e-05			0.00122007
BMS1P6	3.17437				0.236686				0.0341311
BMT2	0.363626				0.0271392				0.716791
BMX	2.21241	0.0179747	0.000251556	-0.778227	-0.221774	0.0787316	0.0128432	0.000153989	0.0455779
BNC1	4.08563	-0.0540165	-0.0166965		-0.436931	0.00031498	0.12542		0.00165014
BNC2	6.43582	0.0250067	-0.0725828		-0.291429	0.367508	0.00293586		0.00453118
BNIP1	0.921024	-0.186567	0.0678872	0.481091	0.02477	0.000551439	0.0366844	0.00946101	0.753529
BNIP2	0.168064	-0.0130133	-0.172232		-0.0288179	0.00216129	0.0421038		0.737259
BNIP3	1.50594	0.00850447	-0.0855279		-0.0459066	0.1784	1.15383e-05		0.522286
BNIP3L	1.17595	0.00670535	-0.0435206	-1.53183	0.0431476	0.967576	0.0691073	0.000150958	0.543622
BNIPL	1.47315	-0.0811183	-0.107952	0.575453	0.13433	0.48895	0.0518275	0.0954306	0.147515
BOC	3.09005	0.0639275	-0.156925	-1.30649	0.178259	0.501815	0.000842223	0.000734836	0.0471482
BOD1	5.93985	0.0720208	-0.061105		-0.302478	0.110834	1.54029e-05		0.0142038
BOD1L1	2.70856	0.0326108	-0.267041		-0.131108	0.204413	0.000917202		0.161744
BOD1L2	4.39024				-0.291608				0.00955983
BOK	7.4337	-0.111669	0.00930895	-1.13114	0.360195	0.181751	0.0101945	6.52944e-06	0.0166698
BOK-AS1	1.88108	-0.0306636	-0.100225		-0.258903	0.00256911	0.303674		0.0408853
BOLA1	2.7552	-0.112234	-0.0600653	0.17462	0.101785	0.000139504	0.191589	0.210546	0.166064
BOLA2B	1.30573				0.0727298				0.270683
BOLA3	7.49805	0.0715897	0.0152208		-0.230353	0.000383326	0.912651		0.00564998
BOLA3-AS1	2.82305	0.0217051	0.0578012		0.19519	0.00765134	0.00131644		0.0210942
BOLL	0.37037	-0.0808322	-0.127266		0.00122444	0.0103047	0.0066168		0.989172
BOP1	4.51191	-0.00746255	0.0391029		0.191372	0.00757723	0.517456		0.0438478
BORA	8.28345	0.0748215	-0.0669582	0.986417	-0.341661	0.377343	0.0528726	0.00143865	0.0036052
BORCS5	1.47496				-0.121537				0.222297
BORCS6	2.76616				0.195873				0.0529732
BORCS7	1.23027				-0.111371				0.295122
BORCS8	1.73594				0.208459				0.165921
BPESC1	0.98908	-0.0267751	-0.0523011		0.104534	0.27501	0.115081		0.44775
BPGM	5.88365	0.0325616	0.00115264	0.371479	-0.222293	0.0338954	0.65312	0.00553197	0.0235872
BPHL	1.13243	0.0867327	-0.0660288	-1.84255	-0.0692719	0.129886	0.0044945	0.013555	0.420603
BPI	0.915522	-0.0603761	0.0425921	0.984101	-0.0890524	0.0175999	0.0190537	0.00227904	0.285389
BPIFA1	2.19842	-0.0619305	-0.0294453	-1.03275	0.122158	0.571364	0.162467	0.0140264	0.201659
BPIFA2	0.290661	0.000112075	-0.030067	0.511862	0.0148232	0.93546	0.741025	0.0132914	0.917117
BPIFA3	1.39075	-0.0374217	0.15452	0.465493	-0.117475	0.489761	0.00673948	0.0123457	0.250465
BPIFA4P	2.06492	-0.0670681	0.194682		0.171716	0.542917	0.0105991		0.207864
BPIFB1	0.45034	0.0018597	0.0249535		-0.00146815	0.0313956	0.658717		0.987398
BPIFB2	1.09906	-0.0532801	-0.058097	-1.30649	-0.00562013	0.0182933	0.513159	0.00011048	0.956937
BPIFB4	1.23303	-0.01666	0.0451592	0.484594	-0.0886746	0.980351	0.806262	0.0227323	0.455626
BPIFB6	0.775188	-0.11912	-0.145162		0.023373	0.00186177	0.0371845		0.837383
BPIFC	0.789115	-0.113662	-0.0351244		-0.141546	0.0149756	0.911523		0.21281
BPNT1	0.784352	0.104057	-0.671454		0.119854	0.14403	1.13493e-07		0.155111
BPTF	0.865255	-0.00996664	-0.031271	-0.366052	-0.157596	0.0156238	0.336833	0.014216	0.111966
BPY2B	1.49326			0.371479	0.141557			0.0345766	0.124723
BRAF	0.150048	0.0611381	-0.114054		0.115322	0.00027333	0.333597		0.31453
BRAP	0.706799	0.0642301	-0.120503		-0.00212265	0.0362251	0.00638369		0.978266
BRAT1	9.59284	0.048505	-0.128914		-0.34425	0.00770931	0.192181		0.000918074
BRCA1	1.5017	-0.262069	-0.130277		-0.127314	0.00245613	0.0498823		0.0805071
BRCA2	2.63707	-0.025057	0.0385174		-0.260484	0.12846	0.153966		0.0213191
BRCAT54	1.16795				0.127608				0.314958
BRCC3	2.07997	0.191736	0.0194989	0.764879	-0.0851673	0.0046521	0.0748609	0.0514272	0.410573
BRD1	1.43059	-0.165856	-0.172077		0.110676	0.00701918	0.00024206		0.380706
BRD2	3.93088			-1.84255	0.19743			0.0238689	0.0350049
BRD3	0.787839	0.0113353	-0.102561		0.157831	0.0554554	0.195286		0.216976
BRD4	7.35947	-0.129474	-0.0324347		0.409788	0.0305897	0.0339086		0.00149276
BRD7	0.313436	0.192516	-0.133369	-0.277913	0.00716448	0.012872	0.0643692	0.074943	0.922888
BRD7P3	1.6463	-0.0779314			-0.134521	0.421484			0.133322
BRD8	0.716861	0.0456679	-0.0535733	0.964852	0.214908	0.0425681	0.49752	2.13347e-05	0.0768372
BRD9	1.59895	0.113007	-0.0591895		0.315036	7.34185e-06	0.851735		0.0231058
BRDT	0.105463	-0.0458956	-0.301274	0.369168	0.016615	0.00862261	9.23545e-06	0.0425567	0.875397
BRDTP1	2.59613				0.219912				0.0636012
BRE	1.78241	-0.0844064	-0.0683763	-1.30649	0.0251468	0.00298292	0.34161	0.000166885	0.758269
BREA2	1.0293	-0.109619	-0.0720907		0.0419908	0.0160415	0.789451		0.680533
BRE-AS1	0.450976	-0.0248492	-0.156461		0.042247	0.148742	0.0121058		0.751962
BRF1	3.08774	-0.0527846	-0.111952		-0.18533	0.886468	0.0295877		0.0501579
BRF2	0.399823	-0.0465241	-0.128845		0.00985228	0.0586978	0.0752038		0.902859
BRI3	1.92336	0.0475522	0.00650765	0.141208	0.15203	0.101475	0.165452	0.997857	0.0803096
BRI3BP	0.933899	0.0498154	0.0773945	0.984101	-0.0549212	0.727573	0.144317	0.00273073	0.657187
BRICD5	2.67954	-0.12869	0.126365	-1.09781	0.0974128	0.225713	0.10106	0.17056	0.186112
BRINP1	0.374399	-0.0316125	-0.0497967		-0.0292773	0.697765	0.0586782		0.74766
BRINP3	1.23268	-0.0150452	-0.0433241		-0.0824181	0.384573	0.00197306		0.310658
BRIP1	0.461629	0.0128924	-0.0148322		0.0091667	0.0171138	0.522766		0.920255
BRIX1	0.265364	0.0414627	0.00851448	-0.712959	0.0605609	0.00277712	0.989407	0.0242663	0.557417
BRK1	0.250114	0.160997	-0.159954	0.984101	0.116077	0.00877121	0.00126061	0.00129223	0.131785
BRMS1	1.96395	-0.0923109	-0.0754453	0.338891	0.109736	0.0599198	0.0658179	0.213861	0.15484
BRMS1L	1.3202	-0.0543251	0.0284903	-1.29743	-0.348677	0.00314279	0.0198004	0.0303316	0.0262579
BROX	1.01382	0.0791057	0.0717688	0.799863	-0.0545428	0.472198	0.00367663	0.00934503	0.561461
BRPF1	0.187666	0.0128662	-0.0441027	0.382477	0.0523592	0.00906463	0.99944	0.0621565	0.529043
BRPF3	3.49176	-0.209034	-0.0647813	-1.90374	0.0909701	0.00266174	0.449017	1.13493e-07	0.363947
BRS3	0.819712	-0.0301194	-0.0114927	0.521511	-0.0532827	0.952005	0.0129415	0.729181	0.589199
BRSK1	0.765155	-0.0712275	-0.0472192	-0.659101	-0.0149872	0.00515935	0.018558	0.00159768	0.868466
BRSK2	1.93192	-0.184042	-0.105353	0.984101	0.212885	0.000140233	1.13493e-07	0.000539592	0.119087
BRWD1	7.85122	0.0258185	-0.0944213		-0.2857	0.00781294	0.0098978		0.00440985
BRWD1-AS1	1.28364				0.113667				0.27768
BRWD3	0.243907	-0.017264	-0.0926342		-0.00959414	0.945166	0.0147716		0.928972
BSCL2	0.529014	-0.0861195	-0.101013	-0.482526	-0.0249814	0.00188218	0.0173903	0.0513103	0.795325
BSDC1	2.22694	0.0237966	-0.21279	0.764879	-0.0469515	0.404281	0.000772097	2.83578e-05	0.517248
BSG	1.57142	-0.0813712	0.00373525	0.588323	-0.172015	0.467436	0.00659957	0.48105	0.125719
BSN	0.672241	0.0185994	-0.0409418	0.984101	0.00706328	0.282014	0.382111	0.0021262	0.92636
BSN-AS2	4.81786	0.0163877	-0.12464		-0.243908	0.38533	0.042697		0.01597
BSND	2.21801	0.016143	-0.0590275	-1.00738	-0.145474	0.0452382	0.121064	0.16274	0.186679
BSPH1	0.986906	0.107961	0.0444711		0.13397	0.0127749	0.00109058		0.23813
BSPRY	2.22428	-0.105086	-0.209678	0.371479	-0.286796	9.0909e-06	0.00409665	0.00553197	0.0441441
BST1	1.82224	-0.0886405	-0.0281206	0.736074	-0.141013	0.00385284	0.016029	0.332184	0.0804213
BST2	0.415074	-0.139979	-0.0161466		-0.151872	0.000901588	0.99592		0.767614
BSX	1.5889	-0.182326	0.00368325		0.052935	0.00137704	0.163516		0.612282
BTAF1	7.45774	0.0672754	-0.0835836	-1.03275	-0.423416	0.000214788	0.0999058	0.00609866	0.00274976
BTBD1	0.0368292	-0.0147014	-0.0996509		-0.00474294	0.441624	0.321061		0.955613
BTBD10	8.07044	0.0329595	-0.0691686		-0.35298	0.812379	0.177011		0.000467223
BTBD11	4.2671	0.0821641	-0.0337808	0.559816	-0.135656	0.00421031	0.256057	0.0696246	0.110666
BTBD16	0.927213	-0.142457	-0.110509	0.455442	0.107878	0.0118737	0.12552	0.000625385	0.370516
BTBD17	3.54942	-0.0202518	-0.0400689	0.335435	0.472066	0.561905	0.396397	0.133072	0.0150602
BTBD18	3.87866	-0.0437426	-0.0933284		0.309566	0.00597551	0.1923		0.0553515
BTBD19	0.243791	-0.0266632	-0.0454326	-1.00738	-0.0175557	0.323488	0.0379346	0.00695264	0.841121
BTBD2	1.07042	-0.0621583	-0.0993335		-0.117136	0.118345	0.253538		0.233759
BTBD3	8.04504	-0.077439	-0.0386666	1.57018	-0.487859	0.00167777	0.00677478	0.00517065	0.000203242
BTBD6	0.60049	-0.0573246	0.0615994	0.335435	0.0419014	0.924589	0.00701694	0.871292	0.699359
BTBD7	6.73994	0.139611	-0.0756309		-0.221016	0.000322615	0.923354		0.0107481
BTBD8	0.0467019	-0.0897316	-0.101818		-0.0456573	0.00899074	0.757181		0.625602
BTBD9	2.73324	-0.212804	-0.0797474		0.198349	0.00129027	0.00432115		0.15157
BTC	1.17213	-0.0346963	-0.0143226		0.131151	0.210229	0.544573		0.433837
BTD	0.929163	0.024439	-0.0222001	-1.09781	-0.0226903	0.01514	0.00924853	0.39484	0.800266
BTF3	0.727532	0.0288527	-0.196725	-1.03275	0.078501	0.0635134	0.000456773	0.00983161	0.334092
BTF3L4	1.78419	-0.0309604	-0.0105504	-1.19847	-0.170012	0.978005	0.266553	0.000148942	0.0596557
BTF3P11	0.361197	-0.182513	0.0661832		-0.0625912	0.00820231	0.246631		0.31265
BTG1	3.05682	0.0551024	-0.0533378		-0.119373	0.00461074	0.818767		0.148063
BTG2	3.15172	0.0118032	0.0743149	-1.31717	0.213285	0.0671499	0.00581227	0.00593379	0.0556472
BTG3	3.30414	0.0217195	-0.0720695		-0.153922	0.241872	0.384848		0.0626943
BTG4	0.678412	-0.0813051	0.157505		-0.114516	0.653147	0.0359332		0.372719
BTK	1.71836	-0.0428972	0.062699	-0.780105	0.0662163	0.336965	0.00281294	0.0729811	0.483602
BTLA	0.542668	-0.000417284	-0.148951		0.10523	0.356082	0.0497755		0.63869
BTN1A1	0.621487	-0.196316	-0.0120046	0.891031	-0.0515282	0.0117411	0.99682	1.33576e-05	0.607773
BTN2A1	6.67991	-0.0112977	0.00913219	0.839274	-0.380452	0.154948	0.902497	0.0300204	0.000928255
BTN2A2	3.73264	-0.160121	0.0331813	-1.09781	0.171634	0.00576382	0.0252217	0.047005	0.186066
BTN2A3P	5.14372	-0.127877	-0.0925507		0.348008	0.0469641	5.20533e-05		0.00666452
BTN3A1	0.667306	-0.113245	-0.0751225	0.599581	-0.0567293	0.0294895	0.00489069	0.166535	0.482546
BTN3A2	0.796173	-0.0607724	0.107634	0.599581	-0.0769412	0.427004	0.0994056	0.0527746	0.454361
BTNL10	2.20099				0.228316				0.0987719
BTNL2	0.931992				-0.100397				0.400267
BTNL3	1.05433	-0.0787683	-0.109063	0.556285	0.120881	0.170823	0.0898774	0.00590341	0.251116
BTNL8	1.45479	-0.152137	-0.138188	0.338913	0.110444	0.0151209	0.0158195	0.0790991	0.267114
BTNL9	1.40115	-0.0669291	0.0461387	0.228875	0.0810913	0.0822783	0.0790287	0.77945	0.475177
BTRC	6.70152	0.107872	-0.0548728	0.986417	-0.224421	0.0241428	0.187533	0.0365969	0.0147728
BUB1	13.6797	0.00427531	0.00164826		-0.422835	0.00058942	0.0739601		3.98603e-05
BUB1B	2.00939	-0.0724801	0.0466163		-0.20657	0.180942	0.0253742		0.046883
BUB3	3.12575	0.0637753	-0.0423496	0.357508	-0.129619	0.612488	0.00626807	0.0110081	0.151911
BUD13	2.99399	0.121808	-0.124952		-0.11351	0.00141399	0.0108287		0.238959
BUD23	0.956557				-0.0657524				0.39159
BUD31	4.20403	-0.00289304	-0.0564635	0.666165	-0.232569	0.104356	0.123195	0.845428	0.00619527
BVES	2.66074	0.0212751	-0.0754023		-0.156088	0.0231432	0.24936		0.188015
BVES-AS1	0.793394	-0.0427597	-0.254022		-0.10239	0.121745	0.000334993		0.417612
BYSL	0.480268	0.000696128	-0.0128227	0.964852	0.0808682	0.398153	0.651973	0.000244701	0.226266
BZW1	3.30644	0.032765	0.004491	-1.03275	-0.179251	0.0679455	0.74992	0.170125	0.0452637
BZW2	0.304425	0.028076	-0.0511723	-0.637041	0.0548473	0.25306	0.00863253	0.299138	0.55595
C10orf10	2.55217	-0.0606261	-0.0153117		0.180624	0.146579	0.00140513		0.0800175
C10orf105	0.0702219	-0.0161886	-0.0837076		-0.0220312	0.35417	0.725367		0.802228
C10orf107	0.788422	-0.0156775	-0.0657787	-1.29743	-0.23604	0.000312692	0.00547555	0.00433309	0.0865842
C10orf11	2.47562	-0.132709	-0.0614198	-1.53183	0.0813465	0.029975	0.724487	0.000912665	0.378709
C10orf111	0.393258	0.0196193	-0.133802		0.119693	0.00459003	0.0751168		0.259325
C10orf113	3.81611	-0.0686418			-0.393468	0.098733			0.00608462
C10orf120	0.0193597	-0.0856131			-0.0374541	0.0210535			0.63548
C10orf126	0.0901879				-0.0185218				0.921643
C10orf128	1.3305	-0.10128	-0.0197283		0.0406927	0.00711113	0.840556		0.576801
C10orf142	1.47276				0.174725				0.222715
C10orf25	4.44746	-0.0148866	-0.0847989		0.191393	1.35851e-05	0.00342006		0.0589327
C10orf35	4.00537	-0.0411297	-0.0542936	-0.317742	0.242877	0.675943	0.632688	0.0824865	0.0313812
C10orf53	0.887056	-0.0393572	-0.0950696	0.984101	-0.160537	8.44101e-05	0.855327	0.00140334	0.238793
C10orf55	1.8256	-0.255692	-0.000322551	-0.304708	-0.199358	0.0012635	0.000227065	0.248779	0.0420215
C10orf62	2.26158	-0.095237	-0.133355	0.729279	-0.228788	0.0699137	0.0521421	0.000200016	0.161522
C10orf67	3.2267	0.0635401	-0.119173		-0.114107	0.0172614	0.0609761		0.134698
C10orf71	0.673276	-0.0400626	-0.0274623	-1.30649	-0.0274115	0.0444361	0.757234	0.000645657	0.798389
C10orf71-AS1	0.240677				-0.0289823				0.805057
C10orf76	3.46964	0.0876443	-0.093253		0.225598	0.935429	0.147748		0.0179634
C10orf82	4.47649	0.00560843	-0.158916		0.309655	0.999828	0.00960206		0.00498909
C10orf88	3.13449	0.0298943	-0.235094		-0.138779	0.166943	0.00681656		0.106362
C10orf90	3.52238	0.106878	-0.0554631		-0.218864	0.266106	0.692622		0.0453333
C10orf91	0.856012	-0.0453162	0.0422212	0.984101	-0.0506211	0.863957	0.182753	0.0030036	0.62362
C10orf95	0.881849	-0.0229062	-0.0164681		-0.113128	0.632828	0.931881		0.369288
C10orf99	1.73807	-0.106415	-0.125573	0.799863	-0.124974	0.168972	0.0296409	0.039914	0.217736
C11orf1	2.91623	-0.0130908	-0.0515865	0.601327	0.187343	0.0126515	0.803723	0.032708	0.0720974
C11orf16	0.300989	-0.0131698	-0.178595	1.1349	0.0893255	0.441234	0.00166989	0.00932764	0.464347
C11orf21	5.10735	-0.100118	-0.0615677		-0.546245	0.0624826	0.972656		0.00122718
C11orf24	0.791206	-0.142102	0.0898378		-0.0141579	0.00056274	0.0697341		0.89299
C11orf40	0.459442	0.184801	-0.124867		0.0185676	0.0272757	0.0535719		0.876068
C11orf42	0.358344	-0.199241	-0.103968	-0.376642	-0.091835	0.00107219	0.108798	0.105565	0.645525
C11orf44	0.162072				-0.0229039				0.864036
C11orf45	8.95356	0.029323	-0.202539		-0.488867	0.0307234	0.000329895		0.00178946
C11orf49	2.33413	-0.0721044	-0.102734	-1.30649	0.137338	0.978283	0.028779	0.000780178	0.165137
C11orf52	3.67945	-0.127656	-0.0297318	-1.05676	0.197724	0.000121914	0.998044	0.127101	0.195711
C11orf53	2.86545	-0.0838734	-0.296359	0.964852	0.228067	0.0173077	1.13493e-07	1.61428e-05	0.0134177
C11orf54	1.03761	-0.0225558	-0.0804971	-1.0613	0.0382157	0.0826625	0.143927	0.369206	0.60427
C11orf57	3.52134	-0.0319285	-0.0139497	-1.31717	-0.364558	0.827326	0.169573	0.0043478	0.00869421
C11orf58	4.55651	0.0789426	-0.0170447	0.891031	-0.125266	0.00283637	0.100611	9.34514e-05	0.182424
C11orf63	5.64013	0.0835332	-0.0440358		-0.299365	0.000467909	0.241212		0.0294964
C11orf65	2.13824	0.0287176			-0.166713	0.994207			0.106992
C11orf68	3.75043	0.100472	-0.112194		-0.243921	0.0627029	0.033834		0.0695844
C11orf70	16.4125	0.104048	-0.10368	1.57018	-0.478707	0.000683102	0.00575558	0.000102814	0.000287023
C11orf71	1.97109	0.0979876	-0.21028		-0.0880435	0.0428975	0.00992079		0.366578
C11orf74	2.60571	-0.0898623	0.00130811	0.896632	-0.198705	0.000570887	0.987023	0.00126785	0.0324113
C11orf80	0.192671	-0.0279157	-0.00636658	-1.09781	-0.109536	0.00549894	0.00162161	0.00471377	0.330018
C11orf84	0.362096	0.0147427	-0.0451185	0.484594	-0.011904	0.428806	0.28979	0.99721	0.908089
C11orf86	1.10813	-0.0199735	-0.172712	0.984101	0.141162	0.999089	0.00547715	0.000539592	0.0979041
C11orf87	0.030381	0.0272084	-0.0628686	-1.33385	-0.0614792	0.965921	0.0112938	1.2128e-05	0.641185
C11orf88	0.287448	-0.0131921	-0.140928	0.640212	0.0546695	0.11325	0.0952764	0.00380784	0.631259
C11orf91	1.13027	0.0539926	-0.258647		-0.0684257	0.753706	0.00190668		0.490738
C11orf94	1.45285	-0.0387128	-0.121404		0.123128	0.95993	0.0721381		0.18566
C11orf95	2.72489	0.0875548	-0.103023	0.465493	0.371672	0.0740593	0.00217516	0.0123457	0.0040361
C11orf96	1.96782	-0.00711028	0.110948	-1.19847	0.0405676	0.187826	0.0727045	6.7872e-07	0.689638
C11orf97	0.29094				-0.0342544				0.771211
C12orf10	0.386531	-0.0110783	-0.0423144	0.880483	0.0759921	0.292089	0.079249	1.39311e-06	0.329055
C12orf29	2.70036	0.00620314	-0.0618112		-0.100271	0.00660657	0.0810387		0.231453
C12orf4	0.0412787	-0.0423362	-0.0907023		0.0122359	0.56477	0.00147495		0.882896
C12orf40	0.748154	-0.148803	-0.11169		0.0274604	0.0191045	0.136663		0.759077
C12orf42	3.20068	-0.0274501	0.00244672		0.176039	0.0027254	0.425326		0.152415
C12orf43	0.095427	-0.0860453	0.0835033	-1.09781	-0.0728065	0.131104	0.756007	0.0490163	0.465273
C12orf45	0.160068	0.073338	-0.013216		0.0537021	0.0570418	0.0644394		0.478209
C12orf49	2.50044	0.0726554	-0.0232048		-0.132389	0.278186	0.0112053		0.163296
C12orf50	0.288414		-0.121274		0.0020921		2.16799e-05		0.987708
C12orf54	1.92781	-0.0393596	-0.0037667	-0.543846	0.0997629	0.18571	0.643284	0.00123674	0.431111
C12orf56	0.0436095	-0.0205408	-0.207385		-0.0452059	0.0114384	0.000935224		0.724832
C12orf57	1.19681	0.0363723	0.029786	-0.00100495	0.0831771	0.219866	0.414079	0.999308	0.219094
C12orf60	0.94343	0.0841075	-0.0971955	-0.925548	0.0644997	0.884433	0.118821	0.00369909	0.564174
C12orf65	1.19614	-0.0134991	0.00766779	0.357508	0.058569	0.223592	0.151419	0.31671	0.421772
C12orf66	1.05548	0.00580287	-0.138142		0.224771	0.00157111	0.0368093		0.0794187
C12orf71	0.369165	-0.317608			-0.143799	0.000774663			0.276177
C12orf73	1.54838	0.0519613	0.057787		-0.0878028	0.0198402	0.30641		0.399521
C12orf74	1.91996	-0.160447	-0.0616267	0.454423	0.114585	0.0156407	0.259589	0.33227	0.23211
C12orf75	1.39891	-0.0958533	0.0459408	-1.09781	0.00379898	0.0101655	0.00150743	0.0166077	0.959621
C12orf76	0.429729	-0.164725	0.0117214		-0.140675	0.00846809	0.00134409		0.222102
C12orf77	0.438452	-0.0361592	-0.293348		0.0468798	0.0961323	4.68905e-05		0.711684
C12orf80	0.255946	-0.323571	-0.0188009		-0.130483	1.8381e-06	0.54803		0.214781
C14orf1	0.376547	-0.00599413	0.00587173		0.00701325	0.500201	0.0609768		0.921792
C14orf105	1.727	-0.0504707	-0.138321		-0.172236	0.0031887	0.0299176		0.0633239
C14orf119	1.29322	0.0876825	-0.116516	0.986417	-0.0188227	0.17218	0.000153507	0.00955552	0.872939
C14orf132	0.189359	-0.0201681	-0.0397515	0.984101	0.013028	0.0111783	0.777832	0.00129223	0.89326
C14orf159	2.12559	-0.0172215	-0.0348836	0.984101	-0.0917231	0.99794	0.0202182	8.07812e-05	0.37918
C14orf166	0.793666	0.107593	-0.0837338	0.313146	0.0015064	0.029372	0.020726	0.390367	0.98459
C14orf177	4.29543	0.106022	-0.10083	-1.05676	0.286858	0.102643	0.0814233	0.000704796	0.0108385
C14orf178	2.78607	0.0429557	0.0113659	-0.468135	-0.170664	0.00194468	0.0029647	0.00178914	0.052377
C14orf180	0.0852097	0.0294025	-0.0250541	0.984101	0.146679	0.0238223	0.674734	0.00227904	0.297135
C14orf2	2.05337	-0.00135624	-0.139633		0.164921	0.151937	1.65692e-05		0.117548
C14orf28	0.134044	0.0168399	-0.060409	-1.29743	0.00816227	0.566038	0.357687	0.0589921	0.950159
C14orf37	4.33641	0.0750503	-0.0825961		-0.213228	0.430351	0.0138717		0.0258581
C14orf39	2.12384	0.0191741			0.225196	0.210824			0.0608075
C14orf79	1.0359	-0.00492199	-0.0673966	-1.30649	-0.0215573	0.00192989	0.0448451	3.24946e-05	0.839967
C14orf80	0.871057	-0.00783648	-0.0414701	0.559816	-0.0281313	0.990255	0.266708	0.0103924	0.725229
C14orf93	0.852037	-0.0846047	-0.118197		-0.117952	0.0163757	0.0382059		0.251819
C15orf32	0.518732	0.0143996	-0.00149492	-0.340146	0.129959	0.0579438	0.999811	0.954418	0.365247
C15orf39	0.0122221	-0.00207664	-0.0109937	0.984101	0.0173746	0.105814	0.0205583	0.00672175	0.827309
C15orf40	2.54831	0.00422115		-0.637041	0.147273	0.985371		0.299138	0.0916578
C15orf41	1.87874	-0.0461991	-0.0650512	0.764879	-0.1383	0.0920881	0.0522487	0.0934569	0.146171
C15orf48	4.25678	0.0976457	-0.0334231	0.736074	-0.176048	0.027195	0.0113322	0.000502788	0.163077
C15orf52	3.72119	-0.0342474	-0.0488166		0.207001	0.0888418	0.468393		0.0414157
C15orf53	0.186676	-0.150527	-0.0144692	-0.8428	-0.0939638	0.00125874	0.0416549	0.00288097	0.437431
C15orf54	0.0222178	-0.13444	-0.295421	-0.712959	-0.0898672	0.0405807	0.000581912	0.000121129	0.444073
C15orf56	0.659652	-0.0289799	-0.0850474		0.116244	0.660889	0.129945		0.520629
C15orf57	3.63868	0.0797136	-0.184342		-0.187288	0.600519	0.00996731		0.0434859
C15orf59	2.10586	-0.0866333	0.0704649		0.1611	0.696349	0.650499		0.1391
C15orf59-AS1	0.7903				-0.0709559				0.463313
C15orf61	1.098	-0.0430464	0.0232936	-1.03275	-0.125158	0.278412	0.015956	0.140801	0.116109
C15orf62	0.607387	-0.0215951	0.0172849	0.443778	-0.0541523	0.331238	0.929106	0.216368	0.534871
C15orf65	1.76984	0.0392291	-0.0840267	-0.0922956	-0.1397	0.235013	0.419741	0.287234	0.21291
C16orf45	1.29455	-0.0816317	0.0298997	0.880483	0.112813	0.312475	0.143191	0.00120209	0.216615
C16orf46	1.66305	-0.0331537	-0.173929		0.145355	0.993717	0.00633882		0.124995
C16orf47	0.399903				0.044239				0.689099
C16orf52	1.52396	-0.0516343	-0.12322	-1.19847	-0.183481	0.0113501	0.00157528	2.79975e-05	0.0301146
C16orf54	0.748789	-0.16765	0.0979254		-0.0315612	0.000372747	0.0630918		0.847586
C16orf58	1.88201	0.0105093	-0.0891769	0.338913	0.218906	0.292688	0.0287744	0.0110827	0.0266352
C16orf59	0.25645	-0.109599	-0.0331844	-1.09781	-0.0518941	0.00483028	0.0276358	0.000297001	0.482858
C16orf62	1.65348	-0.0374796	-0.0283136		0.110249	0.139833	0.0708233		0.251223
C16orf70	2.37733	-0.0969765	-0.0128278	-0.89831	0.0559568	0.0672538	0.557916	2.36023e-05	0.430201
C16orf71	1.61061	0.22789	-0.0681589	-1.05676	-0.0695588	0.000270064	0.0182294	0.0248792	0.499047
C16orf72	4.80255	-0.0987398	0.0290037	-1.31717	0.118539	0.00579256	0.0560088	0.000596306	0.128923
C16orf74	1.77925	-0.0408029	-0.0718458		-0.137253	0.386673	0.00100837		0.172928
C16orf78	0.630612	0.111968	0.118054		0.113723	0.0645155	0.000140614		0.46639
C16orf82	0.273004	0.0232298	-0.0567654		0.00913221	0.156624	0.514501		0.939861
C16orf86	4.21722	-0.048929	-0.12416	0.338913	-0.380266	0.0550758	0.0574073	0.0110827	0.0144865
C16orf87	1.93799	-0.0397493	-0.26096		0.123413	0.545108	0.000836274		0.106644
C16orf89	0.549956	-0.116843	-0.0962286		0.0304833	0.0695302	0.282673		0.824787
C16orf90	1.73871	-0.174737	-0.0999332		0.0810283	0.00181534	0.108495		0.404745
C16orf91	2.70343				-0.129315				0.0568102
C16orf92	0.969172	0.0145447	0.153147	0.764879	-0.0398876	0.196235	0.0345294	0.00820922	0.717672
C16orf95	1.1025	0.00984816	-0.113137		-0.0460206	0.147367	0.0316803		0.6208
C16orf96	0.685082	-0.248557	-0.0136882	0.455442	-0.00822361	0.000351773	0.957906	0.587086	0.973072
C16orf97	0.0986338				-0.0184049				0.915413
C17orf100	3.91849	-0.0722217	-0.00912708	0.570532	-0.335894	0.390648	0.00950004	0.64977	0.0182202
C17orf102	0.962356	0.07153	0.0753007		-0.0962228	0.420191	0.0172477		0.390881
C17orf105	1.148	0.0613103	-0.148686	0.839274	0.305435	0.0426097	0.00589743	0.372324	0.0803562
C17orf107	5.54371	-0.314457	-0.0651671	0.984101	0.300993	2.11435e-06	0.0447307	0.00672175	0.0124567
C17orf112	0.252266			0.599581	0.0679027			0.0527746	0.592942
C17orf47	0.82811	-0.0988438	-0.104392		0.0549492	0.1514	0.0645391		0.55792
C17orf49	4.76354	0.0368009	0.0599945	0.599581	-0.193486	0.237077	0.00304739	0.00123847	0.026425
C17orf50	0.503327	-0.229179	0.103358	0.599581	-0.15456	0.000957436	0.0115574	0.0527746	0.268688
C17orf51	1.88814	-0.0288395	-0.0081498		0.100945	0.103915	0.970944		0.258493
C17orf53	5.34921	-0.1917	0.00842564	0.244337	0.412453	4.77994e-07	0.386741	0.239521	0.0513183
C17orf58	6.98479	0.0539188			-0.325256	0.0900188			0.00248581
C17orf62	12.384	-0.0845631	-0.0330907	-0.286025	0.346442	5.0567e-05	0.339745	0.284459	0.000329296
C17orf64	1.59565	-0.159264	-0.12528	0.654313	0.122226	7.36298e-05	0.0195923	0.0040993	0.306296
C17orf67	0.906545	0.000571611	-0.172084		-0.0249862	0.122212	0.000629904		0.805369
C17orf74	3.14162	-0.140474	0.0129133	0.727958	0.162798	0.00882335	0.173634	0.719853	0.133782
C17orf75	1.03536	-0.0455124	-0.156887		-0.112721	0.0109244	0.0586172		0.18594
C17orf77	0.965725	-0.054601	-0.0143389	0.799863	-0.0871352	0.592483	0.00669787	0.247949	0.535875
C17orf78	4.9602	-0.0412479	0.00261956	0.817914	-0.272235	0.976061	0.990759	0.0277143	0.0131697
C17orf80	1.75274	-0.0294568	-0.108065	0.707087	0.184824	0.731816	0.00187469	0.00918193	0.0554118
C17orf82	0.450014	-0.117851	-0.0423887	0.839274	0.102427	0.463163	0.0281265	0.00483323	0.396821
C17orf97	2.44176	0.173948	-0.0924196	-1.09781	-0.123189	0.00112694	0.00805646	0.00102756	0.174194
[truncated: 20,790 more rows]

## Sheet: A549 CBL
test_annotation.score_data.genes	scores	methylation_promoter_effect	methylation_body_effect	mirna_body_effect	expression_effect	methylation_promoter_pvalue	methylation_body_pvalue	mirna_body_pvalue	expression_pvalue
A1BG	1.14712	0.0857019	0.0496096		0.0488801	0.683447	0.00786421		0.494388
A1CF	0.639876	0.102823	0.0806554		-0.0573152	0.169509	0.196264		0.782942
A2M	0.446276	-0.0995554	0.0265551		-0.0295413	0.117414	0.205003		0.93568
A2M-AS1	1.57612	0.136389	0.174378		0.0979075	0.0196483	0.00318188		0.194561
A2ML1	0.936093	-0.0547758	-0.00670099		-0.0726352	0.783447	0.676151		0.493368
A2MP1	1.51918				-0.131103				0.327996
A3GALT2	0.189975				-0.0160869				0.874237
A4GALT	0.908722	0.193999	0.000843124		-0.0246014	0.000765688	0.00164988		0.886056
A4GNT	5.29612	-0.0216287	0.145431		0.175946	0.00929151	0.015624		0.101253
AA06	6.27157	0.0149067			-0.369603	0.876283			0.00981189
AAAS	1.00825	0.0340179		-0.0204717	-0.0461862	0.0984628		0.463897	0.652198
AACS	2.60343	0.169522	0.0344522	0.137007	0.205205	0.00551115	1.10146e-07	0.019205	0.0430139
AACSP1	6.38249	0.220435	-0.00947854		0.407193	0.000917358	0.990981		0.000773959
AADAC	8.15241	0.0987334	-0.144106	0.191686	-0.2134	0.131602	0.0326171	0.00391707	0.0280984
AADACL2	0.967137	-0.186063	-0.186285		-0.113502	0.00962013	0.0117268		0.294202
AADACL2-AS1	1.64602				0.12931				0.296063
AADACL3	2.55336	0.0588786	0.0679429	-0.212009	0.189449	0.188004	0.593936	0.0014186	0.214466
AADACL4	0.168324	-0.214013	0.0638639	-0.00840353	-0.129584	0.000454141	0.376544	0.820296	0.323398
AADACP1	5.72277				-0.260547				0.0130572
AADAT	0.0653984	0.0620603	-0.048401		0.0447097	0.155948	0.174157		0.730095
AAED1	0.223998	0.105276	0.043508		0.0597666	0.00682978	0.316		0.489104
AAGAB	1.2788	0.0360449	0.0534633		0.0823157	0.325114	0.000161413		0.423735
AAK1	2.36494	0.135525	-0.0379402		-0.0734746	0.0167533	0.524567		0.416406
AAMDC	0.230519	0.0751251	0.0800982	0.0601884	0.0496116	0.304911	0.164738	0.0666912	0.56864
AAMP	1.27077	0.142828	-0.0151966	0.0493227	-0.0115632	0.0487943	0.138425	0.12902	0.912212
AANAT	0.194038	0.0820554	0.0452883	-0.0289789	0.0269383	0.0220547	0.0629162	0.934333	0.85375
AAR2	1.40135	0.087025	-0.00152773	0.174699	-0.0344668	0.203407	0.676143	0.0354522	0.751634
AARD	1.36611	-0.0293695	0.0887752	-0.225206	0.0324103	0.632568	0.0167995	0.000893882	0.877385
AARS	0.839308	0.199967	0.0511345	0.439012	0.126063	0.137136	0.0087333	0.105202	0.336263
AARS2	1.85219	0.0821561	0.0721001		0.136182	0.0326486	0.67932		0.115835
AASDH	1.20577	0.0437009	0.117413		-0.102183	0.972622	0.0627995		0.347047
AASDHPPT	2.04525	0.192943	0.0947503	0.174699	-0.0512445	0.00255537	0.00485962	0.017416	0.654444
AASS	0.294978	0.107729	0.159348		0.0206645	0.372642	0.00105436		0.846112
AATBC	0.664521				0.0557574				0.622184
AATF	0.758989	0.0811382	0.0768069	-0.0791828	-0.0450875	0.0480962	0.0396494	0.0975573	0.607807
AATK	0.58634	0.0701701	0.00608881		0.0588938	0.308679	0.143422		0.577284
AATK-AS1	0.967476	-0.0361768	0.00257353		-0.117878	0.0135338	0.353958		0.204178
ABAT	1.17012	0.00471304	0.0489667	0.218955	0.0220066	0.000159973	0.679425	0.0562687	0.798334
ABCA1	14.5774	0.037506	-0.0743607		-0.548655	0.277291	0.00125623		0.000130909
ABCA10	1.69813	0.119902	-0.03274		0.243889	0.0782287	0.42208		0.132437
ABCA11P	6.21593	0.100558	-0.0128489		-0.297523	0.0841015	0.806822		0.0266498
ABCA12	0.270552		0.0350412		0.0090546		0.0999335		0.919419
ABCA13	0.973587		0.0123959	0.226082	-0.0101722		0.860207	1.06543e-05	0.950802
ABCA2	0.397393	0.121861	0.0297444		0.0940004	0.0228865	0.442008		0.459158
ABCA3	2.03316	0.114718	0.0147636		0.144086	0.037283	0.981322		0.0948502
ABCA4	0.689723	-0.101478	0.00489155		0.0108206	0.198323	0.124548		0.901888
ABCA5	1.93617	-0.211286	0.170594	0.439012	0.0752129	0.00225437	0.011174	0.00103175	0.414852
ABCA6	0.197307	-0.128556			-0.0508644	0.0218555			0.74332
ABCA7	0.730178	0.053025	-0.0325342	-0.132927	0.0611851	0.123704	0.0112514	0.0202239	0.474802
ABCA8	1.00172	0.0523512	-0.0315252		0.077916	0.615631	0.839486		0.413457
ABCA9	0.0989446	-0.230827	-0.0103604		-0.0616362	0.000982564	0.837175		0.438243
ABCA9-AS1	0.778451				-0.168145				0.572253
ABCB1	3.26772		0.103884		-0.216348		4.45072e-06		0.0401231
ABCB10	4.52694	0.0668721	-0.0609499		-0.134913	0.0103737	0.399562		0.124313
ABCB11	0.454949	-0.0446993	-0.115946		-0.0834107	0.0392306	0.0153372		0.535444
ABCB4	1.00708	0.0793671	0.0199611		0.127454	0.948778	0.109929		0.549289
ABCB5	0.575323	-0.0234977	0.0609826	-0.12853	-0.104324	0.909019	0.220299	0.0229726	0.382121
ABCB6	0.39305	0.079996	0.101395	0.252728	0.10206	0.338146	0.641007	0.000153407	0.30899
ABCB7	1.84119	0.0683934			-0.0952207	0.278358			0.364543
ABCB8	2.36469	0.0720119	-0.0416085	0.0418724	-0.234635	0.693425	0.445912	0.13292	0.309126
ABCB9	5.7467	0.148767	-0.14921		-0.218474	0.417608	0.000228536		0.0401807
ABCC1	5.68402	0.0768805	0.00266222	0.185458	-0.168262	0.00176521	0.0339144	0.00160151	0.132644
ABCC10	0.251199	-0.0973798	-0.00547228	0.158314	-0.0123023	0.0635136	0.0326648	0.00831888	0.942135
ABCC11	0.758601	-0.233072	-0.0459968		-0.167898	0.000413866	0.207213		0.222702
ABCC12	3.47246	-0.0563345	0.0863814		0.113034	0.003224	0.0343882		0.308571
ABCC13	1.86082	-0.0222482	-0.000538974		-0.120736	0.617563	0.0690195		0.260408
ABCC2	7.68715	0.00659375	-0.0369068	-0.121462	-0.251973	0.318746	0.577043	0.0956631	0.00337904
ABCC3	12.1896	0.123319	-0.013674	0.100284	-0.239302	0.00295787	0.817548	0.027932	0.00432595
ABCC4	4.43651	0.137974	0.020739		-0.157981	0.00373141	0.925993		0.13326
ABCC5	0.517821	0.0670474	-0.0436713		0.0934935	0.0657389	0.228263		0.381633
ABCC5-AS1	3.27107				0.309648				0.0844454
ABCC6	5.64777		-0.0422513		0.279979		0.144491		0.0102286
ABCC6P1	0.675543	-0.229865			-0.00908246	0.00543392			0.923277
ABCC8	1.12869	0.10886	0.0261553		-0.0480706	0.0274	0.0643169		0.663492
ABCC9	0.257371	-0.0316248	0.0363173		-0.00851194	0.244242	0.828014		0.954675
ABCD1	0.627645	0.194933	-0.0851305	0.132719	0.0823831	0.00255228	0.000933793	0.232868	0.559326
ABCD2	1.94362	0.041695	0.438544		0.128903	0.205679	0.000477344		0.227571
ABCD3	1.11621	0.113318	0.21405	-0.138813	-0.0492729	0.00399527	0.00016786	0.143898	0.529486
ABCD4	1.05614	0.152267	0.104271		-0.0244416	0.00448374	0.0621005		0.800856
ABCE1	1.62214	0.114988	0.0640052	0.185458	-0.0347083	0.0218547	0.00495414	0.0351249	0.659489
ABCF1	0.0801499			0.252728	0.0385565			4.13204e-05	0.605054
ABCF2	0.301626	0.0547392	0.0364425		-0.0196723	0.958432	0.976712		0.816257
ABCF3	1.31014	-0.0334454	0.117732	0.184205	0.0618567	0.172353	0.0108413	0.0674954	0.507739
ABCG1	12.7971	0.0233229	0.0490826	0.0769656	-0.758255	0.906228	0.00941164	0.857842	5.37007e-05
ABCG2	2.56469	0.100685	-0.0375141		0.163938	0.840305	0.0787924		0.103822
ABCG4	0.544681	0.0304536	0.129511	0.252728	0.0322118	0.0949111	0.00232262	2.2079e-05	0.739355
ABCG5	2.45753	0.0230457	-0.070092		0.269656	0.288025	0.031203		0.073242
ABCG8	1.71313	0.050946	-0.0698095	0.185458	-0.00741746	0.0386386	0.00990904	0.00723942	0.94657
ABHD1	7.52152	0.128626	0.0913518	-0.0449051	-0.312376	0.00399349	0.0614342	0.997281	0.0154486
ABHD10	0.445736	0.145668	0.0483716	0.139659	0.0144421	0.0158598	0.00459079	0.2358	0.889746
ABHD11	1.55103	0.25464	0.030242		0.139321	0.000108677	0.264511		0.0813072
ABHD11-AS1	0.689608				0.0437353				0.611083
ABHD12	1.86017	0.0998946	-0.0443349	0.184205	-0.0451583	0.111172	0.934498	0.0199135	0.639678
ABHD12B	0.0136266	-0.146383	-0.00671101	-0.201686	-0.134994	0.0289026	0.999869	0.000451892	0.338609
ABHD13	0.371354	0.17469	0.162934	-0.291073	-0.0120436	0.0275869	0.00117503	1.12298e-05	0.921953
ABHD14A	1.33498	0.120316	0.114329	-0.151476	-0.072006	0.0346501	0.0116957	0.0553652	0.373523
ABHD14B	0.348227	0.118825	0.114865		0.0461252	0.108209	0.00344688		0.682977
ABHD15	2.59036	0.0544831	0.067966		-0.169421	0.985793	0.392643		0.1273
ABHD16B	13.5145	0.0229604	-0.0431449	0.185458	-1.10326	0.0210541	0.112245	0.00146085	0.00263177
ABHD17A	1.87604	0.0666295	0.0289954		0.116762	0.351098	0.270858		0.201734
ABHD17B	1.88169	-0.00895087	-0.0737494		-0.137848	0.075752	0.0474575		0.162226
ABHD17C	2.54866	0.159425	-0.0655	-0.219571	-0.12171	0.00876931	0.0133495	0.00233317	0.251089
ABHD18	1.41458				-0.154884				0.354355
ABHD2	3.27058	0.0417341	0.11898	-0.201686	-0.192295	0.015246	0.0102801	0.0137815	0.0817474
ABHD3	3.48617	0.190674	-0.0133251		-0.0972183	0.00151402	0.135312		0.308182
ABHD4	1.77914	0.0360029	0.102039	0.185458	-0.0226502	0.00042826	0.0439096	0.0882335	0.798146
ABHD5	0.395194	0.125547	0.0243131	0.383359	0.0689753	0.0191898	0.0074456	1.10146e-07	0.445388
ABHD6	1.12609	0.134339	0.0321402	0.163609	-0.0326948	0.128532	0.960529	0.517666	0.719322
ABHD8	1.80694	0.130242	-0.0793009		0.14351	0.702004	0.00757189		0.162761
ABI1	0.201241	0.132757	0.0194577	-0.156938	-0.0101422	0.129997	0.0132148	0.52923	0.913145
ABI2	8.14698	0.24911	0.114275	0.252728	-0.247159	0.000102472	0.0234441	0.000384516	0.0566624
ABI3	2.72179	0.0329784	-0.00636784	0.0663625	-0.154539	0.610841	0.119798	0.692481	0.212095
ABI3BP	1.18114	0.226335	-0.0347824	0.158314	0.0324899	0.000277481	0.00719204	0.353155	0.762503
ABL1	7.5638	0.172699	-0.00652136	0.185458	-0.167672	0.000667729	0.00116255	0.000510989	0.146364
ABL2	2.72546	-0.0117676	-0.0900815		-0.171471	0.90529	0.267965		0.140961
ABLIM1	0.195031	0.0160822	-0.0878327		0.069023	0.00339793	0.0548487		0.546881
ABLIM2	0.353668	0.179918	-0.0202057		0.13568	0.0114587	1.10146e-07		0.23101
ABLIM3	2.54035	0.114144	0.0362356	0.163806	-0.119942	0.0681381	0.347431	0.201966	0.346714
ABO	4.0351	0.0740106	0.108811		-0.262459	0.168296	0.0723412		0.0692395
ABR	0.0755994	0.133461	-0.0483907		0.0909978	0.0714992	1.10146e-07		0.40681
ABRA	5.027	-0.0715307	-0.0278875		0.203017	0.680372	0.361941		0.0231823
ABRACL	2.71306	0.0229195	0.0669469	-0.144839	0.249878	0.00139096	0.0176481	0.626208	0.0492111
ABT1	1.52479	0.0147425	-0.100681	-0.201686	0.167594	0.0117247	0.0220332	0.0043936	0.201424
ABTB1	2.58525	0.0468672	0.0128829	0.252728	-0.0363197	0.0177736	0.608837	0.000329614	0.630819
ABTB2	2.92851	0.145932	0.0367765		-0.0978179	0.0224112	0.521719		0.246057
ACAA1	1.54048	0.133531	-0.119364	0.100284	0.101981	0.377368	0.0164708	0.765264	0.163945
ACAA2	1.98432	0.0834261	0.172482		-0.108669	0.182407	9.80251e-05		0.23228
ACACA	0.549404	-0.0469151	-0.0452772		-0.0739889	0.0144708	0.0520137		0.422337
ACACB	0.213097	0.0752822	-0.0252866	0.0418724	0.0800304	0.0375482	0.0093139	0.613675	0.379423
ACAD10	0.243585	0.226138	0.0431337	-0.102444	0.0132598	0.000989008	0.150174	0.0307077	0.924441
ACAD11	0.77408	0.139195	-0.103238	0.0732249	0.0198957	0.0442662	0.000276407	0.655952	0.846861
ACAD8	1.68955	0.0672481	-0.00418523	0.206754	-0.0207685	0.0783538	0.00470179	0.046348	0.839122
ACAD9	0.101558	0.105244	0.239375	-0.12853	-0.0105889	0.0260854	9.8698e-05	0.083121	0.893012
ACADL	1.14405	-0.0322756	0.101145		0.00809961	0.00648861	0.0541934		0.949654
ACADM	0.638731	0.116366	0.197952	-0.121462	-0.075251	0.0708675	0.000774617	0.0187295	0.505454
ACADS	5.72125	0.108966	-0.00768027	-0.0830956	0.310182	0.0990386	0.071517	0.186391	0.00551956
ACADSB	0.144057	0.145781	0.118015	-0.225206	-0.0121562	0.0226106	0.000240685	0.000702995	0.890846
ACADVL	0.341895	0.110658	0.0304463	-0.225206	-0.0208811	0.0813342	0.00875881	1.56675e-06	0.816867
ACAN	3.72155	0.211936	0.0433107	0.0418724	-0.167252	0.00457264	0.928334	0.13292	0.286169
ACAP1	3.24222	0.0441582	0.00810897	-0.0791828	-0.215085	0.0392503	0.971375	0.0270433	0.111388
ACAP2	0.769835	0.182019	0.115056		-0.00813181	0.0044175	0.10032		0.946992
ACAP3	1.1885	0.2063	-0.00605782	0.0713451	0.0160024	0.000285241	0.0782024	0.718071	0.880941
ACAT1	0.512802	0.127079	0.0677351	-0.174648	-0.0695974	0.0183024	0.00525009	0.00072403	0.570012
ACAT2	13.6724	0.198812	0.00489628		0.537205	0.00119608	0.016346		3.25425e-06
ACBD3	0.949512	0.170963	-0.0972698		0.00238826	0.00719651	0.150078		0.988095
ACBD4	2.42946	0.142447	0.0506527	0.185458	0.24429	0.0219996	0.16427	0.0107798	0.0312229
ACBD5	1.3692	0.160043	-0.0484781		-0.0286973	0.0141479	0.618653		0.732373
ACBD6	1.0803	0.146518	-0.0113231		-0.0245781	0.0550525	0.926201		0.744875
ACBD7	1.51175	0.115535	0.090054		0.109851	0.0989367	0.00330541		0.26389
ACCS	0.223706	0.141927	0.129761	-0.201686	-0.0384021	0.0348889	0.00734492	0.000409093	0.668891
ACCSL	3.29826	-0.112536	0.0111598	0.252728	-0.22314	0.0383442	0.0667573	1.99812e-07	0.116436
ACD	0.217325	0.0790707	-0.0129147		0.0522881	0.0895491	0.761043		0.572412
ACE	2.61042	0.145163	0.0592325	0.227527	-0.082813	0.0234685	0.263817	0.00325315	0.515089
ACE2	1.33303	0.0319857	0.091977		0.10715	0.929691	0.201742		0.414716
ACER1	0.0122398	0.073249	0.0833487		0.0478267	0.0463165	0.147337		0.754504
ACER2	0.479197	0.106097	0.182545	0.185458	0.103451	0.110272	0.00237209	0.0107798	0.391135
ACER3	7.16972	0.119799	0.0246749	0.294584	-0.209879	0.012631	0.0298799	0.00114453	0.047818
ACHE	0.100804	0.128241	0.0184492	0.191686	0.183621	0.000359173	0.00413814	0.000921736	0.263417
ACIN1	0.793314	0.0945463	0.0570921		-0.034857	0.0411561	0.0266467		0.768603
ACKR1	0.307475				0.0396321				0.80582
ACKR2	1.12176	-0.0643473	0.0448484	0.252728	0.113252	0.0473627	0.115084	0.000205791	0.44463
ACKR3	3.19582	0.142452	-0.000893087	0.159509	-0.083732	0.0520441	0.0838301	0.000319085	0.518853
ACKR4	6.90451		0.438255	0.0732249	0.361796		0.00133255	0.655952	0.00943334
ACLY	0.145494	0.142266	0.0569232		0.0552317	0.00821838	0.881016		0.664053
ACO1	0.621686	0.13976	0.053121	-0.138813	0.05948	0.0126154	0.0391909	0.329364	0.475023
ACO2	1.58967	0.234746	0.0200574	0.117925	-0.00623571	9.51846e-05	0.988723	0.404352	0.951044
ACOD1	0.201944				0.0315539				0.867157
ACOT1	0.641731	0.185949		0.158314	0.0380577	0.00587491		0.069253	0.710995
ACOT11	3.46659	-0.0602012	0.040233	0.17639	0.23586	0.414859	0.654119	0.00685358	0.0479997
ACOT12	1.39262	0.118122	-0.255742		-0.0328094	0.0313927	0.000860321		0.82912
ACOT13	1.76395	0.0743346	0.047312	0.226082	-0.0388659	0.0128035	0.0815036	0.0175793	0.72256
ACOT4	4.94452	0.0536642	-0.0498703	0.184205	-0.159392	0.0227149	0.00122186	0.0015288	0.27142
ACOT6	0.726775	0.150232	-0.0202859	0.0437481	0.0292447	0.0165056	0.549137	0.547352	0.912945
ACOT7	0.395081	0.145699	-0.0201607		0.023501	0.00879017	0.917193		0.792607
ACOT8	0.0248739	0.0513376	0.0440092	0.294584	0.0268681	0.975124	0.209738	0.0135934	0.769536
ACOT9	3.31721	0.138746	0.0589988		-0.120166	0.398919	0.491903		0.107149
ACOX1	7.39643	0.114371	0.107953	0.174699	0.307232	0.0338736	0.0123725	0.017416	0.000490984
ACOX2	3.718	0.109191	-0.120228		-0.138314	0.0929712	0.0372302		0.169881
ACOX3	1.69486	0.0730137	0.00809384		0.104163	0.11745	1.10146e-07		0.305286
ACOXL	0.568729	-0.0717947	0.0342806	0.114137	0.0328846	0.314421	0.000136955	0.0433659	0.816017
ACOXL-AS1	1.71538				0.121318				0.280474
ACP1	1.35411	0.0996429	0.172338	0.25499	0.159519	0.000582615	0.00103633	0.00423535	0.0704922
ACP2	3.05778	0.0996951	-0.0319875	0.185458	0.200603	0.20274	0.37446	0.0349921	0.0222168
ACP5	1.62618	-0.0114904	-0.194358		0.17801	0.228006	0.0178284		0.344461
ACP6	0.651041	0.0969868	-0.308205		0.017906	0.0589739	0.000393925		0.862556
ACP7	4.63247				-0.22638				0.029527
ACPP	1.40798	0.021792	-0.0161088	0.185458	-0.0471526	0.742687	0.00701346	0.00723942	0.782798
ACPT	1.10449	-0.0264159	-0.00462763		-0.128199	0.467791	0.0608735		0.434543
ACR	1.74795	0.0350899	0.0141246	-0.0299651	0.181265	0.0233816	0.00293412	0.316771	0.22058
ACRBP	0.353759	-0.028722	-0.0216		0.0422765	0.986106	0.162546		0.709262
ACRV1	0.829723	-0.172464	0.0995925		-0.0075775	0.0130348	0.0970524		0.955094
ACSBG1	1.22221	-0.0790608	0.101249	-0.201686	0.000504978	0.092281	0.454434	0.00439702	0.996269
ACSBG2	4.40475	-0.12407	-0.0195255	0.107938	0.279805	0.00585211	0.999102	0.257627	0.0933779
ACSF2	2.3316	0.0996178	-0.0022194	0.25499	-0.0678693	0.0922833	0.0554436	0.0499305	0.563195
ACSF3	0.013411	-0.0195038	-0.0379487	-0.201686	-0.0100724	0.501824	1.10146e-07	0.0134054	0.896532
ACSL1	2.03343	-0.00208273	-0.0179394		0.165789	0.803681	0.105862		0.197717
ACSL3	2.67334	-0.052198	0.018085	0.383359	-0.1465	0.0525823	0.0841303	1.10146e-07	0.19946
ACSL4	2.74044	0.0852052	-0.0648958		-0.115253	0.815143	0.167479		0.16649
ACSL5	3.13345	-0.0496955	0.0672785	-0.093195	0.269982	0.847961	0.0956239	0.0883305	0.202753
ACSL6	0.076305	0.173481	0.062685		0.0572367	0.00225167	0.0166376		0.675302
ACSM1	0.0125691	0.0805715	0.404865		0.0240369	0.0280416	3.50582e-05		0.869566
ACSM2B	0.368368				-0.0445472				0.774357
ACSM3	0.756097	0.177958	0.118002	-0.155119	-0.0358092	0.000978244	0.0835919	0.00827969	0.729634
ACSM4	0.570551	-0.0798657	-0.225214		0.0608434	0.228336	0.00205403		0.692357
ACSM5	1.80275	-0.0900513	-0.0958881	-0.000310279	0.0693559	0.00635329	0.0121616	0.998089	0.474885
ACSM6	1.18159				0.0814602				0.422634
ACSS1	2.66794		0.15095		0.107607		0.0137391		0.185548
ACSS2	8.73694	0.0821535	0.0829943	0.185458	0.48529	0.00108145	0.0274186	0.00415141	2.9274e-05
ACSS3	3.90932	0.107641	0.0432302	-0.0652391	0.193498	0.0609743	0.0495946	0.433059	0.036627
ACTA1	1.14081	0.0423572	0.00599584		-0.0881427	0.761381	0.153467		0.412825
ACTA2	1.88457	-0.0840985	0.0853425		-0.486888	0.335499	0.110316		0.138882
ACTA2-AS1	1.33973				0.146295				0.372818
ACTB	0.119297	0.201988	0.0637824		0.163724	0.00101222	0.300073		0.595832
ACTBL2	1.64892	0.0163496	0.0750526		-0.0930422	0.0833904	0.152817		0.436712
ACTC1	1.13275	-0.0132016	-0.0971328		0.0871368	0.0907618	0.0607613		0.58287
ACTG1	5.01249	0.219398	0.0260604		-0.142355	0.00021391	0.987993		0.134289
ACTG1P17	1.10602				0.11573				0.446926
ACTG1P4	1.03055	-0.190957	-0.0299865		0.0570024	0.0223455	0.00921932		0.68212
ACTG2	7.00127	0.200574	0.0547148	0.218955	-3.9786	0.00163218	0.0453187	0.000569219	0.0781287
ACTL10	0.0954454	0.063967	-0.000724228	0.182554	0.0500228	0.606816	0.686496	0.120494	0.658974
ACTL6B	6.85371	-0.00420341	0.0938203		0.267972	0.000393372	0.000518578		0.0811379
ACTL7A	1.78452	0.0479103	0.0341443	0.0934108	-0.128796	0.272994	0.231039	0.12376	0.45735
ACTL7B	0.87949	0.062526	-0.0279591		0.079071	0.334607	0.811996		0.396915
ACTL8	0.272565	0.0377346	0.0143815	-0.0526752	-0.0541691	0.397222	0.349765	0.0831749	0.724181
ACTL9	1.66495	0.170953	0.227692		0.167338	0.0924572	0.0129261		0.215871
ACTN1	6.9542	0.0620163	-0.0296431		-0.214969	0.399474	0.0781297		0.0136552
ACTN1-AS1	1.80189				0.183679				0.26279
ACTN2	9.01437	0.0454853	-0.0479732	0.193476	-0.342298	0.987835	0.0700291	9.00201e-06	0.0121326
ACTN3	5.16416	0.167653	0.0121196		-0.31458	0.0385397	0.391246		0.0512528
ACTN4	6.27749	0.0416119	0.11806	0.252728	-0.19782	0.431378	0.00285748	8.67829e-05	0.0356403
ACTR10	0.121473	0.0671017	0.109105		0.0571952	0.0190641	0.061523		0.637843
ACTR1A	0.0613537	0.205323	0.164187		0.0458722	0.000754723	0.0611603		0.592302
ACTR1B	1.09967	0.211788	-0.0716734		0.020514	0.000255258	0.00237383		0.807608
ACTR2	0.464743	0.109473	0.159915	0.439012	0.01999	0.0830465	0.0013755	0.00581952	0.85874
ACTR3	1.33342	0.152285	0.0664843	0.383359	0.0291847	0.00710551	0.0726702	1.10146e-07	0.749661
ACTR3B	3.60319	0.200824	0.0943923	0.163609	-0.115543	0.00185971	0.00339702	0.0110694	0.306197
ACTR3BP2	1.97454				-0.16287				0.230729
ACTR3BP5	0.714756				0.0905535				0.59892
ACTR3C	5.12166	0.14962	-0.0288607		-0.413741	0.02042	0.906452		0.0694473
ACTR5	2.02194	0.0765942	0.0386072	0.227527	-0.0210755	0.0284479	0.368025	1.27599e-05	0.847967
ACTR6	3.74947	-0.00119685	0.167397		0.139626	0.042501	0.000138856		0.236519
ACTR8	0.454283	0.129952	0.0552122		0.0372572	0.000211075	0.115301		0.740895
ACTRT1	2.15914	0.115908			-0.0475687	0.000140616			0.640689
ACTRT2	0.0370732	0.0286299	0.105063		0.0159608	0.126346	0.027615		0.8912
ACTRT3	1.67544	0.151295	0.0663793		0.20747	0.00802217	0.127036		0.128948
ACVR1	1.60512	0.138782	-0.0414693		-0.0398538	0.0203539	0.0847168		0.685742
ACVR1B	2.08719	0.180426	0.0455864	0.184205	0.186791	0.00823543	0.0276325	0.0577827	0.0533846
ACVR1C	1.15898	0.0494761	0.00427326		0.111736	0.0177931	0.970353		0.194768
ACVR2A	2.08767	0.18296	0.0332746	-0.212009	0.179421	0.00393895	0.0259908	0.0900378	0.141909
ACVR2B	0.286764	0.0929175	0.0860614	0.227527	0.065177	0.00902575	0.142155	0.0137448	0.565453
ACVR2B-AS1	0.341587	0.201816	-0.00417828		0.0249363	0.0787802	0.257297		0.849653
ACVRL1	0.0652152	-0.0242708	0.0315334	-0.174648	-0.0803755	0.066898	0.0788308	0.124087	0.495167
ACY1	1.83438	-0.144954	0.0311073	0.252728	0.097159	0.0097162	0.00408079	4.41411e-05	0.33657
ACY3	0.850395	0.116576	-0.232141		0.191013	0.278197	0.000473834		0.276409
ACYP1	0.692387	0.155987	0.0146256		0.0525373	0.0593597	0.00573895		0.473181
ACYP2	5.03272	-0.244983	0.0494877	-0.174648	0.0884199	0.00261256	5.86568e-05	0.00200394	0.356974
ADA	1.36402	0.109663	-0.0775326	0.227527	0.0046106	0.0395975	0.101567	0.00612051	0.961543
ADA2	0.28628				-0.0410651				0.81706
ADAD1	3.27696	0.112671	-0.0866015	0.139605	0.475817	0.143623	0.1604	0.236852	0.0207804
ADAD2	0.492901	-0.0630411	-0.0778238	-0.0149013	0.0152623	0.069734	0.00861097	0.696165	0.904001
ADAL	8.7149	0.131659	0.0281907	-0.212009	-0.344626	3.60066e-05	0.049261	0.00925849	0.00436753
ADAM10	0.84509	0.074723	-0.027876		-0.011124	0.103475	0.0922414		0.893596
ADAM11	1.48154	0.0655719	0.0440897	0.117731	-0.0956183	0.753084	0.196887	0.461768	0.379256
ADAM12	0.534328	0.209778	-0.0152674		0.118714	0.000548478	0.00241073		0.172918
ADAM15	1.42636	0.138115	-0.00936419	-0.0741618	0.234927	0.00593882	0.236135	0.137102	0.162873
ADAM17	2.08473	0.174492	-0.00202209	0.138488	-0.0755408	0.152077	0.544252	0.287072	0.454115
ADAM18	7.26493	-0.0539656	0.0550959	0.100604	0.329988	0.438531	0.382585	0.0173841	0.00310971
ADAM19	0.0974218	0.0959184	-0.0884795		0.0225188	0.43286	0.0665553		0.828367
ADAM1A	1.44575				-0.138619				0.345711
ADAM2	1.36712	-0.0404622			0.0876025	0.318658			0.490888
ADAM20	0.00286484		0.0404567		-0.00889629		0.277045		0.935939
ADAM20P1	1.25611				0.11928				0.396892
ADAM21	1.37235		0.00986535	0.185458	0.187595		0.611738	0.00160151	0.187061
ADAM22	1.78002	0.18595	0.0871744	0.200639	-0.0526605	0.00230455	0.0897978	0.552256	0.621626
ADAM23	3.25022	0.232707	0.0680887	0.294584	-0.0762219	0.00283535	0.000250402	0.000208153	0.418179
ADAM29	3.2573	-0.0872672	-0.0659009	0.185458	-0.223192	0.259816	0.911352	0.00160151	0.132516
ADAM30	0.0391494	-0.051182	0.0441282		-0.0709971	0.0349486	0.254289		0.618194
ADAM32	1.13151	-0.096201	0.00988028	0.172179	0.0572613	0.00316696	0.952235	0.0110261	0.614405
ADAM33	0.801611	0.00905556	0.0207388		0.112605	0.222353	0.824417		0.410469
ADAM3A	0.869236	-0.208769			0.00630522	0.00815461			0.959214
ADAM5	4.45889	0.0485467	-0.138516		-0.177617	0.0202769	0.0217131		0.143996
ADAM7	2.5922	0.000489411	0.00570489	-0.121462	0.29114	0.00200628	0.0441491	0.0956631	0.0802906
ADAM8	1.97065	0.0507731	0.0503908		-0.12125	0.511479	0.50428		0.269716
ADAM9	0.460559	0.117409	0.0472585	0.0770649	0.0273611	0.00634581	3.28431e-05	0.021676	0.794073
ADAMTS1	2.75131	0.258676	0.0275967		-0.219519	3.70451e-05	0.00810469		0.401059
ADAMTS10	6.6217	0.087214	0.0291907		-0.243873	0.298215	0.00740668		0.00753894
ADAMTS12	5.56141	0.168594	0.0427816		-0.214751	0.00660169	0.0475094		0.0452585
ADAMTS13	0.705849	-0.369636	0.0617084	0.227527	-0.103498	0.000636136	0.0977569	0.0316652	0.287883
ADAMTS14	5.016	0.136558	-0.00781347	0.226082	-0.233007	0.0176665	0.317436	0.0128019	0.175189
ADAMTS15	0.258771	0.097187	-0.0498636	0.180025	0.0595387	0.53896	0.124653	0.631128	0.603915
ADAMTS16	0.790231	0.0233612	0.0330729	0.174699	0.0479028	0.000814171	0.317669	0.017416	0.678403
ADAMTS17	4.77549	0.125654	0.0440131		-0.221873	0.0245738	0.0805132		0.0618323
ADAMTS18	7.85019	-0.0697711	0.018108		0.330175	0.118153	0.192898		0.0100986
ADAMTS19	1.54408	-0.0125767	0.0305075	-0.0299651	0.0171225	0.00154539	0.0293531	0.908825	0.888637
ADAMTS19-AS1	1.89866				-0.335272				0.243313
ADAMTS2	1.70843	0.103133	0.0229006		-0.102733	0.0120094	1.10146e-07		0.359563
ADAMTS20	1.57969	0.0979173	0.205611		-0.101365	0.0457066	0.00140626		0.418298
ADAMTS3	0.287147	0.0928896	0.030106		-0.0379755	0.795816	0.00141245		0.685702
ADAMTS4	0.842994	-0.0121684	-0.000646531		0.0310835	0.00637526	0.159564		0.906624
ADAMTS5	0.473752	0.332296	0.0653931		0.00653864	0.0114134	0.0471308		0.971518
ADAMTS6	0.357739	0.178545	-0.00311641		0.0322278	0.00407477	0.595139		0.70832
ADAMTS7	0.121283	0.00111056	0.0278442		0.0078669	0.998648	0.533388		0.954015
ADAMTS7P1	0.969094				0.0772035				0.499415
ADAMTS8	1.16468	0.0632769	0.0631773		-0.145175	0.974258	0.778297		0.419536
ADAMTS9	1.29972	0.0663318	0.0409594		-0.0708277	0.0680176	0.00798868		0.503545
ADAMTS9-AS1	4.77087				-0.27976				0.0261758
ADAMTS9-AS2	1.07143	-0.00715011	0.0609591	0.174699	0.0318515	0.00994023	0.0185061	0.0325848	0.746933
ADAMTSL1	2.75305	-0.0431632	0.0782418	0.158314	-0.220173	0.262491	0.0156479	0.0186108	0.106975
ADAMTSL2	0.711248	0.0993706	0.128637	-0.201686	-0.0967415	0.0923193	0.000450794	0.000409093	0.358004
ADAMTSL3	1.74976	0.26101	0.118315		-0.018484	3.85786e-07	0.0133823		0.8533
ADAMTSL4	2.34291	0.101772	0.00378287	0.174699	0.322586	0.176092	0.0224824	0.0669572	0.0802735
ADAMTSL5	2.60565	0.20995	-0.0491994		-0.0682232	0.000297413	0.00942673		0.606783
ADAP1	2.06441	0.11388	0.0236267		-0.0928088	0.00192933	1.10146e-07		0.339059
ADAP2	3.8215	-0.104474	0.090323	-0.219752	0.166102	0.0745427	0.00698083	0.00213616	0.367734
ADAR	3.62419	0.0758936	0.0193768		-0.16586	0.139687	0.000181479		0.0712051
ADARB1	4.15927	0.123089	0.0204637	0.226082	-0.142345	0.121292	0.0633234	0.00191006	0.167781
ADARB2	1.00282	0.0214204	0.0390751		0.0763257	0.0216074	1.10146e-07		0.418308
ADARB2-AS1	0.516944	0.0742981	0.06817		0.0269994	0.00107807	0.0240482		0.884284
ADAT1	0.687576	0.0780903	0.0782359		0.00747554	0.00184306	0.207197		0.943866
ADAT2	3.86506	0.146728	0.030757		-0.178318	0.0657134	0.261069		0.106946
ADAT3	1.96661	0.0117821	0.0981949	0.172179	-0.0623589	0.0702475	0.153084	0.200209	0.467839
ADCK1	3.36206	0.0717792	0.0327468	0.180025	0.291859	0.000504224	0.00143038	0.0125667	0.00843375
ADCK2	0.881826	0.0773455	0.0408592	0.164185	0.151807	0.0308717	0.0038116	0.00449845	0.198261
ADCK5	0.0798576	0.0473961	0.0392021		0.0234697	0.321504	0.936786		0.783201
ADCY1	4.42199	0.113614	-0.0287034	-0.0204717	-0.147595	1.42641e-05	0.595872	0.463897	0.211185
ADCY10	1.75081	0.0963332	-0.0362798		-0.0803677	0.0134123	0.828286		0.581534
ADCY10P1	3.26642	-0.0831129	-0.117008	-0.174648	0.0993426	0.00727503	0.196763	0.0381111	0.344546
ADCY2	3.50718	0.0521088	0.0795554	0.109131	0.268421	0.0397348	0.0118724	0.130149	0.0220558
ADCY3	0.825507	0.0483235	-0.0420786	0.185458	-0.0138283	0.898847	0.165721	0.0551135	0.84839
ADCY4	1.57224	0.00202207	-0.0113852	0.117731	0.201466	0.548348	0.340032	0.254904	0.172195
ADCY5	1.26762		-0.0593049		0.0849092		0.974822		0.392245
ADCY6	0.499418	0.0468229	-0.0418183	-0.102444	-0.05877	0.962744	0.0848687	0.0100128	0.53731
ADCY7	3.57021	0.0780857	-0.0583206	-0.112479	-0.173834	0.0135568	0.0200429	0.0255736	0.145326
ADCY8	6.53076	0.017984	0.0665515		0.566763	0.92794	0.448497		0.00821485
ADCY9	2.39727	0.178923	-0.0627874		-0.0559469	0.00257372	0.0165533		0.569719
ADCYAP1	1.25814	0.104628	0.106705	-0.138813	-0.115525	0.231115	0.000283194	0.697934	0.364671
ADCYAP1R1	8.18657	0.180237	0.0638493	0.294584	-0.257143	0.00236418	0.202242	0.0221598	0.0274003
ADD1	2.817	0.141239	0.013744	0.0898578	-0.142568	0.0216505	0.0388194	0.927183	0.228989
ADD2	1.30253	0.115663	-0.0221767		0.135338	0.00203797	0.497469		0.113806
ADD3	0.82934	-0.0232963	0.102771	0.0902155	-0.107987	0.617831	0.00457538	0.955646	0.370674
ADD3-AS1	2.71622	0.172255	0.0386155		0.192013	0.00513852	0.0469703		0.0477265
ADGB	0.473966	0.0612657	0.0356121	0.138488	0.113578	0.0364231	0.000449775	0.00181376	0.313349
ADGRA1	2.78788				-0.229905				0.12171
ADGRA1-AS1	1.09637				-0.171723				0.450306
ADGRA2	0.485581				-0.045856				0.709657
ADGRA3	0.352556				0.0265755				0.782634
ADGRB1	1.77095				0.131792				0.268511
ADGRB2	2.81488				-0.135354				0.118901
ADGRB3	1.6264				-0.105512				0.300842
ADGRD1	2.15019				-0.108795				0.200951
ADGRE1	0.323804				0.0273409				0.797178
ADGRE2	0.172191				-0.0317785				0.885482
ADGRE3	0.285136				0.0224525				0.817601
ADGRE4P	5.42059				0.286167				0.0163329
ADGRE5	5.01806				-0.202099				0.0219385
ADGRF1	1.82078				0.156591				0.258884
ADGRF2	1.58051				-0.155831				0.312354
ADGRF3	2.59102				0.156893				0.142116
ADGRF4	1.04002				-0.0843272				0.472912
ADGRG1	1.75737				0.12391				0.271396
ADGRG2	1.40369				-0.0852411				0.357452
ADGRG3	1.04818				-0.0922355				0.469937
ADGRG4	0.0525173				0.00571935				0.963609
ADGRG6	4.77918				-0.278849				0.0260686
ADGRG7	0.153328				0.0213856				0.898393
ADGRL1	2.00851				0.359895				0.224519
ADGRL2	1.28228				0.120485				0.38967
ADGRL3	1.00237				0.0601872				0.486308
ADGRL3-AS1	1.35834				0.113314				0.368499
ADGRL4	4.06077				-0.22583				0.0464409
ADGRV1	0.516467				0.0738279				0.693881
ADH1A	1.62465	0.0394509			-0.195627	0.669924			0.346018
ADH1C	4.26154	-0.0962473			0.334815	0.136695			0.0825512
ADH4	5.39125	0.192975			-0.218561	0.00316855			0.0782487
ADH5	2.29688	0.194882	-0.189027		-0.0485042	0.00122329	0.00720659		0.648966
ADH6	4.56153	-0.0710926	0.0615723		0.225016	0.0443513	0.154724		0.104582
ADH7	2.76636	0.083421			-0.152159	0.0473659			0.265064
ADHFE1	0.185023	0.157011	0.0360668	-0.0399439	-0.00732384	0.148949	0.0279411	0.657187	0.947567
ADI1	0.20662	0.128347	-0.130216		0.027896	0.058685	0.0243992		0.692292
ADIG	3.22608	-0.183023	0.15636	0.191686	0.160769	0.00255472	0.00417752	0.000921736	0.182872
ADIPOQ	1.40816	-0.112309	-0.0112072	0.185458	0.126362	0.0095605	0.951785	0.0138532	0.469732
ADIPOQ-AS1	4.81583				0.227726				0.0254634
ADIPOR1	3.54542	0.0970104	-0.0151839		-0.132864	0.0769616	0.0140238		0.203854
ADIPOR2	1.51693	0.110635	-0.0347767	0.0902155	-0.00137097	0.0373914	0.000625966	0.0600335	0.986192
ADIRF	6.03273	-0.0618663	0.00937064	-0.135759	0.334222	0.728507	0.23401	0.477179	0.0212828
ADK	3.48672	0.189774	0.0319967	0.227527	-0.0654097	0.00408222	0.220732	0.000876719	0.422189
ADM	8.3851	0.092859	-0.00418529	0.383359	-0.286816	0.202986	0.675492	1.10146e-07	0.0385601
ADM2	2.59933	0.0202713	0.103407	0.252728	0.255531	0.343595	0.0275086	0.000227509	0.040958
ADM5	2.95083	-0.125797	-0.0915054	0.185458	0.218488	0.0230616	0.0539173	0.0185038	0.110022
ADNP	0.40301	0.212704	-0.0375964		0.0440931	0.000666445	0.0128558		0.551751
ADNP2	1.21268	0.0137482	0.117441	0.0273283	-0.0968896	0.823096	0.0879651	0.431295	0.434188
ADNP-AS1	1.40731				0.10757				0.356631
ADO	3.39745	0.139835	0.0145005	0.252728	-0.0765711	0.0575287	0.990154	4.13204e-05	0.434451
ADORA1	1.6239	-0.0237325	0.0673951	-0.174648	-0.231684	0.0844402	0.599788	0.00751467	0.068409
ADORA2A	0.693149	-0.0422914	-0.000812255	-0.118225	-0.124557	0.0613649	0.601533	0.0542234	0.250318
ADORA2A-AS1	2.60193	-0.0848008	0.0231229	-0.118225	0.135551	0.155598	0.719413	0.0542234	0.385315
ADORA2B	1.70148	0.0932452	0.0279551	-0.219571	-0.119853	0.0430466	0.00827111	0.000310628	0.179663
ADORA3	2.95337	0.06098	0.0538995		-0.179389	0.00719385	0.0181089		0.228365
ADPGK	1.50578	0.0783919	-0.106712		-0.0569786	0.216348	0.0528141		0.570349
ADPGK-AS1	3.0215	-0.202314	0.100036	0.0690952	0.0754398	0.0024828	0.00405629	0.527073	0.381884
ADPRH	2.30179	0.0181381	-0.0251176	0.191686	0.386266	0.97283	0.000999407	0.0188729	0.0548469
ADPRHL1	3.85369	0.164037	-0.00808272		-0.168644	0.0297967	0.290315		0.166784
ADPRHL2	4.92987	0.0523966	0.112941	-0.0196342	0.229495	0.134545	0.108162	0.504853	0.0174384
ADPRM	2.73027	0.14705	0.0672889	0.138488	-0.122762	0.0135985	0.00127688	0.0276221	0.360832
ADRA1A	0.222182	-0.0639348	0.00332273		-0.0680178	0.140289	0.00313562		0.478109
ADRA1B	2.27191	0.0503421	0.0302755	-0.114761	-0.136028	0.0125324	0.0465148	0.0987932	0.240924
ADRA1D	1.04789	0.0418418	0.00965531		0.0777014	0.615507	0.00900103		0.520086
ADRA2A	0.125015	0.105201	-0.0758779	0.158314	0.0533635	0.0268024	0.0403926	0.811807	0.58237
ADRA2B	1.48452	0.197649	0.0829808		-0.0580643	0.0201535	0.310225		0.592279
ADRA2C	1.16673	0.0729958	0.0630457	-0.201686	-0.050535	0.00183729	0.177831	0.00150318	0.49839
ADRB1	1.65113	0.105605	0.171577	-0.149061	0.124686	0.0576227	6.05872e-05	0.692514	0.266466
ADRB2	0.523344	0.0208377	0.0625557	-0.085281	-0.123812	0.395014	0.404095	0.964629	0.778013
ADRB3	1.05765	0.0466214	0.0447891		0.131888	0.282431	0.0309975		0.420382
ADRM1	2.12976	0.196989	-0.00451104	0.191686	-0.0139078	0.000685807	0.423212	0.0160638	0.887389
ADSL	0.771513	0.225147	0.0258372	-0.138813	-0.0224804	6.71466e-05	0.125108	0.00187177	0.795249
ADSS	5.11691	0.108164	-0.107917		-0.1831	0.0107452	0.152351		0.0946686
ADSSL1	0.764824	0.151006	0.00774617	-0.0830956	-0.0170545	0.000872029	0.223784	0.0448296	0.828624
ADTRP	0.665848	-0.121836	-0.020561		-0.0975909	0.0224291	0.000793117		0.457452
AEBP1	0.318423	-0.0544167	0.0227151	0.184205	-0.100339	0.183216	0.000807416	0.0119638	0.675418
AEBP2	0.28564	0.0280023	0.0681361	-0.143645	-0.0598438	0.979143	0.00759243	0.504119	0.609017
AEN	3.96366	0.128202	0.138995	0.252728	-0.0960241	0.00203646	0.00919275	0.000205791	0.339761
AES	4.15212	0.223733	0.0672813		-0.112773	0.000134591	0.29916		0.201864
AFAP1	3.4568	0.147722	-0.00315573		-0.0731777	0.00816596	1.10146e-07		0.396085
AFAP1-AS1	1.45657	-0.0624204	-0.0822839		-0.129982	0.232732	1.39251e-05		0.371425
AFAP1L1	1.73251	0.227747	-0.0777879	-0.105899	0.168423	0.000356538	0.376308	0.00655726	0.126793
AFAP1L2	1.81257	0.0736998	-0.00330883		0.167304	0.399519	0.00535145		0.132345
AFDN	0.46387				0.038922				0.719977
AFDN-AS1	0.826985				-0.060971				0.553738
AFF1	0.351183	0.15736	0.0612518	-0.110621	0.0360978	0.0148706	0.0620339	0.0542565	0.69763
AFF2	2.41086	0.203301	0.138856	0.104222	-0.0880423	0.000816793	0.000331192	0.304722	0.433746
AFF3	1.4273	-0.0398783	0.00799693		-0.170384	0.28679	1.10146e-07		0.123186
AFF4	4.81674	0.119995	0.0616209	0.218955	-0.108347	0.00394037	0.540818	0.00634345	0.203935
AFG1L	3.3527				0.218592				0.0790639
AFG3L1P	7.91283	0.0453667	0.0760983	0.0806436	-0.256965	0.0308518	0.0814958	0.343883	0.0108474
AFG3L2	3.6815	0.140602	-0.0564711		-0.176588	0.600584	0.00072058		0.129214
AFM	2.03676	-0.192089	-0.0173543	0.164185	0.101016	0.00172042	0.756855	0.00893657	0.34148
AFMID	2.82872	0.0628898	0.0102167	-0.0122753	-0.130887	0.121725	0.520653	0.996153	0.200387
AFP	0.285339	-0.138428	0.0737082		-0.114343	0.0305325	0.147709		0.425081
AFTPH	0.622488	0.0468989	0.113447	-0.110621	-0.0444816	0.325863	0.0442002	0.149676	0.544536
AGA	0.165548	0.0995388	0.025497		0.00962392	0.211204	0.998079		0.89734
AGAP1	4.87791	-0.00909648	-0.0251275	-0.201686	0.200813	0.0145688	1.10146e-07	0.0279567	0.0730715
AGAP11	0.993285	-0.0223098	0.0759488	-0.135759	0.00692622	0.055863	0.130623	0.477179	0.942661
AGAP2	2.25287	0.210064	0.111401	-0.212009	0.136308	0.00269561	0.00399065	0.00989294	0.16433
AGAP2-AS1	1.21659	0.0430964	0.292993	-0.212009	-0.112702	0.0829903	2.23993e-05	0.00989294	0.261766
AGAP3	8.54642	0.0803394	0.0342626	0.252728	-0.232918	0.159662	0.0486943	1.10146e-07	0.0235515
AGAP5	3.73734		0.0889805		-0.196333		0.104668		0.0451543
AGAP9	5.66581				-0.212448				0.0136095
AGBL1	2.85223	-0.0144014	0.0510247	0.104222	0.115378	0.0163542	0.124162	0.0555776	0.220768
AGBL1-AS1	1.46709		-0.430592		0.149859		0.000366194		0.227191
AGBL2	2.65296	0.0118197	0.100876		-0.130437	0.0158768	0.105983		0.274448
AGBL3	0.457956	0.0886865	0.161422	-0.102444	0.00103025	0.00314293	0.00094476	0.806128	0.993148
AGBL4	4.71113	0.224344	0.086905		-0.126397	2.33239e-06	0.00253558		0.159558
AGBL4-IT1	2.44313				0.154905				0.160388
AGBL5	2.12682	0.0614852	0.0669505	0.252728	-0.0540613	0.220065	0.0184023	2.90619e-05	0.563743
AGBL5-AS1	2.99668				0.218417				0.103637
AGER	5.13965			0.134137	0.275199			0.0759026	0.0098983
AGFG1	0.428118	-0.0282092	0.128156	-0.291073	-0.0922095	0.00599723	0.00635202	2.51229e-06	0.261386
AGFG2	0.279616	0.0681138	0.00783478	-0.212009	-0.0271581	0.37901	0.514786	0.0792062	0.738185
AGGF1	0.335995	-0.0501956	0.0703353	0.182554	-0.0564513	0.107352	0.0024918	0.0484659	0.5865
AGK	1.68997	0.0882987	0.0159621	0.164185	-0.08047	0.10601	0.0112204	0.0899093	0.509698
AGL	1.06405	0.135529	0.121382		-0.0586186	0.0902554	0.0658341		0.616247
AGMAT	1.74994	0.115413	0.0874843	-0.115208	0.116851	0.00674255	0.0355506	0.623167	0.145314
AGMO	1.67263	0.242628	-0.000648869		0.197234	0.00289933	0.337259		0.0776195
AGO1	0.111202	0.0469693	0.0971601	0.227527	0.0233923	0.336942	0.0019073	0.0145592	0.810308
AGO2	2.97915	0.11996	-0.0282464		-0.0567525	0.0206259	1.10146e-07		0.455592
AGO3	0.608631	0.186988	0.050933	-0.149061	0.0717192	0.0127251	0.00359382	0.994593	0.433789
AGO4	2.33503	0.149682	0.135536	-0.102377	-0.119776	0.0305049	0.00451928	0.99247	0.272061
AGPAT1	0.0263762			0.252728	0.0642369			1.39158e-07	0.437122
AGPAT2	1.93041	0.11176	0.0469609	0.439012	-0.0456021	0.144507	0.594354	0.00450048	0.617592
AGPAT3	2.75585	0.0984971	-0.0386628	-0.219571	-0.109065	0.00125994	0.0216425	0.00957487	0.293194
AGPAT4	0.762149	0.0821038	-0.0175383		0.126969	0.0702134	0.976699		0.344829
AGPAT4-IT1	2.53863	-0.00832183			0.135042	0.97329			0.15015
AGPAT5	0.242739	0.167067	0.0176076	-0.110621	0.0111027	0.0150264	0.794349	0.149676	0.92206
AGPS	1.4599	0.0302076	0.12331	0.164599	0.129264	0.131124	0.00338296	0.0166515	0.159711
AGR2	2.06346	0.0976101	-0.111908		0.130707	0.180358	0.0553801		0.0959314
AGRN	4.17831	0.138902	0.0196062	0.184205	-0.116928	0.00150184	1.10146e-07	0.0199135	0.163014
AGRP	3.17574	-0.00766444	-0.000463461		-0.178244	0.937057	0.031927		0.119617
AGT	3.86034	0.022527	0.0178843		0.340505	0.112964	0.011979		0.0370606
AGTPBP1	0.817212	0.136344	0.0842738		-0.0112368	0.0116544	0.181966		0.887479
AGTR1	2.45781	0.079959	-0.068799	-0.0819815	0.208873	0.0547717	0.00664338	0.15848	0.0697123
AGTR2	0.137274		0.461307		-0.0169595		0.000246181		0.882863
AGTRAP	1.36951	0.0878889	0.102153	0.185458	0.108117	0.395744	0.00523253	0.222036	0.288923
AGXT	3.06018	-0.021963	-0.136152	-0.151476	0.16417	0.303698	0.0273563	0.187584	0.161787
AHCTF1	1.40484	0.0936537	0.00437203		-0.0376041	0.023675	0.937197		0.658829
AHCY	0.297755	0.014724	-0.176757		0.0788642	0.149219	0.0035732		0.44984
AHCYL1	2.44431	0.0871573	-0.0297447	-0.102377	-0.0761167	0.0398176	0.231202	0.6582	0.346479
AHCYL2	1.09147	0.117885	0.010684	0.282025	0.121484	0.0505977	0.798052	0.763886	0.232133
AHDC1	0.0709602	0.157511	0.0650155		0.0380286	0.0140128	0.00656754		0.694595
AHI1	11.1652	0.154956	-0.111902		-0.35555	0.00625322	0.0187272		0.00344836
AHNAK	0.116925	0.068928	-0.00667392		0.0556322	0.0182714	0.388662		0.506095
AHNAK2	0.0732939	0.157556	-0.0132569		0.088124	0.00107724	0.939008		0.519409
AHR	0.327845	0.102031	0.00508271	-0.0688915	0.0340955	0.346092	0.293987	0.992245	0.700302
AHRR	0.153148	-0.182743	-0.00375668	-0.144839	-0.0496308	0.0074459	1.10146e-07	0.11707	0.77139
AHSA1	2.98724	0.16442	0.073224	0.439012	-0.0509979	0.0113328	0.1256	4.91008e-05	0.541559
AHSA2	2.0573	0.235519	0.0817897	0.185458	-0.0249094	2.41177e-05	0.0195069	0.17834	0.757839
AHSG	5.92426	-0.0774476	0.104823	0.17639	0.315524	0.0076947	2.32411e-06	0.00160844	0.0377989
AHSP	2.08695	0.0664215	-0.0807409	0.0862208	-0.0934318	0.21316	0.0835392	0.0725149	0.545304
AICDA	0.139789	0.110117	0.00507499		0.0206576	0.0324985	0.00570482		0.884925
AIDA	6.35264	0.159017	-0.276299	-0.149061	-0.193627	0.00647842	0.00140016	0.141611	0.041703
AIF1	1.96475				-0.292739				0.232484
AIF1L	5.4469	-0.00240401	-0.0246043	0.227527	0.265982	0.759964	0.656459	0.0477526	0.00793616
AIFM1	1.13528	-0.183127	-0.10674		-0.104967	0.0209615	0.0503071		0.256673
AIFM2	4.17682	0.00759131	0.0205119	-0.201686	0.149649	0.576468	0.0265615	0.00150318	0.124482
AIFM3	2.07444	0.0783669	-0.0516968	-0.174648	0.139611	0.0193829	0.142172	0.00072403	0.171112
AIG1	1.3985	0.142595	-0.0330921	0.252728	0.0124376	0.0276566	0.0725363	0.000933673	0.876695
AIM2	5.36381	-0.0226043	0.0755598		0.215617	0.000758463	0.277806		0.111875
AIMP1	0.689121	0.0873422	0.0799689	-0.103934	-0.0256137	0.11546	0.185734	0.559409	0.72747
AIMP2	9.92398	0.221844	-0.00283741	0.17639	-0.194941	0.00143782	0.0101379	0.00160844	0.0338037
AIP	0.850086	0.114524	-0.0389715	-0.201686	-0.0432775	0.274443	0.00385954	0.0105736	0.595438
AIPL1	0.672648	-0.0350596	0.12136		0.0571541	0.997838	0.0124377		0.74989
AIRE	0.287249	0.0371972	0.0936564	0.185458	-0.00863595	0.884788	0.00146174	0.00723942	0.964243
AJAP1	0.693024	-0.0279874	0.0505443	0.294584	0.0322873	0.473472	1.10146e-07	0.0135934	0.740883
AJUBA	0.372945	0.155497	0.0755442		0.010393	0.00685572	0.00430506		0.932023
AK1	1.46688	0.259367	-0.111718		-0.0114904	0.00168656	0.0559535		0.885856
AK2	3.78762	0.407409	0.0979284		-0.0938972	4.51661e-06	0.00751989		0.265513
AK3	0.422321				0.0314901				0.742784
AK4	5.45376	-0.00479522	0.086738	0.252728	0.317712	0.453529	6.49486e-05	0.000205791	0.0127181
AK5	4.52285	-0.159283	0.0629685		-0.410961	0.0109658	0.0350576		0.00449565
AK6	1.12548	0.123166	-0.421085		0.135688	0.140922	0.000139008		0.173387
AK7	4.68858	0.0592052	0.00392553	0.10474	0.280083	0.335326	0.353125	0.0292897	0.00817324
AK8	0.0113614	0.107418	0.0907507		0.0242594	0.0936961	0.0866425		0.8207
AK9	0.963761	0.135201	0.0231354		-0.0214397	0.00869216	0.256574		0.848692
AKAIN1	0.172548				0.0169609				0.885313
AKAP1	1.33989	0.140158	0.0480952	0.252728	0.150146	0.0147688	0.0106371	2.12282e-05	0.0659643
AKAP10	9.70102	0.0783179	-0.0771788		-0.337058	0.116834	0.0141143		0.00374816
AKAP11	2.47734	0.0892075	0.0688024	0.10474	-0.0788044	0.0666375	0.00732936	0.00899926	0.398755
AKAP12	8.46153	0.13414	-0.000508409	-0.126966	-0.310527	0.0473751	0.241408	0.0115611	0.00263575
AKAP13	0.00843057	0.195437	-0.00911362	0.158314	0.0968998	0.000634029	0.0165533	0.123925	0.264761
AKAP14	2.59997	-0.0600668	-0.133577	0.0219422	0.223433	0.397696	0.0518598	0.973242	0.151443
AKAP17A	0.146696			-0.0418037	-0.00470857			0.237456	0.962809
AKAP2	5.40578	0.254658	0.0321882	-0.102377	-0.26992	0.000962025	0.948578	0.0692206	0.0506961
AKAP3	5.58843	-0.108715	-0.172475		-0.518001	0.0916663	0.0127683		0.00843815
AKAP4	1.10552	-0.0453486	0.186954		-0.166217	0.628797	0.00743461		0.291365
AKAP5	0.700965	0.249371	0.00642016	-0.132927	0.144966	1.50795e-06	0.986389	0.502056	0.146975
AKAP6	1.90484	-0.0175687	0.0367942	0.135166	-0.236951	0.00741908	0.02482	0.0297486	0.111227
AKAP7	0.142387	0.0544867	0.0226157	-0.05995	0.0563852	0.0141936	0.0017293	0.623611	0.726198
AKAP8	0.715155	0.16081	0.0338434		-0.0193443	0.0151953	0.00437621		0.834047
AKAP8L	1.18406	0.165648	0.0112912	0.217983	-0.00508849	0.00276667	0.00238574	0.0239448	0.955299
AKAP9	1.0773	0.183789	0.0118354	-0.148661	-0.0490519	0.00205526	0.0535473	0.00319228	0.522018
AKIP1	1.23798	0.160937	0.0607216	0.292062	0.117018	0.0213394	0.00149789	0.0391319	0.162177
AKIRIN1	3.97747	0.0681501	0.11676	-0.219571	0.197626	0.0023865	0.00242809	0.00367105	0.0472046
AKIRIN2	1.82843	0.0332793	0.107963		-0.13011	0.275248	0.181892		0.319825
AKNA	0.679797	0.138203	-0.0579122	0.107938	0.0914993	0.12553	0.0301977	0.893937	0.315209
AKNAD1	4.67057	0.0298486	0.126541		-0.242198	0.885948	0.0353629		0.0210441
AKR1A1	2.77417	0.293707	0.0916818		0.282743	1.32183e-07	0.00465539		0.0135114
AKR1B1	3.87053	0.124593	-0.0200929		-0.15459	0.0331296	0.476995		0.155243
AKR1B10	1.907	-0.0172792	0.176821	-0.0238403	-0.2444	0.0519683	2.40752e-05	0.362863	0.0436266
AKR1B15	5.36946	0.0171625	-0.0304668	-0.0652672	-0.214532	0.0819802	0.546736	0.275288	0.0330744
AKR1C1	0.420741	-0.0276253	0.13948	0.033846	-0.0409972	0.62683	0.0183996	0.231868	0.668737
AKR1C3	0.993017		-0.158003		-0.0514669		0.0205566		0.599133
AKR1C4	0.254479	-0.0398333	-0.0527931	0.185458	-0.0406911	0.00203059	0.432558	0.00643185	0.672342
AKR1C6P	0.433594		-0.1978		0.0697101		0.00450964		0.589292
AKR1C8P	0.318011				-0.0413269				0.80025
AKR1E2	0.593394	0.122441	-0.000231346	0.184205	0.126026	0.509783	0.034197	0.0280109	0.29145
AKR7A2	3.05739	0.0828503	-0.19139		-0.0767785	0.0895657	0.00204429		0.287045
AKR7A2P1	1.53289	-0.054519	-0.0298385		0.0337375	0.000712906	0.0122701		0.660773
AKR7A3	1.17723	-0.0211457	-0.0287523		0.0430626	0.110257	0.587668		0.619558
AKR7L	1.33951	0.0812706	-0.0166715		-0.0390706	0.0559318	0.962987		0.632507
AKT1	1.34912	-0.0869421	-0.02298		-0.103419	0.194675	0.927472		0.243467
AKT1S1	1.79284	0.16265	0.101616		0.17085	0.0270385	0.0176668		0.155556
AKT2	0.0823215	0.240039	0.000932496		0.064203	0.00337258	0.784181		0.497182
AKT3	0.0214122	-0.137829	-0.016858	-0.085625	-0.0989623	0.000239544	0.0123377	0.071438	0.375713
AKTIP	7.5248	0.110971	0.0101557	0.0562061	-0.255501	0.0160531	0.0107884	0.0986004	0.0195495
ALAD	1.23751	0.0576352	0.00259878		0.150879	0.00437699	0.114763		0.182124
ALAS1	0.365504	0.0389152	-0.0537078		0.0985184	0.163539	0.442776		0.523374
ALAS2	0.794939	0.0756077	0.735158		-0.0311652	0.000429922	3.61109e-07		0.854126
ALB	2.06082	-0.138505	0.0342897	0.0517813	0.133004	0.0605537	0.0938613	0.0770708	0.33157
ALCAM	4.54544	0.112368	0.0729877	0.294584	-0.108775	0.00917704	0.0411307	0.000576687	0.212241
ALDH16A1	0.086605	0.0744212	-0.0268785	0.180025	0.0869222	0.00689823	0.0148605	0.0674305	0.346964
ALDH18A1	0.125497	0.15162	0.123167		0.0542699	0.022297	0.0922506		0.634965
ALDH1A1	4.29394	0.13201			-0.146091	0.0715023			0.0930456
ALDH1A2	2.6438	0.102922	0.012626		-0.278218	0.199853	0.949346		0.221913
ALDH1A3	0.542994	0.0583041	-0.0524872	0.0351066	0.0149623	0.402977	0.0169562	0.173443	0.894884
ALDH1B1	0.865445	0.0125936	0.0558165	-0.105899	0.0647123	0.115509	0.216642	0.604271	0.429152
ALDH1L1	0.767221	0.0212077	0.0569734		-0.0276274	0.025349	0.021131		0.808338
ALDH1L1-AS1	0.643378				-0.0809239				0.631159
ALDH1L1-AS2	0.37916	0.184841	0.0166985	0.185458	0.0699334	0.00623161	0.00504608	0.00723942	0.635054
ALDH1L2	0.983726	0.111807	-0.0800829		0.340183	0.0609112	0.326678		0.247404
ALDH2	0.891364	-0.158742	0.13137	0.228469	-0.0122299	0.00118298	0.000116781	0.163056	0.887672
ALDH3A1	9.97709	0.0756507	0.0617587		-0.374884	0.618247	0.156372		0.000586401
ALDH3A2	1.83844	0.0247454	0.106898	0.182554	-0.0817734	0.413254	0.00472848	0.00454694	0.447607
ALDH3B1	0.252179	0.017332	0.0935576	0.174699	0.0700996	0.0804249	0.00406894	0.105341	0.544533
ALDH3B2	1.89311	0.003114	0.056849		-0.175971	0.786663	0.0135449		0.19972
ALDH4A1	8.33043	-0.0326408	0.0568038		0.290245	0.0253054	0.310313		0.0101394
ALDH5A1	6.39452	0.101301	0.0669724	-0.102444	-0.268823	0.200501	0.0010166	0.286249	0.00566822
ALDH6A1	0.410609	0.147953	0.096215		0.0599062	0.0122406	0.0891233		0.463842
ALDH7A1	1.40239	0.0405654	0.0304632		-0.0602217	0.0458085	0.291354		0.570638
ALDH8A1	1.04759	0.0314778	-0.0430317		-0.00307686	0.00789416	0.0678288		0.982426
ALDH9A1	6.02788	0.168434	-0.010826		-0.18027	0.0166069	0.885034		0.041422
ALDOA	0.0753388	0.105189	0.0701735	0.185458	0.0551717	0.00690243	0.00171288	0.0957935	0.511429
ALDOB	3.94231	-0.0352127	0.12002		0.164374	0.951487	8.11911e-05		0.0973317
ALDOC	20.1707	0.0785466	-0.0331481		0.860392	0.975793	0.016687		1.10146e-07
ALG1	4.43735	-0.0446508	0.170627	0.206754	0.108789	0.00114403	0.000311661	0.0877978	0.159842
ALG10	1.07482		0.0501823	-0.219752	0.0212423		0.00912079	0.01833	0.82814
ALG10B	3.95728	0.254738	0.191579	-0.215865	-0.185601	0.000370052	0.00277515	0.00492919	0.0702912
ALG11	0.894076	0.0792372	0.0127227	-0.0618472	-0.0397004	0.0200763	0.905929	0.0863833	0.698955
ALG12	5.34745	0.174076	0.0809038		-0.149086	3.74013e-05	0.154497		0.109512
ALG13	0.199406	-0.0160778	0.014085	0.158314	-0.0184442	0.753075	0.0293438	0.185632	0.842237
ALG14	0.148795	0.15995	-0.0855091		0.0433018	0.00748029	0.284324		0.599371
ALG1L	2.04576	-0.0301278	0.140403		0.0500131	0.0238725	0.0399719		0.547283
ALG1L2	3.52452	0.0243327	0.439872		0.117177	0.824471	0.000110962		0.111932
ALG2	1.27113	0.124676	-0.210487		-0.0150493	0.0309978	0.0034429		0.853926
ALG3	3.05494	0.150719	-0.0168233	0.185458	-0.0610031	0.0028906	0.0704546	0.0185038	0.586603
ALG5	3.75122	0.150979	0.0330343		-0.140458	0.0665356	0.551655		0.123464
ALG6	0.977322	0.0246783	0.0275196	0.174875	0.088626	0.0633046	0.00876427	0.462091	0.318897
ALG8	1.29751	0.0978084	-0.94867		-0.042352	0.498614	0.00165063		0.617487
ALG9	0.384493	0.0654809	-0.0191044		0.0899291	0.00524365	0.901519		0.365097
ALK	0.531269	0.158562	0.0660708		0.000116063	0.00940289	0.0327748		0.999379
ALKAL1	1.19617				0.0917022				0.418169
ALKAL2	3.57871				-0.193744				0.0665016
ALKBH1	3.76477	0.151198	-0.00923729		-0.195701	0.0370602	0.981527		0.147305
ALKBH2	6.46268	0.0996227	0.0102196	0.156825	-0.187916	0.102286	0.592409	0.196943	0.0301309
ALKBH3	2.07882	0.00952511	0.0366472	-0.201686	0.0697519	0.143866	0.0328285	0.00150318	0.339434
ALKBH3-AS1	1.73854	-0.0136634	0.194714		0.0530925	0.0797716	0.00412238		0.610628
ALKBH4	0.289084	0.128446	-0.164081	0.439012	0.0519256	0.00128886	0.0144903	0.897935	0.516118
ALKBH5	1.72365	0.181594	0.0188267	0.252728	0.00833551	0.00377132	0.707159	3.99865e-05	0.922077
ALKBH6	1.39937	0.072298	0.0527444	0.156825	-0.0937095	0.932594	0.0634094	0.132301	0.413526
ALKBH7	0.152285	0.0713085	0.0873899	0.184205	0.0665832	0.243585	0.470763	0.00536095	0.469786
ALKBH8	4.3704	0.136921	0.222867		-0.197633	0.00414998	0.00176993		0.0888414
ALLC	0.00676997	-0.0271995	0.0775896	0.0713451	-0.0458874	0.156606	0.000224965	0.0363197	0.783798
ALMS1	0.866009	0.101509	0.0531242		0.0715207	0.0370582	0.00147326		0.403327
ALMS1-IT1	4.71602				0.444714				0.0275204
ALMS1P1	2.60532				0.152431				0.140173
ALOX12	0.857909	-0.000594979	0.0298397	0.252728	-0.0209354	0.363416	0.980653	9.63478e-06	0.86077
ALOX12-AS1	1.32989				0.104085				0.376015
ALOX12B	1.25053	0.00037448	0.126234		0.134895	0.195965	0.0722902		0.320945
ALOX12P2	0.73255	-0.0268637	0.0182383		-0.0705692	0.993004	0.453137		0.553083
ALOX15	0.224446	0.00720314	0.000940099		0.0290334	0.377562	0.32526		0.761694
ALOX15B	0.742524	-0.0473795	0.0939171	0.0769656	0.0288635	0.206618	0.145685	0.998291	0.865428
ALOX15P1	0.0357577	-0.03647	0.0703751		-0.0168001	0.937781	0.136981		0.876758
ALOX5	0.134852	0.138826	0.0377605	0.090556	0.316724	0.00168089	0.997606	0.142363	0.319816
ALOX5AP	1.14941		0.0155941	-0.0712355	0.161416		0.0327326	0.482822	0.59307
ALOXE3	0.0849771	0.0487264	-0.0642854		0.0747682	0.0586524	0.0498315		0.536789
ALPI	2.41604	0.00399826	0.0805632	-0.201686	-0.295669	0.0666494	0.048529	0.0043936	0.121753
ALPK1	0.0450819	-0.165015	-0.107749	-0.051309	-0.0328576	0.0167134	0.00901641	0.685672	0.730094
ALPK2	1.65761	-0.0298572	0.0383644		-0.149233	0.0107573	0.0132798		0.0759861
ALPK3	0.272983	-0.0734567	0.0249236	0.191686	-0.0376728	0.000276256	0.66169	0.166277	0.695116
ALPL	1.5759	0.0834239	0.0187843	-0.201686	0.0600474	0.627503	0.164637	0.0022649	0.564363
ALPPL2	2.87644	-0.265941	0.00736295	0.185458	0.117477	0.000249562	0.00254908	0.0181278	0.356204
ALS2	0.315831	0.209882	0.0934423		0.0370229	9.36146e-05	0.00940314		0.688956
ALS2CL	0.318519	-0.0167195	-0.0896627		0.013725	0.223168	0.0753231		0.904989
ALS2CR12	3.63357	0.0797868	0.0794108		0.252252	0.153068	0.0167805		0.0462902
ALX1	0.0994103	0.00745041	0.257376	-0.162191	-0.0262316	0.139453	9.52645e-06	0.23941	0.80108
ALX3	0.0628936	0.140581	0.010678		0.0441868	0.00534101	0.0704164		0.67896
ALX4	0.394144	-0.0290672	-0.0617505		0.000272184	0.0646599	0.194307		0.99854
ALYREF	1.16562	0.173059	-0.0396729		-0.00521599	0.00397427	0.0547686		0.968095
AMACR	1.83548	0.166836	-0.101133		0.179193	0.00432758	0.0514108		0.0590956
AMBN	1.05881	-0.0625272	0.032831	0.0820168	-0.154688	0.287987	0.617091	0.498668	0.369775
AMBP	8.21891	0.0112503	-0.30277		-0.308228	0.154241	0.000669394		0.0107362
AMBRA1	4.1932	-0.0444646	-0.022572		-0.176101	0.965018	0.0149201		0.0617789
AMD1	0.511586	0.176698	0.188094	0.159509	0.0213676	0.00369627	5.95831e-05	0.0213325	0.784343
AMDHD1	2.7691	0.104663	-0.0434742	-0.0971969	0.171044	0.205436	0.00547675	0.0165068	0.0954678
AMDHD2	2.41788	0.0222089	0.0944567	0.170842	-0.0277401	6.86845e-05	0.235139	0.0244614	0.761598
AMELX	1.39451	0.0158501			0.138794	0.806117			0.332775
AMELY	5.19412	-0.121828			0.284448	0.109163			0.0459061
AMER1	2.48911	0.260668	-0.12336		-0.0191809	6.20332e-06	0.00459777		0.799985
AMER2	0.55866	0.164323	0.0154448		0.0878473	0.0125168	0.680296		0.352695
AMER3	1.99944	0.072068	0.133807	0.185458	-0.122358	0.265803	0.0366565	0.00415141	0.477358
AMFR	4.34243	0.0331088	-0.0482462		-0.141238	0.0132017	0.643803		0.128528
AMH	2.88669	-0.0207333	-0.0341868	0.226082	-0.0979891	0.777716	0.0871635	0.00163944	0.281137
AMHR2	1.93022	0.0373126	0.0774208	0.100604	-0.122571	0.763586	0.132376	0.92691	0.22644
AMIGO1	0.482777	0.206066	0.0275464		0.129493	0.00151171	0.797554		0.301894
AMIGO2	2.30405	0.166659	0.108439		-0.132022	0.00164048	0.000339813		0.355016
AMIGO3	0.101838	-0.0486219	0.0415698		0.00631474	0.979273	0.755067		0.953866
AMMECR1	2.84958	0.142434	0.0224235		0.128783	0.718756	0.194555		0.11896
AMMECR1L	1.35504	0.132859	-0.0354105		0.176796	0.00521411	0.85286		0.13119
AMN	0.0843207	0.0958411	0.00222124	-0.0712355	0.083239	0.0588218	0.52217	0.896836	0.788133
AMN1	1.01441	0.121031	0.0340026		-0.0687325	0.164545	0.0143283		0.561445
AMOT	2.42646	0.161855	-0.0200075		0.331516	0.0131217	0.293169		0.0450919
AMOTL1	1.64723	0.0211073	0.0752332	0.226082	0.20403	0.91558	0.00237524	0.00163944	0.193276
AMOTL2	0.614202	0.147126	0.0645981		0.0687835	0.0206977	0.00251167		0.458502
AMPD1	3.86623	-0.0458658	0.240504		0.28531	0.0785821	0.00509915		0.177161
AMPD2	0.114564	0.0499529	-0.0348503	-0.114761	0.00372503	0.440505	0.2676	0.0345637	0.969492
AMPD3	1.69633	0.141277	0.0310436	0.17639	-0.0376845	0.0227888	0.0726095	0.00160844	0.795593
AMPH	0.86978	0.104685	0.0857814		0.0717125	0.148679	0.0119473		0.454382
AMT	1.35392	0.0724639	0.134032	0.439012	0.101886	0.856076	0.0210458	0.0566062	0.296597
AMTN	0.0116076	0.193279	0.123015	-0.0897167	-0.010448	0.0207534	0.000542453	0.0169609	0.934458
AMY1C	0.674354			0.170905	-0.00392802			0.00159301	0.962025
AMZ1	0.897576	-0.0133614	-0.02518	0.131493	-0.0265722	0.920355	0.0151027	0.104041	0.803174
AMZ2	1.4342	0.140584	0.14353		-0.0584066	0.0149614	0.000685511		0.510377
AMZ2P1	0.790772	0.279784	-0.0121214		0.00187547	0.0172543	0.264657		0.985411
ANAPC1	5.79612	0.198623			-0.207178	0.00811551			0.0529211
ANAPC10	3.83	0.130129	-0.159075		-0.125078	0.107962	0.0148812		0.161766
ANAPC11	0.177814	0.101635	0.217626	0.439012	0.0819708	0.0122145	4.69043e-05	0.00581952	0.429975
ANAPC13	0.332634	0.0678661	-0.111088		0.0825964	0.0259584	0.156205		0.40032
ANAPC15	1.08061	0.176016	0.0181379		-0.0270512	0.00720638	0.174092		0.79135
ANAPC16	1.89168	0.0385692	0.0666061	0.185458	0.18523	0.0848441	0.00579916	0.394325	0.145119
ANAPC1P1	0.0199721	0.154269	-0.0675934	0.252728	0.277751	0.0298229	0.208829	9.63478e-06	0.242496
ANAPC2	1.97292	0.200158	-0.105543		-0.037581	0.000455108	0.0117776		0.789706
ANAPC4	2.14499	0.22467	0.134522	-0.085786	0.125655	0.00360905	0.000808435	0.0825294	0.157623
ANAPC5	2.25619	0.0665045	0.0596079		-0.0741259	0.0236953	0.602928		0.381452
ANAPC7	0.68541	0.143243	-0.127461		0.102423	0.169384	0.00549347		0.318404
ANG	0.1719	0.1696	0.0263991	0.185458	0.0730771	7.2513e-05	0.981383	0.17834	0.36962
ANGEL1	1.28357	0.203141	-0.0577831		-0.00532124	0.000381093	0.499538		0.959125
ANGEL2	2.47025	-0.00254639	-0.0050038	0.191686	-0.0923973	0.978935	0.0700999	0.0526783	0.309718
ANGPT1	1.61097	-0.00944712	-0.00155948		-0.140799	0.154398	0.00112015		0.271607
ANGPT2	0.606375	-0.0025196	-0.00583296		0.0550165	0.449617	0.0689096		0.671235
ANGPT4	0.0347314	0.113638	0.0488444		0.036627	0.0929241	0.164157		0.770387
ANGPTL1	0.399584	0.0954261	-0.104062		0.0589735	0.347106	0.0825768		0.525908
ANGPTL2	2.21348	0.0862511	-0.049587		-1.16043	0.252607	0.0804445		0.349839
ANGPTL3	2.26723	-0.0301636		0.282025	0.111032	0.0440104		0.34945	0.302999
ANGPTL4	2.76273	0.138271	0.139719	-0.114761	-0.167142	0.0350245	0.0527816	0.0345637	0.126739
ANGPTL5	7.01002	0.0628241	0.157618		-0.425273	0.145434	0.00220673		0.00706174
ANGPTL6	2.19093	-0.0264175	0.0425505	-0.201686	0.0676036	0.801255	0.00340995	0.0020878	0.553177
ANGPTL7	1.10011	-0.0477432	-0.0498449	-0.0819815	-0.122548	0.264455	0.114702	0.878256	0.365101
ANGPTL8	4.33002				0.254648				0.037676
ANHX	0.156119				0.0199975				0.896138
ANK1	5.52312	-0.0108868	-0.0321488		0.211261	0.0617524	0.0375717		0.0297173
ANK2	2.69118	0.202443	-0.00917585		-0.0588215	0.000156618	0.00384644		0.620672
ANK3	1.53309	0.0108552	-0.0614705		0.129949	0.612375	0.065423		0.220397
ANKAR	0.42706	0.164535	0.134403		-0.00189629	0.0141578	0.00353097		0.98786
ANKDD1B	0.116157				-0.0156594				0.922495
ANKFN1	2.12379	0.0733073	0.0716808	0.090556	-0.0953398	0.216086	0.0321176	0.693725	0.271756
ANKFY1	2.9449	0.118319	-0.0343494		0.622048	0.0276816	0.299937		0.031241
ANKH	0.843834	0.071291	-0.0300505		0.135333	0.029678	0.0528777		0.227662
ANKHD1	0.973723	0.0648902	0.17569	0.0888177	0.121699	0.00720562	0.00298677	0.114497	0.204999
ANKHD1-EIF4EBP3	2.40258	0.0648902	0.0745485	0.0888177	0.158536	0.00720562	0.181081	0.334864	0.0449218
ANKIB1	0.289936	0.118674	0.0744699	-0.149061	-0.0298922	0.0156977	0.0346133	0.0261852	0.853448
ANKK1	1.08079	0.0650011	0.061102	-0.0321785	0.0612417	0.788338	0.0114789	0.204457	0.660652
ANKLE1	2.57157	0.00940983	0.0341844	0.439012	-0.109462	0.666525	0.472187	0.00103175	0.341554
ANKLE2	2.72352	0.0399728	-0.0354092		-0.0600688	0.00114227	0.00483595		0.530794
ANKMY1	1.34645	0.0902828	-0.0613389		0.10008	0.871005	0.661076		0.337068
ANKMY2	1.71006	0.0735028	-0.0501602		-0.0887649	0.580044	0.0879856		0.403065
ANKRA2	3.25554	0.121094	-0.0628237		-0.104238	0.0163448	0.148288		0.270188
ANKRD1	1.49287	-0.0402063			0.0505537	0.0160486			0.653044
ANKRD10	3.2292	0.136691	-0.084015		0.217174	0.0621407	0.00393102		0.0205127
ANKRD11	6.57846	0.171167	-0.0179349		-0.158351	0.0013125	1.10146e-07		0.104624
ANKRD12	7.191	0.245864	0.17031		-0.188734	5.83672e-05	0.000188968		0.0256152
ANKRD13A	0.953483	0.0374558	-0.0532011	0.17639	0.144351	0.0326722	0.0132071	0.0272769	0.105962
ANKRD13B	0.946241	0.156019	0.0441919	-0.155119	0.0834186	0.0190056	0.199244	0.883493	0.292915
ANKRD13C	0.371765	0.155962	0.0195713		0.0702929	0.0104149	0.984574		0.402725
ANKRD13D	0.915258	0.148872	0.0419636		-0.0116302	0.0146661	0.859423		0.894234
ANKRD16	0.0124164	0.24152	0.0367101		0.0741775	3.0004e-06	0.0014603		0.445666
ANKRD17	0.180812	0.192621	-0.0663456		0.0396711	0.0183869	0.0909133		0.634926
ANKRD18A	6.0905	-0.0340978			0.303302	0.811418			0.0115161
ANKRD18B	0.932293			0.163806	0.0876908			0.0753809	0.364049
ANKRD18DP	0.0414293	0.0880086			0.0616628	0.0238853			0.602418
ANKRD19P	4.29781	0.110293	0.0542142		0.355406	0.0137965	0.0525324		0.0140173
ANKRD2	1.32253	0.0883957	-0.025736	0.184205	-0.0266737	0.283816	0.364532	0.0222098	0.794488
ANKRD20A1	0.682631		-0.00120809		0.0667565		0.994968		0.614304
ANKRD20A11P	0.914881	0.0127593			0.115784	0.331038			0.394491
ANKRD20A12P	0.902872				-0.0608333				0.524553
ANKRD20A19P	1.14373				-0.079483				0.433125
ANKRD20A2	1.54309				-0.099508				0.322239
ANKRD20A3	0.802222				0.0561151				0.563445
ANKRD20A5P	1.37528	-0.0936383			0.0494411	0.0462359			0.63177
ANKRD20A8P	1.9399	0.167684	0.108138		0.152523	0.000417912	0.0159191		0.0771646
ANKRD20A9P	0.081484		-0.0433112		0.0116273		0.272336		0.882423
ANKRD22	0.175191	-0.1818	0.0690339	-0.093195	-0.159391	0.000270988	0.00766463	0.023937	0.149763
ANKRD23	2.04262	0.00844748	0.0559794		-0.0687339	0.0017887	0.0474627		0.482098
ANKRD24	2.88403	0.10455	0.0806013	0.184205	-0.144537	0.224883	0.00226368	0.0199135	0.225065
ANKRD26	11.7853	0.231934	0.113835		-0.344812	9.42504e-05	0.0420987		0.00212751
ANKRD26P1	4.9705	-0.109118			0.307547	0.675511			0.0284501
ANKRD26P3	3.10336	0.139454			-0.119195	0.00261531			0.307714
ANKRD27	0.441801	0.0924743	0.0419741		-0.0191863	0.570863	0.923015		0.819949
ANKRD28	0.0169721	-0.180541	0.0693981		-0.0750041	0.00358323	0.608915		0.498797
ANKRD29	1.06123	0.0751657	-0.0993492		-0.0555409	0.66825	0.0100407		0.648595
ANKRD30A	1.29855	0.0555235	-0.0596869	-0.0204717	-0.061357	0.249813	0.208028	0.463897	0.523427
ANKRD30B	0.850952	-0.0257243	-0.129982	-0.148661	0.035385	0.704066	0.00172182	0.00720698	0.715001
ANKRD30BL	1.27993	0.107443			-0.0495151	0.0262522			0.701919
ANKRD30BP2	0.779216				-0.078086				0.571942
ANKRD30BP3	1.1374		0.0807023		0.0637702		0.0194294		0.539457
ANKRD31	5.538	0.104005	0.0693684		-0.224057	0.127676	0.0030522		0.0203943
ANKRD33	1.29428	-0.0510978	0.0179597	-0.00840353	0.0294804	0.0091489	0.0636384	0.820296	0.885178
ANKRD33B	2.90127	0.0765351	0.0225718	0.294584	-0.0586295	0.00787457	0.279254	0.00114453	0.523355
ANKRD34A	4.70119	0.0596317	0.0807415	0.184205	-0.253778	0.0522574	0.0711045	0.171868	0.0860216
ANKRD34B	1.09434	-0.00174609	0.0180313		-0.26311	0.0132311	0.947081		0.197235
ANKRD34C-AS1	0.608748				-0.0443386				0.647084
ANKRD35	1.72566	0.072022	0.0564095		-0.225356	0.00616254	0.399858		0.57752
ANKRD36	5.4442	0.0941527		0.107938	-0.183456	0.07594		0.970092	0.0434014
ANKRD36B	1.57299	0.326478			-0.0224562	0.000240036			0.826471
ANKRD36BP1	5.01462		-0.149096		-0.24168		0.0132739		0.0345099
ANKRD36BP2	0.0354146	0.141536			0.0538351	0.0116991			0.611187
ANKRD37	0.376023	0.180331	0.0515053	-0.0618472	-0.0264488	0.0106656	0.00027334	0.0863833	0.802512
ANKRD39	3.22253	0.129135	-0.1055		-0.0987054	0.00321296	0.084356		0.340361
ANKRD40	0.45593	0.179904	0.0707716		0.00405065	0.00362747	0.00233478		0.956781
ANKRD42	10.3488	0.213412	0.0351032	0.191686	-0.597919	0.000369463	0.00220821	0.0091481	0.00933996
ANKRD44	2.53161	0.0603312	-0.0652526		-0.113462	0.0276797	0.00376968		0.444096
ANKRD44-IT1	1.96133				0.130009				0.232884
ANKRD45	1.72287	-0.0433823	-0.0798498		-0.138826	0.767049	0.0876414		0.305903
ANKRD46	0.473503	0.0969475	-0.108129		0.101594	0.38007	0.0974856		0.502245
ANKRD49	0.70942	0.171915	0.0502481	-0.225206	0.0713311	0.0155193	0.131907	0.0099169	0.571776
ANKRD50	0.339935	0.0782045	-0.0217391		0.0295065	0.0679342	0.085467		0.804764
ANKRD52	5.97428	0.208273	0.0647302	0.10474	-0.200713	0.000404002	0.0811146	0.259864	0.0799182
ANKRD53	0.516038	0.109809	-0.0243682	-0.201686	-0.0901983	0.217631	0.13026	0.0137815	0.709182
ANKRD54	0.551949	0.108645	0.200003		-0.0158474	0.0581485	0.00673381		0.836912
ANKRD55	1.49952	-0.044015	-0.111718		0.10705	0.058463	0.0013373		0.428413
ANKRD6	2.40886	0.143303	0.00152885	0.0335103	0.295167	2.9804e-06	0.0249494	0.851584	0.0239847
ANKRD61	2.19684				-0.132491				0.19445
ANKRD62	0.0147712				0.00166214				0.989064
ANKRD62P1-PARP4P3	0.150814				0.0126404				0.899804
ANKRD63	0.0447822	0.0743169	-0.0530742		0.0577809	0.136045	0.0731848		0.626723
ANKRD65	1.19137	-0.0491004	-0.145977		0.0730274	0.0982451	0.025485		0.53988
ANKRD66	0.971224	0.225629	-0.0159754	-0.201686	0.0774219	0.00212414	0.511602	0.000409093	0.380429
ANKRD7	1.49385	0.045916	-0.173615	0.135166	-0.0503282	0.524575	0.0110803	0.0297486	0.735795
ANKRD9	1.06599	0.210868	0.0279326		0.129374	0.000173448	0.123306		0.153067
ANKS1A	5.36248	0.0420255	-0.0243984	0.163609	-0.191765	0.290232	0.976083	0.154285	0.0504181
ANKS1B	13.8544	0.205254	0.025799	0.25499	-0.569849	0.00127878	0.110855	0.00526842	0.00149369
ANKS3	0.465993	0.274139	-0.00259655	0.17639	0.137311	1.74675e-05	0.0905728	0.0287705	0.0866249
ANKS4B	2.54127	0.0988335	0.0351354	0.185458	-0.193556	0.0186688	0.370483	0.17834	0.414922
ANKS6	0.85885	0.0458369	-0.130485		0.113444	0.298502	5.23617e-05		0.261206
ANKUB1	2.2979	-0.0675925			-0.285557	0.00682016			0.054869
ANKZF1	0.970897	0.140117	0.152415	0.0663625	0.112403	0.0304765	0.00326047	0.0581478	0.229812
ANLN	7.15638	0.191632	0.0376013	-0.0501489	-0.260797	0.00359002	0.0140156	0.113239	0.0093796
ANO1	0.808985	0.0556599	-0.0153684	0.217983	0.00609131	0.153235	0.955983	0.0239448	0.959554
ANO10	4.77366	0.0727144	-0.0419813		-0.171223	0.0874122	0.1256		0.0803892
ANO1-AS2	1.10042				-0.0773501				0.448781
ANO2	0.829226				0.0868249				0.55273
ANO3	0.984878	0.077933	0.0664762	-0.225206	-0.0633169	0.00768465	0.46572	0.00344389	0.558957
ANO4	2.7271	0.067508	0.045003	-0.156938	-0.180678	0.0733145	0.0906724	0.52923	0.175983
ANO5	0.947091	0.0626121	0.112169	0.0820168	-0.0706717	0.780885	0.0161459	0.498668	0.497769
ANO6	2.39918	0.0511586	0.0391817	-0.151476	-0.257863	0.0203449	0.0329174	0.00283147	0.142079
ANO7	0.922855	-0.0723894	-0.00520446	0.252728	0.187543	0.33129	0.820862	8.67829e-05	0.30902
ANO8	0.690444	0.156858	-0.100805	-0.201686	0.0142115	0.00221457	0.0180619	0.174352	0.903269
ANO9	5.2696	0.0484838	-0.0224981		-0.366011	0.812399	0.0926612		0.0286676
ANOS1	0.512581				0.0506353				0.695573
ANP32A	0.249627	0.136829	0.0151006		0.0275333	0.00726798	0.820306		0.722228
ANP32A-IT1	0.471894	0.0307634			-0.0381365	0.999398			0.716084
ANP32B	0.961339	-0.0330658	0.242257	0.0902155	0.0328325	0.651941	5.08085e-05	0.950948	0.769396
ANP32C	0.659416	-0.0745516			-0.0794355	0.484566			0.522262
ANP32D	1.23901	-0.0384081			0.0491566	0.0570015			0.667719
ANP32E	1.40169	0.185359			-0.0373412	0.0275872			0.654599
ANPEP	0.521246	0.201948	-0.0244649		0.321511	0.000138591	0.168133		0.189514
ANTXR1	0.339221	0.114372	-0.0298342	0.252728	0.132805	0.00524269	0.243239	4.13612e-05	0.125097
ANTXR2	3.39452	-0.0162324	0.0518398		0.22776	0.58032	0.587516		0.106348
ANTXRL	2.86198				0.191445				0.114255
ANTXRLP1	6.74451				-0.414856				0.00636577
ANXA1	5.55864	0.0934774	-0.0448228	0.135166	-0.158483	0.0502776	0.861493	0.0136289	0.0974992
ANXA10	0.462969			0.00845201	0.0416941			0.947658	0.713657
ANXA11	0.876958	0.152868	-0.114245		0.000635574	0.0177274	0.0881977		0.993648
ANXA13	11.7503	-0.145132	-0.122858		0.312789	0.0168253	0.0783492		0.000767151
ANXA2	1.44717	0.120461	0.158704		-0.0942241	0.0581001	0.0104279		0.47106
ANXA2P1	1.81324	0.0523257			-0.00593745	8.02216e-07			0.945439
ANXA2P3	0.282777				-0.0298421				0.819109
ANXA2R	6.89115	0.0857508	0.00840538		0.293707	0.0257933	0.00279539		0.00250168
ANXA3	0.806233	0.0661756	0.0246486	0.0865425	-0.0133899	0.130786	0.0237097	0.0568709	0.883831
ANXA4	0.129287	0.136472	0.049057	0.25499	0.0900557	0.0511264	0.931292	0.000808976	0.434325
ANXA5	4.75305	0.206748	-0.134258		-0.225523	0.0295047	0.0605834		0.105711
ANXA6	1.7463	-0.0677699	-0.108172		0.140664	0.177153	0.0320511		0.338161
ANXA7	0.44407	0.149658	0.0792529		0.0695406	0.00584257	0.00074502		0.487834
ANXA8L1	2.03953				0.137571				0.219063
ANXA9	0.950412	0.125989	-0.0263811	0.0934108	0.18348	0.0753498	0.0257178	0.253038	0.171294
AOAH	1.52705	-0.103778	-0.0450123		-0.202412	1.7871e-05	0.0103469		0.0857167
AOAH-IT1	0.220798				0.0213121				0.856038
AOC1	1.341	-0.0252605	0.0632256	0.100776	0.0616526	0.0422378	0.0608329	0.707029	0.706657
AOC2	3.87246	0.0682159	0.0713484	0.0732249	0.419855	0.00016484	0.230778	0.870335	0.00748324
AOC3	5.83323	0.118585	0.0566422	0.184205	-0.255777	0.0133407	0.436012	0.436775	0.0544157
AOC4P	4.16319	0.160358			-0.206231	0.00811749			0.145054
AOX1	0.196342	-0.126846	-0.0534004	0.439012	0.0303614	0.0317047	0.139137	0.000932823	0.778122
AP1AR	0.358366	0.0912944	0.0526048	-0.157121	-0.0400476	0.109964	0.00125409	0.313028	0.75508
AP1B1	3.6585	0.128755	0.0164203		-0.126257	0.00459014	0.0661427		0.164623
AP1G1	1.12112	0.0909339	-0.0561934		-0.0226547	0.0243996	0.979283		0.774052
AP1G2	2.82979	0.144627	-0.00219596	0.252728	-0.0260409	0.00377096	0.456859	8.67829e-05	0.740406
AP1M1	1.52393	0.182427	0.0962326	0.139605	-0.0439074	0.00238182	0.000215786	0.351434	0.645115
AP1M2	9.95074	0.127743	0.15389		0.348863	0.00650058	0.0566457		0.000101092
AP1S1	1.58377	0.0424033	0.093061	0.252728	0.24005	0.0329704	0.139473	0.000241615	0.0590297
AP1S2	2.05776	0.127839	-0.0710954		-0.0660849	0.045328	0.0248216		0.515966
AP1S3	1.33597	0.0435264	-0.0413078		0.103032	0.575546	0.445134		0.287243
AP2A1	3.69222	0.150482	0.0368265	0.185458	-0.123202	0.0178285	0.880363	0.00415141	0.333165
AP2A2	2.87881	0.0660805	-0.00286492	-0.0791828	0.153494	0.631092	1.10146e-07	0.0975573	0.0670699
AP2B1	1.99304	0.13796	0.00232712	0.252728	-0.0107473	0.0216405	0.766397	4.13612e-05	0.881351
AP2M1	2.46505	-0.0219948	-0.0134074	0.185458	-0.152297	0.0786836	0.0573636	0.0524953	0.168346
AP2S1	1.11849	0.0968344	0.0991464		-0.0161661	0.000760447	0.0472175		0.849524
AP3B1	0.374377	0.126828	-0.0249153		0.079216	0.00919915	0.0372043		0.318102
AP3B2	1.5287	0.202272	0.0782069		0.247537	0.0346443	0.0350888		0.19865
AP3D1	1.78869	0.0980324	-0.0646813		0.133752	0.105241	0.00614067		0.0975553
AP3M1	2.86997	0.116018	0.0198303	0.191686	-0.112095	0.30568	0.0573701	0.0091481	0.260463
AP3M2	0.557202	0.066571	-0.07606	-0.0879001	0.0737056	0.0103128	0.210975	0.03384	0.448364
AP3S1	0.100062	0.11516	-0.0339813	-0.102377	0.0386368	0.0224493	0.798931	0.701783	0.712906
AP3S2	6.58297	0.239873	-0.0615525		-0.156059	0.000719277	0.461905		0.0554276
AP4B1	2.84041	0.179977	-0.0309511		-0.122568	0.0102431	0.41874		0.335183
AP4B1-AS1	0.713879		0.0200685	0.227527	-0.0424729		0.0173307	0.00677313	0.757415
AP4E1	2.03469	0.191269	-0.0120485	-0.212009	-0.0829818	0.00134016	0.0035234	0.00925849	0.482251
AP4M1	2.09629	0.0491308	0.162482	-0.174648	-0.174424	0.245939	0.00716743	0.00200394	0.100926
AP4S1	0.549164	0.0067244	0.0362806	0.252728	0.13102	0.0412003	0.837158	0.00482157	0.214061
AP5B1	0.0663135	0.072092	-0.0269924		0.0443819	0.714302	0.142055		0.810128
AP5M1	0.0586018	0.194094	0.157097	0.159509	0.0393206	0.000638077	0.00022582	0.373996	0.585996
AP5S1	1.54987	0.0865653	0.0621158	0.252728	-0.0184099	0.00222037	0.0133158	0.0223967	0.850971
AP5Z1	2.35758	0.174867	0.0111057	0.131493	-0.0760702	0.0148512	0.231417	0.913376	0.359993
APAF1	6.95122	0.12296	0.00136021	-0.103934	-0.500897	0.314936	0.0180404	0.559409	0.00496157
APBA1	0.385256	0.0446067	-0.0400846		-0.0261924	0.544405	0.987656		0.866503
APBA2	2.87034	0.0972188	0.0163747	0.217983	-0.147146	0.150426	0.408779	0.0239448	0.312642
APBA3	0.204463	0.0974679	0.0785402		0.0373402	0.380943	0.445105		0.762388
APBB1	1.4289	0.0979136	-0.0932444	-0.151164	0.106085	0.126191	0.160842	0.413345	0.212892
APBB1IP	4.048	-0.0532415	-0.0283302	-0.0877099	0.317516	0.0332066	0.381785	0.019913	0.206877
APBB2	1.13653	0.192316	-0.125522	-0.201686	0.111559	0.0263321	0.0795897	0.000409093	0.380992
APBB3	1.19123	0.174855	0.0492783	-0.215865	-0.0895184	0.0285718	0.00956737	0.00620789	0.360401
APC	2.8874	0.039905	0.00118933	-0.0750944	-0.274457	0.154104	0.869148	0.98521	0.19409
APC2	0.231602	0.0376095	0.0203981	-0.201686	-0.00906472	0.596532	0.755354	0.0141453	0.943605
APCDD1	3.25687	-0.260754	0.0599979	0.185458	0.181237	0.00221116	0.00734	0.0349921	0.239892
APCDD1L	1.61751	0.0655798	-0.0473475		-0.451397	0.949371	0.0285966		0.389638
APCDD1L-AS1	0.0676267	0.0880448	0.0106413		0.0287003	0.0857457	0.747561		0.773815
APCS	0.90938	0.0418462	0.159208		0.114028	0.419688	0.00863863		0.531609
APEH	1.98339	0.26166	0.187366	-0.060689	0.156754	0.00322185	0.000467836	0.956278	0.115287
APELA	1.94102				0.144701				0.236501
APEX1	2.48204	0.0628969	0.130078	0.184205	-0.0907352	0.0684225	0.00831958	0.51793	0.260068
APEX2	0.65115	0.105246	0.0765841	0.114137	-0.0280593	0.0784186	0.00405501	0.647494	0.804377
APH1A	0.928753	0.145256	0.00140325	-0.219752	0.0411122	0.0116681	0.155383	9.68726e-05	0.593389
APH1B	0.159357	0.204108	0.0236149	0.156825	0.101041	1.55294e-05	0.243041	0.0158265	0.291926
API5	0.661816	0.0412074	0.0868823	-0.138813	-0.0724735	0.170461	0.0154351	0.0572815	0.520649
APIP	2.13552	0.17175	0.00597754		-0.0641874	0.00363026	0.0710736		0.436238
APLF	3.55978	0.15556	0.175239	0.174699	-0.111331	0.00424505	0.00570532	0.017416	0.282711
APLN	0.510923	0.0509651	0.129322		0.0430533	0.590614	0.000452385		0.798954
APLNR	0.715029	0.199504	0.0857444		-0.00918888	0.00645307	0.0568556		0.937463
APLP1	7.81804	0.162323	-0.00767001	0.282025	-0.2212	0.0047938	0.203904	0.00746671	0.0557102
APLP2	1.62846	0.00598823	-0.0233753	0.0862208	-0.05229	0.310217	0.0233144	0.376412	0.596247
APMAP	1.55085	0.0719715	-0.0135363		-0.0646782	0.246735	0.436273		0.490432
APOA1	5.61632	-0.0353585	-0.0896998		-0.223457	0.881811	0.479294		0.0148526
APOA1-AS	0.428453				-0.0484867				0.73882
APOA2	2.42384	-0.00489487			0.168336	0.154259			0.275298
APOA4	1.50102	0.0193169	-0.0428082		-0.169538	0.87057	0.481074		0.376869
APOA5	1.45075	-0.0514543	0.154406		0.0784602	0.171285	0.00349262		0.657124
APOB	0.258184	0.00986572	0.0723125		-0.0174041	0.751515	0.235268		0.82161
APOBEC1	3.37121	-0.0835387	0.126942		0.125053	0.00466539	0.0180359		0.322638
APOBEC2	1.7782	0.0353534	-0.0117327	0.243302	-0.0142481	0.0307496	0.00264032	0.0216787	0.917116
APOBEC3A	2.68037	0.00660514	0.132313	0.161436	-0.204957	0.513518	2.63428e-05	0.0161227	0.185873
APOBEC3B	5.65364	0.0977009		0.159509	-0.153743	0.0129831		0.000319085	0.156262
APOBEC3B-AS1	3.48119				-0.315058				0.0712758
APOBEC3C	2.97951	-0.13782		0.174699	-0.25785	0.0307883		0.275455	0.0538035
APOBEC3D	2.07984		-0.187426	-0.201686	-0.195529		0.00206916	0.0020878	0.142097
APOBEC3F	0.132885	-0.100222	0.13057	-0.201686	-0.100663	0.1383	0.0217943	0.0494963	0.382585
APOBEC3G	1.391	-0.130382	0.0883841	0.164185	0.144562	0.0187769	0.0901607	0.00449845	0.486782
APOBEC3H	7.56026	0.000184396	0.1737	0.163806	-0.414744	0.320165	0.0100901	0.0208868	0.0107802
APOBEC4	2.97285	0.106246	0.0205163		-0.154981	0.19656	0.00323237		0.120369
APOBR	1.23997	0.0306035	0.0222157	-0.102778	0.299969	0.249523	0.0324217	0.0424533	0.521018
APOC1	1.31402	0.140919	0.090648	0.191686	0.210755	0.0141799	0.0516517	0.0160638	0.107794
APOC2	0.514736	0.0655143	-0.00501233	0.185458	0.624257	0.0197229	0.025466	0.0957935	0.613849
APOC3	0.319432	0.0459279	0.0472452	0.252728	0.0997352	0.0482138	0.527165	0.000888903	0.549388
APOC4	1.63245	0.0156883	-0.0471789	0.185458	-0.072743	0.606299	0.00104486	0.102188	0.64513
APOD	4.63882	-0.0724744	0.0652856		0.143589	0.00638123	0.163193		0.135201
APOE	0.611872	-0.0239982	0.0195229	0.252728	0.85265	0.951282	0.45515	4.41411e-05	0.328399
APOF	0.0328266	0.0405065	0.166735	-0.174648	-0.0525802	0.32838	0.00180175	0.00250096	0.677902
APOH	1.38989	-0.0906097	-0.631659		0.0941413	0.0538756	1.38187e-05		0.417173
APOL1	4.15769	-0.111134	-0.168509	-0.138813	0.133604	0.00121359	0.00611189	0.0140321	0.240637
APOL2	0.211253	0.0304684	-0.199877		0.022673	0.390275	0.002417		0.820631
APOL3	1.45697	-0.101666	0.0546105		0.0438396	0.0622879	0.232054		0.642789
APOL4	0.494319	-0.0251796	-0.0438838		-0.0574206	0.026079	0.0209639		0.490059
APOL5	1.02907	0.070568	0.158873	-0.212009	0.0303434	0.186683	0.0168144	0.000407861	0.749389
APOL6	1.92302	-0.0679303	-0.112033	0.185458	-0.0768101	0.340052	0.0800916	0.0181278	0.358551
APOLD1	4.34946	0.0873238	0.0304393	-0.215865	-0.435237	0.411683	0.0202726	0.00620789	0.0136306
APOM	5.57173			0.0428325	0.240401			0.98031	0.0143339
APOO	0.898562	0.11529	-0.192782		0.0336737	0.000427996	0.00978546		0.76024
APOOL	1.54157	0.0836412	0.106482	0.185458	-0.0291326	0.0508393	0.0545849	0.0138532	0.72139
APOOP5	0.0869845	0.0237255			0.0170528	0.847286			0.908251
APOPT1	1.40925	0.0500862	-0.043888	0.161436	-0.0447468	0.743461	0.0329575	0.21991	0.599127
APP	1.86854		-0.0755382		0.129618		0.427438		0.226802
APPBP2	0.586109	0.122843	0.0556952		0.0538114	0.127829	0.0202428		0.545808
APPL1	4.7021	0.0577286	0.0585617	0.252728	-0.109947	9.87213e-05	0.0637982	3.99865e-05	0.36271
APPL2	1.08561	-0.141057	-0.064641		-0.132692	0.0253935	0.520374		0.237783
APRT	0.575103	0.115365	0.246041	-0.225206	-0.0648004	0.0439744	0.000366955	6.50084e-05	0.406384
APTR	0.0689898				0.00508251				0.953147
APTX	3.10738	0.190371	0.0650757		0.220329	0.00235123	0.196917		0.0259678
AQP1	1.06237	-0.0524562	0.0374934	0.294584	-0.0495589	0.631111	0.354947	0.00225343	0.642172
AQP10	1.47321	-0.0484879	0.114885	0.252728	-0.0820789	0.645926	0.061762	4.41411e-05	0.545721
AQP11	0.415344	0.0994002	0.112053	-0.219571	-0.0793878	0.0818141	0.00010923	0.00161043	0.500019
AQP12A	0.043901	-0.0388932	-0.304332	-0.12853	-0.0294983	0.509984	4.7356e-05	0.0229726	0.830513
AQP2	4.96313	0.119113	0.00464454	0.294584	-0.216011	0.0440445	0.4188	0.0276506	0.111716
AQP3	4.42503	0.139002	-0.0352708		-0.196443	0.44762	0.323607		0.0600181
AQP4	0.213378	0.0643999	-0.0274549		0.0111431	0.225281	0.686603		0.910001
AQP4-AS1	0.469144	-0.0287494	-0.170555		-0.0333888	0.659428	0.00511986		0.797699
AQP5	0.141468	-0.0333934	0.00233672	0.218955	-0.00459913	0.13888	0.0908132	0.0461406	0.971699
AQP6	0.0465995	-0.00654059	-0.0252508	0.185458	0.00188686	0.0817006	0.0356775	0.164512	0.987559
AQP7	1.6009	0.0878975	-0.247069		-0.0393156	0.075382	0.00148192		0.678795
AQP7P1	0.993598				-0.0635399				0.489403
AQP7P3	0.416075				0.0346032				0.748096
AQP8	5.87857	0.0312706	-0.11886	0.17639	-0.333536	0.580261	0.19747	0.00412497	0.0571508
AQP9	0.079474	0.105972	0.0938927	0.227527	0.272753	0.209572	0.180301	1.10146e-07	0.387678
AQR	2.05398	0.0564497	-0.0169916		-0.116814	0.344237	0.0138788		0.390521
AR	0.387937	0.00985516	0.11143	0.185458	0.022928	0.0935871	0.00446251	0.00643185	0.806742
ARAF	3.23049	0.20725	0.0888516	-0.102444	-0.139552	4.73937e-05	0.005656	0.0839099	0.198998
ARAP1	2.11498	0.0530448	-0.0229487		0.296911	0.724162	0.016319		0.13076
ARAP2	1.2545	0.142337	0.0614268		0.139574	0.143737	0.0152357		0.323924
ARAP3	1.90651	-0.0237395	0.127714		-0.173809	0.0560201	0.0352032		0.0837593
ARC	0.788167	0.132117	-0.0294199		0.0177103	0.0101021	0.0304674		0.892125
ARCN1	3.57215	0.0989057	0.0732708	0.252728	-0.0798238	0.00362308	0.00447768	1.29028e-06	0.470892
AREG	11.5912	0.235954		0.0499127	-0.34769	0.00353653		0.467584	0.0026256
AREL1	0.173129	0.120991	-0.149253		0.0569774	0.243304	0.000567221		0.725255
ARF1	0.313048	0.163473	0.0575379	0.159509	0.0492127	0.0229602	0.0148787	0.00325677	0.62835
ARF3	3.43094	-0.000514011	0.03324		-0.140841	0.991233	0.912012		0.0726183
ARF4	5.90037	0.135801	-0.0581117		-0.190571	0.0359277	0.000438812		0.0677884
ARF5	2.2779	-0.0350965	0.138069	0.191686	0.108269	0.0589146	0.00961002	0.0466745	0.304315
ARF6	3.29924	0.138686	0.0753414	0.226082	-0.150242	0.0603764	0.706237	0.00312411	0.346891
ARFGAP1	0.658299	0.102827	0.0384868	0.184205	0.0174065	0.0219286	0.0575708	0.0222098	0.847465
ARFGAP2	0.514619	0.0163811	0.0261845		-0.0447265	0.81487	0.162989		0.658512
ARFGAP3	2.69522	-0.0298921	-0.104571		0.119961	0.102606	0.0539721		0.193403
ARFGEF1	4.13176	0.0888644	0.0223394		0.232743	0.670936	0.0395013		0.0503301
ARFGEF2	1.93878	0.16782	0.0700604		-0.076642	0.00999296	0.00575101		0.40753
ARFGEF3	2.80378				-0.191439				0.120162
ARFIP1	2.64925	0.134226	0.133995	-0.291073	0.0856535	0.0465292	0.0159791	1.10146e-07	0.322559
ARFIP2	0.488765	0.263025	0.145074	-0.157538	0.0148833	2.80687e-05	0.00069207	0.407075	0.870695
ARFRP1	1.98049	0.107629	0.0819414	-0.155119	0.0684072	0.0698224	0.00180269	0.00404237	0.33946
ARG1	0.53501	-0.12828	0.0132345	0.228469	-0.0947694	0.0291371	0.0156564	0.00799054	0.504631
ARG2	1.39397	0.291184	0.0109898	0.185458	0.0293945	3.35981e-06	0.0833098	0.0471196	0.810311
ARGFX	2.04333	0.00606436	-0.0110815	0.185458	0.178326	0.977784	0.0894495	0.0471196	0.100616
ARGFXP2	0.0451699	-0.221444			-0.070525	0.00185847			0.530182
ARGLU1	0.974731	0.11795	-0.00556412		0.118608	0.239878	0.0334388		0.278999
ARHGAP1	0.694998	0.107593	0.00555941		-0.0308678	0.0942986	0.00710911		0.729457
ARHGAP10	1.37	0.0867782	-0.0139896	0.294584	0.00257816	0.224366	0.0651388	0.000173056	0.980295
ARHGAP11A	3.02357	0.331337	-0.00273707	-0.110621	-0.0976408	0.000107026	0.807054	0.705593	0.398372
ARHGAP11B	6.86449	0.263426	0.0510425		-0.217721	0.000135209	0.794762		0.0506673
ARHGAP12	0.185343	0.199747	0.121745		0.089273	0.000471931	0.0194093		0.460953
ARHGAP15	14.0429	0.14589	0.0146018	0.252728	-0.737462	0.00632933	0.217757	1.39158e-07	0.00336334
ARHGAP17	0.204574	0.145322	-0.0607316		0.118174	0.00357323	0.0262747		0.34099
ARHGAP18	1.28199	0.0637907	0.00505144		-0.124485	0.822273	0.0260311		0.331562
ARHGAP19	0.0714112		-0.156717		0.0208499		0.0159577		0.816058
ARHGAP20	0.231908	0.011734	0.138773		-0.0302222	0.439729	0.0451268		0.867877
ARHGAP21	0.346001	0.141493	0.0223879		0.0483187	0.0343495	0.00467798		0.600652
ARHGAP22	1.21915		-0.0894098		-0.101213		0.00250466		0.543174
ARHGAP23	0.60391	0.0405278	0.0994731	0.185458	0.0758763	0.694318	0.0011866	0.00643185	0.485878
ARHGAP24	0.735012	0.13033	0.0573475	0.191686	0.16556	0.00620688	0.0263575	0.128839	0.236516
ARHGAP25	0.925431	0.0363521	-0.0236532	0.180025	0.248024	0.911013	0.985621	0.320008	0.413817
ARHGAP26	0.791441	0.21097	-0.0169639	0.185458	0.0659167	0.000106806	0.0761134	0.0181278	0.470186
ARHGAP26-AS1	8.58443				-0.43955				0.00142693
ARHGAP27	2.80708				0.164704				0.11984
ARHGAP27P1-BPTFP1-KPNA2P3	2.7094				-0.161696				0.128667
ARHGAP28	1.87014	0.10118	-0.00995259	-0.212009	0.116283	0.171711	0.986157	0.00989294	0.280939
ARHGAP29	0.904234	0.169809	-0.0327284		0.0110879	0.000516676	0.814137		0.90158
ARHGAP30	0.708659	-0.00984452	0.118062	0.206754	-0.128124	0.0111139	0.0476715	0.046348	0.355837
ARHGAP31	2.14202	0.0505217	0.0153305	0.185458	0.257665	0.0166829	0.0053666	0.00160151	0.0413621
ARHGAP31-AS1	2.57029				-0.231855				0.144206
ARHGAP32	6.37176	-0.0282199	0.0305312		0.238166	0.00492613	0.131129		0.0528547
ARHGAP33	1.9592	0.167571	-0.0281928	-0.201686	0.201046	0.014594	0.00610997	0.000409093	0.15954
ARHGAP35	2.91383	-0.0804248	0.000218997	-0.201686	0.0597532	0.263428	0.00517257	0.000114076	0.543607
ARHGAP39	0.262508	0.174533	0.0056257	0.185458	0.0825158	0.00463216	1.10146e-07	0.108771	0.50352
ARHGAP4	0.70184	0.0576356	0.101903	0.185458	0.0971354	0.307223	0.00886845	0.0185038	0.375774
ARHGAP40	7.75047	-0.123361	0.00161455	0.184205	0.300098	0.295502	0.868934	0.0590456	0.0026771
ARHGAP42	1.12353	0.0954001	-0.0244041	-0.0471287	-0.0334841	0.0110353	0.480247	0.653293	0.809088
ARHGAP44	1.0886	0.147377	0.0349099		0.145994	0.0282548	0.109777		0.269012
ARHGAP45	1.24585				0.551027				0.400165
ARHGAP5	5.78123	-0.0228151	0.0373176	-0.151164	0.175013	0.239416	0.6457	0.713221	0.0306041
ARHGAP5-AS1	0.727172	0.00575507			-0.0206834	0.225082			0.784552
ARHGAP6	7.88943	-0.0743121	-0.0393463		0.301643	0.0313829	0.132802		0.00791963
ARHGAP8	4.80339	0.0888275	0.0432946	0.191686	-0.215621	0.100015	0.017557	0.00391707	0.101951
ARHGAP9	0.459582	-0.134231	0.0611634	0.031167	-0.0355163	0.0516684	0.418892	0.92611	0.914894
ARHGDIA	0.847178	0.117933	0.115476		-0.058742	0.471823	0.0416623		0.551527
ARHGDIB	0.0331451	-0.0512135	-0.0497758		-0.126653	0.111834	0.217894		0.82399
ARHGDIG	7.01645	0.136107	-0.00416432	0.185458	-0.331848	0.0291103	0.982914	0.0185038	0.0474768
ARHGEF1	1.56498	-0.0626942	0.0590823	0.169137	0.0838554	0.277611	0.165182	0.276278	0.409183
ARHGEF10	1.39168	0.136383	-0.0126403		-0.00193599	0.0162241	1.10146e-07		0.983928
ARHGEF10L	0.243321	0.0323105	0.0168634	0.0690952	0.0321697	0.0212166	0.0287731	0.182199	0.742261
ARHGEF11	2.84922	0.137658	0.0416958		-0.126544	0.0198095	0.635376		0.26733
ARHGEF12	4.9584	0.101713	0.0806833	-0.132927	-0.278825	0.388486	0.28831	0.17257	0.0181335
ARHGEF15	5.26215	0.083621	0.0552375	0.434673	-0.215589	0.0685392	0.258916	0.0159684	0.0886018
ARHGEF16	0.514408	0.165476	-0.00684806	-0.174648	-0.0119181	0.0131593	0.103107	0.00250096	0.859938
ARHGEF17	3.00668	0.21638	0.00304354	0.134137	-0.234031	0.442525	0.00282393	0.408661	0.118288
ARHGEF18	4.41578	0.0746171	-0.0381404	-0.157121	0.256422	0.131611	0.041054	0.18396	0.0168126
ARHGEF19	1.73022	0.104837	0.0414883		-0.0668719	0.00446237	0.652425		0.610804
ARHGEF2	3.04847	0.15264	-0.0531463		0.343042	0.00194984	0.0770176		0.0148577
ARHGEF25	1.65136	0.0319376	0.00287768	0.10474	0.209954	0.132646	0.133498	0.0292897	0.115524
ARHGEF26	7.37378	-0.00614408	0.0934403	-0.219571	0.16696	0.00573598	0.000137672	0.000435117	0.133608
ARHGEF26-AS1	1.06281	0.194577	0.205453		-0.0763136	0.111061	0.00375837		0.549948
ARHGEF28	3.74888	0.127488	-0.0442199	-0.157538	-0.111877	0.000726336	0.158832	0.0593109	0.181822
ARHGEF3	4.00161	-0.0857084	-0.191183		0.194018	0.00480542	0.00989178		0.119965
ARHGEF33	1.3483	-0.0306153	0.0140892		0.0635263	0.439418	0.0335844		0.563866
ARHGEF34P	3.31002			-0.143645	0.139011			0.00280087	0.188884
ARHGEF35	0.902182			0.198787	-0.0331087			0.00773635	0.79821
ARHGEF37	3.40378	0.0128002	0.11874	0.0934108	0.231631	0.0650815	0.0376887	0.12376	0.0249208
ARHGEF38	5.83049	-0.185508	-0.047659	-0.085281	0.25464	0.00620502	0.48357	0.985709	0.0488391
ARHGEF38-IT1	0.0770181				-0.0074835				0.947908
ARHGEF39	3.24763	0.178091	-0.0217152	0.439012	-0.0451511	0.00242399	0.141898	0.00450048	0.578167
ARHGEF3-AS1	0.0300371				-0.00379171				0.977823
ARHGEF4	5.77185	0.0682299	-0.00789114	0.227527	-0.248367	0.373573	0.0922746	0.000876719	0.0873026
ARHGEF40	0.242038	0.175312	-0.00755601	-0.201686	0.00846217	0.461413	0.0311831	0.0020878	0.943723
ARHGEF5	1.0177		-0.0340396	-0.112479	0.0625896		0.312267	0.0255736	0.646348
ARHGEF6	3.38115	-0.0548544	0.0447627		0.17853	0.143273	0.156529		0.176181
ARHGEF7	1.72985	0.137713	-0.00334348		0.258754	0.00284569	1.10146e-07		0.0353214
ARHGEF7-AS1	1.7125				0.122601				0.281112
ARHGEF9	0.25539	0.164074	-0.0345363		0.0326865	0.012492	0.970995		0.741048
ARHGEF9-IT1	2.54391				-0.139413				0.147402
ARID1A	10.5635	0.206835	-0.00135302	0.163806	-0.368751	0.00130667	0.0429729	0.0453786	0.0146594
ARID1B	0.127586	0.157518	-0.0121283	0.163806	0.141571	0.0175683	1.10146e-07	0.00221896	0.223045
ARID2	1.78719	0.116639	0.0295934	-0.220473	-0.108232	0.198207	0.229065	0.341073	0.28932
ARID3A	0.656987	0.0857954	-0.0218933	-0.201686	-0.0303786	0.263018	0.000255203	0.0472316	0.786414
ARID3B	2.76601	0.0946905	-0.0155656	0.185458	-0.0901722	0.0660037	0.818508	0.358522	0.318476
ARID3C	2.40108	-0.0279869	0.0865552	-0.212009	0.0712006	0.0534442	0.0494645	0.0755786	0.562701
ARID4A	1.09864	0.183161	-0.0184353	-0.157538	-0.0493007	0.0119386	0.383492	0.0490929	0.662549
ARID4B	0.792679	0.0861533	0.00523267		-0.0400209	0.101014	0.0240524		0.701869
ARID5A	0.608419	0.0415023	0.00765494		0.0336254	0.930807	0.00896744		0.772063
ARID5B	1.01802	0.047257	0.0135529	-0.0238403	-0.0937398	0.395122	0.0104975	0.362863	0.403013
ARIH1	1.27264	0.0375811	0.0743787	-0.151164	-0.103818	0.89571	0.00738654	0.776048	0.289196
ARIH2	0.452553	0.0976525	0.0933129	0.252728	0.0292988	0.134465	0.0588078	8.67829e-05	0.69155
ARIH2OS	3.42435	0.130411	0.0411754		-0.198749	0.0563822	0.0137468		0.121173
ARL1	0.37976	0.121223	0.095222		0.0526346	0.0280669	0.0408657		0.535346
ARL10	0.572145	0.107811	-0.0010673	0.439012	0.167094	0.0402626	0.770711	0.0678495	0.247532
ARL11	3.14567	-0.234729	0.059645	0.174699	0.146345	0.00226559	0.042575	0.0984143	0.263425
ARL13A	0.00321905	-0.216935	-0.0231409	0.0439138	-0.0232439	0.00607999	0.0338998	0.126081	0.830046
ARL13B	0.215399	0.102835	0.0248604	-0.144839	0.0572191	0.00229363	0.207942	0.0221611	0.678694
ARL14	0.438508		-0.0284655	0.159509	0.0237372		0.025264	0.00495373	0.824669
ARL14EP	7.02653	0.179647	0.01611	0.227527	-0.149778	0.00149571	0.981853	0.000705152	0.103261
ARL14EPL	0.91928		0.119032	0.198787	-0.0582605		0.0173225	0.00366582	0.688412
ARL15	1.65076	0.0756127	-0.0782425		0.152891	0.0348347	0.314459		0.116112
ARL16	5.61039	0.120812	-0.0187398		-0.160637	0.000426727	0.715546		0.094484
ARL17A	2.54704			-0.138813	-0.230266			0.00626788	0.0657114
ARL17B	3.0694			-0.135162	0.0968723			0.00218664	0.224116
ARL2	1.23312	-0.0714002	0.0986751	0.193476	-0.116829	0.000127922	0.479362	0.00335219	0.198472
ARL2BP	0.857626	0.10061	0.0432635	-0.212009	0.0587053	0.076816	0.909394	0.0159787	0.523609
ARL3	3.08811	0.126054	-0.0289963		-0.125135	0.0991366	0.0483811		0.243658
ARL4A	0.25829	0.106875	0.107479	-0.157538	0.0217372	0.427101	0.107229	0.884783	0.808019
ARL4C	14.7033	0.105881	0.11131		-0.386983	0.000563057	0.233084		0.000278741
ARL4D	1.68254	0.213936	0.0730457	0.185458	-0.0326607	0.00127489	0.0264962	0.0471196	0.804112
ARL5A	0.554099	0.136535	-0.0151643		0.102587	0.0195994	0.0236882		0.279334
ARL5B	0.135865	0.171484	0.0898556	0.252728	0.117131	0.00305687	0.296481	0.00100812	0.252893
ARL5C	2.34763	0.0610887	-0.0851181		0.162015	0.628539	0.0847793		0.112082
ARL6	0.518989	0.039805	0.0388284	0.265413	0.0319015	0.00396653	0.0275839	0.250541	0.818937
ARL6IP1	5.14333	0.135017	0.0671855		-0.206075	0.0163376	0.0269055		0.0488479
ARL6IP4	2.24767	-0.0263331	0.119567	0.184205	0.0681553	0.00168052	0.00550142	0.0369735	0.455123
ARL6IP5	1.12696	0.014316	0.025315	-0.149242	0.0978345	0.00715555	0.884715	0.0368386	0.297214
ARL6IP6	0.947761	0.00477982	0.146764	0.159509	0.0942259	0.440596	0.00173555	0.311603	0.454061
ARL8A	0.713255	0.0169249	-0.215186		-0.0116459	0.551867	2.74967e-05		0.921697
ARL8B	1.48397	0.0910415	0.0939332	-0.291073	0.0587781	0.00173194	0.00994347	1.10146e-07	0.490627
ARL9	0.467202	-0.0749146	-0.178212	0.114137	0.0224892	0.00592741	0.000173743	0.243756	0.836964
ARMC1	2.07587	0.156326	-0.143553		-0.0694109	0.00683109	0.0371046		0.604535
ARMC10	0.452993	-0.0225943	0.0650155	0.174699	0.0216993	0.618503	0.149078	0.327497	0.779521
ARMC12	0.532228	0.0433435	0.0302207	-0.151164	-0.0725368	0.990554	0.0879034	0.413345	0.522133
ARMC2	1.79886	0.184049	0.0399928	-0.00466552	-0.0859891	0.00265507	0.00609379	0.961804	0.498239
ARMC2-AS1	0.642771				0.108199				0.631357
ARMC3	5.39795	0.0345785	0.0152321	0.184205	-0.30776	0.351566	0.104941	0.0015288	0.0630006
ARMC4	1.72544	-0.0385243	-0.0376665		-0.147756	0.274016	0.0550816		0.237575
ARMC5	0.600721	0.108421	0.0740422	0.174699	0.0256057	0.00439117	0.0198427	0.0984143	0.8206
ARMC6	0.0777397	0.06185	0.140469	-0.174648	-0.0219305	0.0817909	0.00114511	0.0362521	0.822219
ARMC8	0.570308	0.267865	-0.00119868	-0.157538	0.213928	2.66077e-06	0.00455327	0.159032	0.149614
ARMC9	0.31641	0.01177	-0.0069312		0.0026522	0.284872	0.437689		0.973759
ARMCX1	0.417782	0.114015	-0.0143712	-0.116758	0.0108434	0.00490594	0.987837	0.131584	0.947585
ARMCX2	0.439031	0.042873	-0.108171		0.0969862	0.19205	0.000150925		0.373355
ARMCX3	5.25853	0.00598645	0.0400144	-0.138813	-0.351864	0.149878	0.0458903	0.327064	0.0198165
ARMCX4	5.06065	-0.0975372	0.0729926		0.327191	0.21235	0.109537		0.0548443
ARMCX5	0.973327	0.26334	0.179915		-0.0114746	7.87978e-05	8.49502e-05		0.910315
ARMCX6	2.73409	0.0846175	0.0170962		0.14094	0.853037	0.725438		0.122607
ARMS2	0.360382	-0.0786233	0.0363567	0.163806	0.0233538	0.390816	0.359145	0.324732	0.862629
ARMT1	1.86762				0.105038				0.249468
ARNT	1.59222	0.144367	-0.0376635		-0.0670354	0.0214794	0.599949		0.626554
ARNT2	1.91908	0.104933	0.00968167	-0.201686	-0.146944	0.0840801	2.02695e-05	0.0043936	0.129514
ARNTL	1.53094	0.0479856	-0.044927		0.152047	0.0640533	0.0531359		0.128705
ARNTL2	6.2339	0.104129	0.0659094	0.104222	-0.228434	0.0020174	0.00683351	0.304722	0.0463038
ARNTL2-AS1	0.267534				0.0316737				0.828484
ARPC1A	2.9454	0.12592	0.00696336		-0.10372	0.00187868	0.00121285		0.240704
ARPC1B	0.280684	0.00434125	-0.040012	0.0791035	0.0987868	0.231398	0.0996654	0.0300033	0.362488
ARPC2	1.49477	0.0832363	0.238953	0.185458	-0.0478818	0.0865617	0.000528145	0.0471196	0.573591
ARPC3	0.631947	0.120911			-0.00224917	0.0344644			0.98432
ARPC4	1.85845	0.046903	0.0490759	-0.201686	0.0986312	0.231881	0.0964854	0.0342362	0.326089
ARPC4-TTLL3	0.843707	0.0900396	0.0265132	0.227527	0.0963692	0.107801	0.110282	0.054406	0.268069
ARPC5	0.103638	0.18221	0.0532992		0.0648366	0.000647528	0.127917		0.592571
ARPC5L	1.86565	0.104081	0.258298	-0.148661	-0.15576	0.123955	0.00060416	0.0345267	0.171231
ARPIN	0.691611				-0.0601098				0.61002
ARPP19	4.55491	0.123964	-0.00547358		-0.135105	0.170896	0.0163307		0.0912855
ARPP21	10.5801	-0.0471868	0.0237445	0.383359	-0.314049	0.858447	0.564802	1.10146e-07	0.00393607
ARR3	4.5237	0.0295354	0.0221974	0.206754	0.298096	0.430596	0.189333	0.00533087	0.00882747
ARRB1	2.425	0.0134253	0.00663405		0.240428	0.0258634	0.0756336		0.0805487
ARRB2	3.26284	0.113478	0.036189	0.184205	-0.0974403	0.0729888	0.0823536	0.0369735	0.244085
ARRDC1	0.293327	0.115131	0.0334623	0.134137	0.039072	0.0390605	0.420376	0.0207762	0.631617
ARRDC1-AS1	2.96479				-0.2075				0.106043
ARRDC2	2.50375	0.158374	0.0194717	0.439012	-0.0438824	0.000454513	0.0294651	0.0104985	0.638134
ARRDC3	1.428	0.00584899	0.0204736		0.0672924	0.959247	0.00146963		0.472714
ARRDC3-AS1	0.243498	0.124983	0.039326	-0.149061	0.072942	0.00280492	0.289461	0.415435	0.517121
ARRDC4	0.520248	0.105225	0.019635	0.174699	0.0987656	0.0918572	0.0981927	0.0354522	0.347283
ARRDC5	1.04277	0.0533667	-0.120069		-0.00564762	0.0178282	0.0303412		0.954574
ARSA	0.912113	0.130474	0.096603		0.0846117	0.0335763	0.300969		0.306415
ARSB	1.40714	0.0586825	0.0225964		-0.0769433	0.14264	0.00530811		0.419837
ARSD	1.01598	0.0576836	0.0451548		0.0663784	0.480483	0.0242257		0.487234
ARSE	3.05849	-0.0886502	-0.10791		0.130403	0.0522532	0.0599861		0.171402
ARSF	3.08386		0.0729683		0.229934		0.000966125		0.154636
ARSG	0.292545	-0.119461	0.0345699	0.294584	-0.0123812	0.0110131	0.0133424	0.00847929	0.911959
ARSH	4.46707	0.0322018	-0.233283	-0.0321785	-0.146156	0.00305149	0.00207103	0.99976	0.203738
ARSI	2.9032	0.0493041	-0.0139862		0.241661	0.0400113	0.0284885		0.0283671
ARSJ	1.70537	0.160444	-0.0448425		0.248736	0.0262574	0.035309		0.0891692
ARSK	1.47979	0.138999	0.0148252	0.252728	0.00971209	0.00151766	0.0918435	0.000329614	0.9099
ART1	1.38262	-0.0693696	0.0301717	-0.0306968	0.0520888	0.314828	0.599596	0.278228	0.615296
ART3	3.73836	0.0272378	-0.0792803	0.383359	-0.136313	0.596318	0.391669	1.10146e-07	0.339816
ART4	1.13681	-0.0367486			0.173879	0.466613			0.532549
ART5	2.48359	0.0552649	0.0107709		-0.19574	0.566185	0.891356		0.190953
ARTN	2.4428	-0.0430002	0.0115459	0.218955	0.181578	0.00122379	0.951374	0.0122036	0.287105
ARV1	1.38487	0.0888093	0.116251	0.0706163	-0.0800664	0.172545	0.120679	0.843398	0.48284
ARVCF	1.7726	0.124285	0.054651	0.294584	-0.0113171	0.0018692	0.517272	0.00691716	0.919409
ARX	6.17081	-0.0127957	0.00361883		-0.329809	0.841155	0.0217758		0.00508066
AS3MT	0.362138	-0.0886352	-0.0376702	0.206754	-0.0317816	0.116362	0.0189838	0.26998	0.768746
ASAH1	1.81997	0.112101	-0.176028		0.157602	0.0609524	0.00492924		0.0834661
ASAH2	1.65958	0.107845			0.180507	0.0179354			0.118904
ASAP1	4.99864	0.133967	-0.0176836		-0.170644	0.00676289	1.10146e-07		0.184393
ASAP1-IT1	0.64514	0.0642578			-0.0293947	0.489807			0.738943
ASAP2	0.0255911	0.0423291	0.0136367	0.100284	0.0476489	0.053506	0.0431104	0.105296	0.63384
ASAP3	2.94064	0.102821	-0.042539		0.228201	0.572289	0.0276541		0.0594755
ASB1	0.558344	0.0452489	-0.040114	-0.174648	-0.00739123	0.0376282	0.00261661	0.0211999	0.92666
ASB10	0.573765	0.0292026	0.0729529		0.0535948	0.799055	0.484188		0.659358
ASB11	1.26138	0.0284224			0.166108	0.00157635			0.126558
ASB12	0.76543		0.154937		0.035995		0.000257279		0.767685
ASB13	0.638012	0.19074	-0.0838044		0.0601084	0.000588622	0.00512464		0.645868
ASB14	0.256306	-0.0775154	-0.197891	0.252728	0.00766014	0.0195519	0.00754834	3.99865e-05	0.944606
ASB15	5.77034	-0.0234394	-0.077844	-0.201686	0.29804	0.939854	0.0461227	0.00229733	0.0288249
ASB16	0.782551	0.0436245	-0.0238006	0.227527	0.0275374	0.0410651	0.902396	0.0117101	0.810761
ASB16-AS1	0.389234				-0.0291395				0.762732
ASB17	2.51151	-0.191588	0.122884		0.066384	0.00807013	0.0480706		0.467485
ASB18	0.101001	0.0566304	0.0508543		0.0460754	0.0101444	0.0921019		0.729849
ASB2	0.347689	0.0519433	0.0315177		-0.000890146	0.0662211	0.0733538		0.994155
ASB3	0.678914	0.105757	0.0287395	0.198787	-0.0080614	0.165862	0.00300536	0.0181473	0.936939
ASB4	1.66201	-0.00349155	-0.0360991	-0.135162	0.0312033	0.0109498	0.393236	0.039787	0.783226
ASB5	1.28602	0.12386	-0.0179998		0.134041	0.10783	0.000762193		0.147786
ASB6	0.0516805	0.123234	-0.0176229	0.161436	0.0750146	0.00646384	0.91765	0.122978	0.443559
ASB7	1.60592	0.173296	0.0849021	-0.144839	-0.092869	0.00212086	0.0128934	0.0102974	0.362364
ASB8	1.83213	0.0515379	-0.172396		0.154261	0.999533	0.000567104		0.166962
ASB9	2.1366	0.323835	0.0182687		-0.0731114	0.00568658	0.0171901		0.394862
ASB9P1	1.53211				-0.102801				0.324744
ASCC1	4.43814	0.0960087	-0.0821813		-0.197429	0.124088	0.27629		0.0874431
ASCC2	0.540833	0.115013	0.00319779		0.0252261	0.879411	0.0604995		0.757459
ASCC3	4.14333	0.0646344	-0.0281471		0.270954	0.633727	0.0321206		0.0230967
ASCL1	1.70969	0.138597	0.0802438	0.226082	-0.0328012	0.0183813	0.275428	0.00225706	0.831828
ASCL2	1.4524	0.00689917	0.196328		0.0997114	0.300625	0.00821249		0.327173
ASCL3	1.07577	-0.0356045	0.376592		-0.248536	0.0168183	0.000165447		0.127973
ASCL4	0.614075	-0.0057631	0.008303	-0.201686	-0.00960792	0.848361	0.177969	0.00439702	0.934078
ASCL5	0.53244				-0.056081				0.686171
ASF1A	3.16805		-0.187487	0.158314	-0.132659		0.00121209	0.258844	0.194778
ASF1B	0.425967	0.141308	0.0760071		0.0578052	0.0838671	0.000269246		0.658505
ASGR1	1.7495	0.0596557	0.0679282		0.106346	0.514761	0.0580907		0.271333
ASGR2	0.316594	0.0271133	-0.0543213		0.0493502	0.953317	0.323428		0.737274
ASH1L	0.954211	0.211463	-0.0177642		0.212378	0.000222419	0.0105908		0.100872
ASH1L-AS1	0.96522	-0.136851	0.190522	-0.151164	-0.0196328	0.0199302	0.000184124	0.413345	0.83395
ASH2L	1.35103	0.0896562	0.0769857	0.191686	-0.0424587	0.212138	0.0156383	0.0179713	0.643417
ASIC1	2.76773	0.0292061	-0.0941892	0.185458	-0.151174	0.0835354	0.436151	0.0882335	0.384385
ASIC2	0.458405	0.0563873	0.0169423		0.0566644	0.557819	0.258882		0.690241
ASIC3	0.47977	-0.0688413	-0.0906054	-0.0791828	-0.0700753	0.325859	0.131871	0.278239	0.531182
ASIC4	0.429433	0.0846892	0.0493376	-0.174648	0.0184728	0.193575	0.991811	0.00250096	0.857087
ASIC5	0.273644	0.0278764	0.127346		0.0246864	0.622344	0.0486224		0.852446
ASIP	5.7588	-0.146465	-0.120272		-0.384384	0.0159797	0.0183171		0.00449882
ASL	4.20587	0.0929297	0.0286954	-0.138813	0.197542	0.190944	0.39212	0.0140321	0.0567814
ASMT	0.367189			-0.0418037	0.0159288			0.237456	0.906874
ASMTL	3.2152				-0.167752				0.0882899
ASMTL-AS1	1.19168				0.0726058				0.419152
ASNA1	2.20007	0.0785524	0.124656	0.252728	-0.0437228	0.222021	0.0172914	1.29028e-06	0.605964
ASNS	0.198401	0.154907			0.0393915	0.00921684			0.693922
ASNSD1	0.448978	0.192412	-0.053441	0.294584	0.172546	0.00612539	0.00746171	0.00110535	0.111441
ASPA	2.121	0.0820045	-0.0143797	-0.148661	-0.107027	0.0700196	0.0402765	0.0595795	0.316947
ASPDH	0.451176	0.0476882	0.102632	-0.148661	-0.0814341	0.962271	0.00301377	0.0947431	0.429742
ASPG	0.927908	0.187148	0.0460158	0.439012	0.0463213	0.00316742	0.0263846	0.000208263	0.724735
ASPH	7.49425	-0.10007	-0.0406016	0.17639	-0.351035	0.117571	0.0388068	0.48155	0.00280056
ASPHD1	1.52049	0.192035	-0.0114553	0.0192754	0.00184078	0.000717412	0.00806702	0.533203	0.980518
ASPHD2	0.526507	0.0442465	0.105865	0.0499127	0.0881961	0.0114594	0.0635608	0.977694	0.415752
ASPM	3.37665	0.13555	-0.230506		-0.088986	0.00889234	0.00244648		0.322706
ASPN	3.64051		0.013145		0.224367		0.838078		0.0650093
ASPRV1	0.482072	-0.041178	-0.0260339		0.00182883	0.0856729	0.804631		0.984446
ASPSCR1	3.01913	0.12229	-0.0251329	0.131493	-0.0789429	0.00694046	0.226818	0.226148	0.424277
ASRGL1	1.04713	-0.0791286	0.0955847	0.139605	-0.126204	0.005382	0.00305138	0.236852	0.173659
ASS1	11.2083	0.121577	0.161575	-0.174648	0.346561	0.122047	0.000679236	0.0211999	0.000576274
ASTE1	2.29217	0.19707	-0.109055		-0.0659952	0.0942617	0.00434566		0.438038
ASTL	1.69133	0.0767988	-0.071044		-0.102599	0.371734	0.208158		0.431876
ASTN1	7.66685	0.0549262	0.113908		-0.369913	0.0742716	0.00336871		0.00566582
ASTN2	0.272066	0.0776926	0.0456776		0.0277406	0.498014	0.771586		0.730839
ASTN2-AS1	2.28264				0.138682				0.182223
ASXL1	0.82567	0.0551053	0.131706	0.0512135	0.0466993	0.436442	0.000775294	0.98821	0.602763
ASXL2	2.55177	0.0899999	-0.044119		0.150264	0.135653	0.0353264		0.0545488
ASXL3	2.23222	0.133865	0.384962	-0.0688915	-0.168294	0.08086	3.9249e-05	0.944477	0.21397
ATAD1	0.453215	0.105833	-0.0373127		0.0965731	0.07504	0.0219525		0.370633
ATAD2	1.07081	0.302204	0.260584		0.016827	1.10146e-07	0.00407427		0.845413
ATAD2B	0.262151	0.0723873	-0.00822785		0.018373	0.14266	0.636628		0.892017
ATAD3A	1.13399	0.126878	-0.0207036	-0.201686	-0.0448462	0.0220034	0.00849255	0.0020878	0.589496
ATAD3B	0.357331	0.0536361	0.206393	0.191686	0.0384734	0.0581437	0.0145723	0.000921736	0.670174
ATAD3C	0.237973	-0.249753	0.0174445	0.174699	-0.0511662	0.000585399	0.0207931	0.0669572	0.656381
ATAD5	0.810545	0.122205	0.190621		0.132893	0.0188277	0.0241627		0.354708
ATAT1	3.2361			-0.00466552	-0.210949			0.961804	0.0852925
ATCAY	3.37803	0.0996705	0.0391668	0.185458	-0.165117	0.237588	0.0284963	0.0551135	0.162851
ATE1	1.06221	0.155512	-0.0228688		-0.0240809	0.0110613	0.965011		0.853685
ATE1-AS1	1.38471				-0.120197				0.362079
ATF1	0.416613	0.150596	0.0335665	-0.0847096	0.0422558	0.0315659	0.00420392	0.364371	0.653771
ATF2	1.19541	0.158533	0.00491778		0.114593	0.0142713	0.0832508		0.226027
ATF3	1.64465	0.0106936	0.0884531	0.0898578	0.234291	0.0243341	0.0413322	0.686229	0.150305
ATF4	3.62367	0.0844655	0.125202		0.207749	0.361599	0.0290138		0.0583861
ATF5	2.07567	-0.114366	0.0861995	0.158314	0.122565	0.0924158	0.176374	0.258844	0.341836
ATF6	3.68872	0.0835675	-0.0117496	0.193476	-0.115807	0.306249	0.0101371	0.0114871	0.267392
ATF6B	0.382937				-0.0375054				0.766119
ATF7	0.313865	0.100021	-0.0314381		0.0259394	0.053461	0.165647		0.792706
ATF7IP	6.86931	0.140863	0.0457083	0.0393171	-0.189816	0.0179242	0.565093	0.829798	0.023979
ATF7IP2	0.457617	-0.0318453	-0.0554285	-0.114761	-0.0814233	0.0807018	0.00183609	0.0987932	0.459084
ATG10	6.60207	0.0373471	-0.0459925	-0.144839	-0.265109	0.154596	0.459256	0.251104	0.0122234
ATG101	0.648783				-0.0397416				0.628872
ATG12	0.544272	0.118535	0.124029		-0.0158323	0.0338222	0.0017716		0.856104
ATG13	2.51506	0.0452869	0.0988691	0.191686	0.127211	0.56819	0.0109995	0.984069	0.167503
ATG14	9.44886	0.143003	-0.014909		-0.41303	0.00296565	0.000341833		0.0141223
ATG16L1	0.412135	0.0435215	0.0153215	-0.157538	-0.0360999	0.338117	0.00362018	0.166388	0.60423
ATG16L2	2.41754	0.0936173	0.0626804	0.0053389	-0.118053	0.371527	0.167936	0.898662	0.199908
ATG2A	1.1428	0.188623	-0.0286535		-0.0233744	0.120991	0.0116203		0.786635
ATG2B	0.433295	0.0850343	-0.0612336		0.109808	0.326262	0.0583403		0.494924
ATG3	2.4008	0.0842776	-0.153852		-0.0880353	0.181666	0.0298014		0.344509
ATG4A	0.165444	0.0958263	0.191489	-0.157121	0.00207933	0.00197995	0.0012093	0.0561666	0.983941
ATG4B	2.10374	0.114067	-0.0272606	-0.201686	0.202858	0.00580338	0.0207496	0.00229733	0.114146
ATG4C	2.24277	0.149487	0.0605782	-0.0671757	-0.15743	0.005549	0.596303	0.0641588	0.304993
ATG4D	0.508729	0.122732	-0.105549	-0.212009	-0.0397801	0.201196	0.0188167	0.00355608	0.716418
ATG5	1.22703	0.254071	-0.12708		-0.0133195	0.0123486	0.0305185		0.89043
ATG7	3.19752	0.0719898	0.0399415	0.226082	-0.0636662	0.0092681	0.194277	0.00392654	0.410757
ATG9A	0.54751	0.146585	0.0388744	-0.0688915	0.0711519	0.0251559	0.0215562	0.944477	0.470688
ATG9B	0.061999	-0.0821216	-0.000208064		-0.0227298	0.105565	0.00906068		0.830863
ATIC	4.00998	0.151558	0.191572	0.17639	-0.19385	0.029412	0.000210148	0.0148484	0.153532
ATL1	0.876129	0.0545323	0.0269241	-0.0741618	0.0648276	0.140351	0.422313	0.0343866	0.563356
ATL2	0.796441	-0.0201693	0.0365817		-0.0119283	0.00247853	0.386825		0.892904
ATL3	2.93139	0.0834302	-0.0652637		-0.0979312	0.0254287	0.0357538		0.329536
ATM	1.60667	0.0565117	0.110332	0.139605	-0.0551114	0.0620723	0.000348232	0.113344	0.512464
ATMIN	0.250633	-0.0299838	0.0880102	0.0499127	-0.0825594	0.00172122	0.101713	0.996465	0.321211
ATN1	1.28878	0.0213335	0.12757	-0.201686	-0.126201	0.0136752	0.00749637	0.0134054	0.378717
ATOH1	2.17369	-0.000238359	0.0310269	0.227527	0.169357	0.100874	0.39479	0.000705152	0.173517
ATOH7	0.527514	0.0360855	0.119591		-0.00760774	0.0201001	0.0349461		0.957277
ATOH8	0.0571265	-0.0603511	0.0474103	0.185458	-0.0325885	0.164198	0.0285656	0.271835	0.728399
ATOX1	0.498365	0.0947087	-0.0245596		0.0615846	0.158974	0.0103778		0.386173
ATP10A	1.82819	-0.00102286	-0.0434132		0.165005	0.692208	1.10146e-07		0.153412
ATP10B	0.415032	-0.0197867	0.079133		-0.076906	0.888895	0.000775696		0.555061
ATP10D	0.0514779	0.0745272	-0.0481049	-0.0655523	0.0452494	0.176312	0.024517	0.74932	0.652895
ATP11A	8.51091	0.0823084	-0.0254303	0.174699	-0.187008	0.027931	1.10146e-07	0.0478982	0.0407559
ATP11A-AS1	2.49268				-0.157237				0.153807
ATP11AUN	0.0182762				-0.00339771				0.986404
ATP11B	0.083626	0.076962	0.0194729	0.0155283	0.0414557	0.0612642	0.0319263	0.570489	0.689106
ATP11C	2.54157	-0.0581115	0.202226		0.0917416	0.0824968	0.00666413		0.377925
ATP12A	4.46293	0.0151308	0.123978	0.0628679	-0.192865	0.00189228	0.00641461	0.35967	0.127848
ATP13A1	0.37934	0.133278	-0.0494156		0.0477174	0.225313	0.266561		0.525884
ATP13A2	0.888493	0.0169184	-0.0141476		-0.0564506	0.788055	0.023281		0.683092
ATP13A3	0.716434	-0.0359334	-0.0975459		-0.0529106	0.161115	0.00200419		0.544359
ATP13A4	1.23152	0.0135032	0.0845112		-0.0758547	0.445607	0.466466		0.471849
ATP13A4-AS1	1.76051				0.14733				0.270763
ATP13A5	0.150164	-0.00374878	0.294653		-0.0618705	0.0207089	0.00286689		0.559873
ATP13A5-AS1	0.198113				0.0182075				0.869571
ATP1A1	0.686422	0.0601421	0.0298411	0.0459203	0.0955289	0.00291123	0.776544	0.998717	0.261073
ATP1A1-AS1	4.77273				0.528588				0.0261498
ATP1A2	0.350551	-0.013475	-0.0101622	0.191686	0.00171759	0.434529	0.0119065	0.0526783	0.988424
ATP1A3	5.49378	0.0376109	0.0109183		0.345209	0.668633	0.872126		0.0124861
ATP1A4	1.08547	-0.0251263	0.0110062	-0.176823	-0.0202754	0.0666528	0.217065	0.000708222	0.827755
ATP1B1	3.02869	0.150096	0.0684651	-0.138813	0.182695	0.0300967	0.303283	0.14445	0.0683719
ATP1B2	0.0308497	0.0488281	0.093911	0.185458	0.0209828	0.852898	0.366949	0.254513	0.867729
ATP1B3	1.64002	0.0416755	0.116509	0.227527	-0.0159728	0.0149437	0.0126335	0.000233657	0.862461
ATP1B4	0.307795	-0.0638493	0.0330582	0.191686	-0.123259	0.00459033	0.0146007	0.0451145	0.458393
ATP23	2.67931				0.127911				0.132045
ATP2A1	0.42401	-0.0476848	0.0401713	0.13427	-0.0659964	0.0266808	0.0266513	0.0148805	0.538316
ATP2A1-AS1	1.34004				-0.093404				0.37269
ATP2A2	1.34559	0.109548	-0.023335	0.00324252	-0.0297904	0.0602814	0.0358879	0.980106	0.735909
ATP2A3	0.321735	0.0814854	-0.0123387		0.0696795	0.340562	0.144021		0.572317
ATP2B1	3.56277	-0.205974	0.0605434		-0.241612	0.00140132	0.339001		0.00979672
ATP2B1-AS1	0.783203				-0.0703754				0.570481
ATP2B2	2.70042	0.0857374	0.035106		-0.148419	0.795994	0.0959517		0.114282
ATP2B2-IT2	0.301706				0.033989				0.809099
ATP2B3	0.806095	0.0103508	-0.102134	0.294584	0.24294	0.335717	0.00773516	0.000173056	0.130236
ATP2B4	1.62292	0.088574	0.0136937	0.158314	-0.0595876	0.181123	0.179908	0.174695	0.517005
ATP2C1	4.1385	0.0791516	0.0958199	0.0301832	-0.212946	0.111434	0.0792514	0.822599	0.0772611
ATP2C2	2.46303	-0.0279328	-0.00355206		0.196195	0.760073	0.117529		0.144482
ATP4A	1.24435	-0.0353525	0.0318583		0.0827569	0.43678	0.0806976		0.582934
ATP4B	3.61838	-0.013679	-0.0181347		0.316212	0.303881	0.0177585		0.0719282
ATP5A1	0.567903	0.179792	-0.399871		0.0676024	6.12481e-05	3.73537e-05		0.470274
ATP5B	2.41356	0.094518	0.0798045		-0.121644	0.2266	0.126609		0.21447
ATP5C1	0.112711	0.19506	-0.0146463		0.0686039	0.00027126	0.218849		0.439213
ATP5D	1.23718	0.0282925	0.144723	0.163609	-0.0305162	0.0109869	0.0216798	0.37326	0.743028
ATP5E	1.61929	0.288183	-0.0947718		-0.0122554	0.000348215	0.0941919		0.884329
ATP5F1	0.0720325	0.0834274	0.121524	0.227527	0.0721876	0.0111525	0.112326	0.0241566	0.416007
ATP5G1	0.851077	0.176561	0.205286	-0.225206	0.0524502	0.00515442	0.000504447	0.00265104	0.597419
ATP5G2	0.84994	0.152189	0.0739408		0.0868613	0.00744731	0.150732		0.281428
ATP5G3	4.16665	0.18426	-0.0566263		-0.121548	0.00133255	0.264858		0.208323
ATP5H	3.70703	0.106196	-0.253349		0.208174	0.931512	0.000743667		0.0325796
ATP5I	0.474639	0.0897095	0.177037		0.0483734	0.0440781	0.0397224		0.515631
ATP5J	0.110537	0.128806	0.128995		0.0209779	0.0208639	0.0254816		0.80801
ATP5J2	4.24563	0.0834268	0.0826525	0.227527	-0.124519	0.0583096	0.0480495	0.000638293	0.194125
ATP5L	0.0955384	0.0674469	0.261455	0.182554	0.0306463	0.216093	1.75364e-05	0.0484659	0.748302
ATP5L2	2.65951	0.0801632			-0.107735	0.0121921			0.337396
ATP5O	0.127766	0.0665236	0.150902		-0.0153236	0.503228	0.00652718		0.874809
ATP5S	1.74905	0.207944	-0.115929	0.206754	0.253406	0.000449848	0.0015257	0.647436	0.0324506
ATP5SL	0.324728	0.0880309	-0.122223		0.0330166	0.0097661	0.0409012		0.658293
ATP6AP1	0.0234233	0.0789206	0.101723	0.163806	0.023732	0.685864	0.301418	0.0753809	0.772832
ATP6AP1L	0.874454	-0.0906429	-0.0618493	0.218955	0.0570989	0.0720554	0.330207	0.0122036	0.507309
ATP6AP2	0.3009	0.156755	0.0435916	0.100604	0.0112741	0.042358	0.00473737	0.291238	0.886314
ATP6V0A1	4.5957	0.0987894	0.073672	0.174699	-0.199017	0.0287726	0.0404274	0.116113	0.10505
ATP6V0A4	7.69174	0.0110287	-0.0578443		-0.254957	0.0290511	0.00102989		0.0247008
ATP6V0B	0.762256	0.153472	0.0236346	0.10474	0.00945576	3.238e-05	0.000161181	0.876024	0.929293
ATP6V0C	1.28752	-0.0119185	0.116199	0.226082	0.0277169	0.000578606	0.000191683	0.00178256	0.759526
ATP6V0D1	0.322385	0.134304	0.0346817	0.163609	0.0894388	0.00698818	0.0345288	0.265501	0.399631
ATP6V0D2	5.13291	0.027492	0.00563038	0.185458	0.3214	0.915669	0.118332	0.0185038	0.0101291
ATP6V0E1	0.142295	-0.06418	0.0542282	-0.174648	-0.0754887	0.0114806	0.0436576	0.158088	0.441973
ATP6V0E2	0.862296	0.0693516	0.143832	0.252728	0.0163613	0.0712968	0.00630217	4.19046e-05	0.870399
ATP6V0E2-AS1	0.0929652	0.163456	-0.0237699	0.227527	0.121588	0.00961923	0.0521468	0.000233657	0.253945
ATP6V1A	4.99958	0.150037	-0.0453531	0.265413	-0.0995889	0.0736284	0.000306677	0.0232431	0.186242
ATP6V1B1	0.0467756	-0.0299566	0.0880795	0.185458	0.03326	0.821671	0.0471554	0.00160151	0.763449
ATP6V1B1-AS1	1.42491				-0.150894				0.350692
ATP6V1B2	0.940578	0.0930419	0.0724747	0.252728	0.045727	0.0111887	0.462042	2.31894e-05	0.662373
ATP6V1C1	1.79867	0.144885	-0.0074426	0.185458	-0.0248333	0.0554567	0.370095	0.0185038	0.758459
ATP6V1C2	3.93532	0.232769	0.0620345	0.439012	-0.0815417	6.57356e-05	0.0344434	0.00378075	0.40593
ATP6V1D	2.03524	0.0470479	-0.0835134		0.122491	0.806176	0.144064		0.166434
ATP6V1E1	0.764453	0.00516938	0.0108129		0.0402183	0.723721	0.0118293		0.651279
ATP6V1E2	1.76221	-0.0904697	0.117731		-0.177843	0.00416228	0.0157251		0.0588913
ATP6V1F	1.95992	0.248977	0.0959625	-0.155119	-0.0700932	0.000493954	0.0610584	0.214838	0.449126
ATP6V1G1	1.17225	0.0922217	0.143122	-0.225206	-0.111176	0.0510848	0.0204476	0.000456465	0.295818
ATP6V1G2	1.69038				0.127848				0.286011
ATP6V1G3	0.271969	0.0931692			0.000708037	0.293762			0.995661
ATP6V1H	3.5432	0.135753	-0.198304		-0.0929244	0.0575219	0.000321729		0.245763
ATP7A	1.23949	0.0967721	-0.0591879	-0.225206	0.145106	0.110633	0.00832535	0.00491001	0.334118
ATP7B	2.01455	0.0179298	-0.0784175		-0.0970401	0.481046	0.133013		0.337565
ATP8A1	0.78305	0.196556	-0.0653713		0.0366049	0.00141749	0.00654667		0.756038
ATP8A2	8.26876	-0.156029	0.0532573		0.175457	0.000210358	0.00623134		0.0338033
ATP8B1	0.523655	0.150903	-0.0304107		0.13712	0.00290333	0.00372957		0.213533
ATP8B2	2.9028	0.134682	0.0411076	-0.093195	-0.188484	0.00710731	0.0102914	0.235676	0.170318
ATP8B3	1.08388	0.137629	0.0810021		0.116896	0.0129791	0.000667595		0.300427
ATP8B4	0.281925	-0.0305154	-0.0545458		-0.0306216	0.284358	0.000827909		0.827167
ATP8B5P	3.41223	0.150583	0.219294		-0.220918	0.0347983	0.00712987		0.128932
ATP9A	1.71643	0.0714144	0.0234396		0.114146	0.0765432	0.11666		0.178002
ATP9B	3.70443	0.160386	-0.0284469	0.227527	-0.0518585	0.00196201	0.43493	0.000705152	0.50023
ATPAF2	1.318	0.19093	-0.0426602		-0.00676144	0.000549838	0.32085		0.945622
ATPIF1	0.525624	0.357255	-0.0354939	0.294584	0.109303	4.06579e-07	0.0185123	0.0135934	0.227739
ATR	6.24537	0.153161	-0.0540373		-0.135962	0.00274785	0.219251		0.0598923
ATRAID	0.641357	0.167086	0.0635641	0.180025	-0.0156576	0.0152236	0.00380444	0.869736	0.886875
ATRIP	2.75196	0.081701	0.0382542	0.139659	0.355692	0.060084	0.0106286	0.00857777	0.0331244
ATRN	0.804368	0.148572	0.21053	0.174699	0.192801	2.19791e-05	0.000245208	0.00843739	0.108981
ATRNL1	0.558902	0.00385517	0.0541912		-0.0715138	0.760552	0.0156972		0.595104
ATRX	1.91624	0.17962	-0.0819323		-0.0616895	0.0978569	0.345363		0.452409
ATXN1	1.55337	0.167021	0.0044764		-0.0565987	0.00432495	0.494688		0.666038
ATXN10	1.94742	0.0111797	0.157742	-0.219571	0.0671716	0.189585	0.0071694	0.000310628	0.447266
ATXN1L	1.27011	0.0301302	0.118734	-0.201686	-0.108647	0.548731	0.00463934	0.0043936	0.181708
ATXN2	1.01224	0.15304	0.047949	0.185458	-3.51298e-05	0.0271519	0.130129	0.0185038	0.999669
ATXN2L	6.94013	0.00672764	0.122906	-0.201686	0.21953	0.0388933	0.0210933	0.0032833	0.00860336
ATXN3	1.98659	0.152124	-0.288387		-0.02242	0.00196025	0.000131367		0.789831
ATXN3L	0.604892	-0.1468	0.164219		-0.0198168	0.032122	0.0123177		0.855359
ATXN7	1.02593	0.059874	0.0282339		-0.0983759	0.835295	0.00121504		0.369555
ATXN7L1	2.73632	-0.0947032	-0.122531		0.171756	0.0577666	0.0138613		0.193674
ATXN7L2	0.561844	-0.00602238	-0.0689223	0.169137	0.0422821	0.0175962	0.0057625	0.120117	0.735936
ATXN7L3	1.1516	0.00935271	-0.0417463	0.185458	0.0182126	0.00575315	0.0258939	0.0551135	0.812663
ATXN7L3B	6.37603	0.283354	-0.0030616	0.252728	-0.116991	5.76247e-05	0.064689	0.000153407	0.265575
ATXN8OS	4.01832	-0.10992	0.0870176	0.226082	0.181933	0.0051883	0.308222	6.55826e-05	0.0604724
AUH	2.00592	0.00991909	0.0339205		0.120578	0.0890897	0.0861207		0.145704
AUNIP	0.686066	0.109019	-0.0922351		0.0337038	0.000694181	0.0841818		0.730369
AUP1	0.921722	0.1913	-0.093103		0.0168461	0.000845201	0.124022		0.858995
AURKA	5.27993	0.142581	-0.116406	-0.215865	-0.185508	0.0278198	0.0597204	0.0231307	0.0373831
AURKAIP1	1.11636	0.0780783	0.0570207		-0.0454082	0.0524785	0.00102278		0.557132
AURKAPS1	2.01567	-0.131491	-0.155748		-0.155978	0.0269627	0.0141595		0.1294
AURKB	0.780288	0.183018	-0.0130218		0.133202	0.00488622	0.996776		0.242202
AURKC	2.57558	0.0619622	-0.0384571		0.232461	0.131232	0.0981164		0.056967
AUTS2	1.1527	0.0337167	0.000428191	0.0967837	0.0908745	0.00842312	1.10146e-07	0.949126	0.325418
AVEN	0.311519	0.127615	-0.054302	-0.148661	0.0246361	0.0949389	0.0679652	0.00319228	0.75231
AVIL	1.81451	-0.0512471	-0.211199	0.158314	-0.0924525	0.601002	0.00689184	0.39133	0.356123
AVL9	2.87207	0.10226	0.0430791	-0.151164	-0.103763	0.0787118	0.432302	0.875854	0.199285
AVP	0.358569	0.0310549	0.0348344		0.0537029	0.197834	0.000633971		0.754979
AVPI1	0.595504	0.0971465	-0.125559	0.138488	0.0233612	0.0688616	0.0393625	0.12991	0.76111
AVPR1A	0.745038	0.0564109	0.0785052		-0.0356378	0.05686	0.00492081		0.735625
AVPR1B	0.0846951	0.0425053	0.00455792	0.0517813	0.0959789	0.0871823	0.390512	0.0770708	0.528709
AVPR2	0.467086	0.101915	-0.0108613	0.185458	0.0904565	0.00373233	0.223059	0.0185038	0.493821
AWAT1	1.44414	0.115217	-0.167407	-0.212009	-0.0893702	0.0452121	0.00263925	0.00124349	0.447468
AWAT2	14.8421	0.557435	0.0510831		-0.760876	2.82286e-06	0.509161		0.000859137
AXDND1	0.770676	-0.0339896	0.0720627	0.072434	-0.188642	0.00017488	0.136585	0.0283833	0.247347
AXIN1	2.90538	0.157411	-0.0408186	0.439012	-0.0414474	0.0071426	0.0237441	0.000208263	0.74269
AXIN2	1.41358	0.0169991	-0.0159776		0.112926	0.158729	0.037954		0.168828
AXL	1.93596	0.0732721	0.122832	0.185458	-0.0432701	0.00751748	0.0272116	0.0181278	0.66756
AZGP1	2.45594	-0.0705034	0.0951232		0.177588	0.380772	0.0302271		0.28605
AZGP1P1	0.0279704	0.204798			0.100738	0.00752522			0.584514
AZI2	3.09086	0.156933	0.0320597		-0.0907664	0.0033857	0.874217		0.296386
AZIN1	0.573099	0.084695	0.00202323		-0.0377386	0.669898	0.0403201		0.623407
AZIN1-AS1	0.392846				-0.0228527				0.760732
AZIN2	1.79974				-0.17533				0.263139
AZU1	0.00414928	0.052743	0.0477251	0.137007	0.649989	0.00196177	0.904573	0.245589	0.414308
B2M	0.656635	0.104879	0.17265	0.228469	0.0559583	0.501543	0.0033866	0.728976	0.636544
B3GALNT1	0.764595	0.0593357	0.0978946		0.114821	0.0118294	0.0484375		0.339804
B3GALNT2	4.53201	0.141059	0.0179288	0.072434	-0.121205	0.00583452	0.0425318	0.0283833	0.16487
B3GALT1	0.695383	0.0765208	-0.0431102	0.434673	0.0392458	0.164036	0.0234244	0.0159684	0.770755
B3GALT2	2.52681	-0.0238268	0.032421		0.0961409	0.0236113	0.398825		0.370159
B3GALT4	0.719059			0.184205	-0.0226332			0.0119638	0.865297
B3GALT5	0.964047	0.127508	-0.0376542	0.227527	0.136778	0.160078	0.568262	0.1279	0.218153
B3GALT5-AS1	1.97499				0.119075				0.230717
B3GALT6	2.91223	0.146301	0.147529	0.174699	-0.0831755	0.0132814	0.0747038	0.0984143	0.337916
B3GAT1	0.375382	0.0899873	0.0348565		-0.0104729	0.0996928	0.0238736		0.919922
B3GAT2	0.475333	0.0806033	-0.0668557	-0.132927	0.0233408	0.110925	0.012306	0.964385	0.882242
B3GAT3	0.104175	0.17445	0.0103958	-0.114761	0.0164247	0.0117221	0.288653	0.0119988	0.847076
B3GLCT	2.63648				-0.183537				0.136738
B3GNT2	2.88437	0.0452612	0.0400507	0.164185	-0.129101	0.117668	0.239372	0.00893657	0.335373
B3GNT3	3.23432	0.0928081	0.0186791	0.294584	0.261585	0.163329	0.00466987	0.00088707	0.0223134
B3GNT4	1.03353	0.0484392	0.0877415	0.294584	0.16149	0.347102	0.135319	0.000173056	0.178233
B3GNT5	0.0314461	0.147779	0.0926826	-0.156938	0.0434596	0.00531025	0.0250295	0.842151	0.661482
B3GNT6	0.0736663	-0.0743858	-0.0498629	0.161436	-0.020103	0.0171876	0.248632	0.122978	0.88439
B3GNT7	0.863208	0.0435004	-0.00579428	-0.219571	-0.0585462	0.053114	0.0722703	0.00469103	0.63457
B3GNT8	2.52615	0.0419381	0.0243245	0.158314	0.562346	0.497311	0.56166	0.0401703	0.0660637
B3GNT9	0.0629878	0.0314622	0.00986481	0.174699	0.00811854	0.855107	0.00348842	0.0478982	0.952775
B3GNTL1	0.170255	-0.0159411	-0.0281581	0.0296272	0.0754574	0.694414	1.10146e-07	0.291026	0.556447
B4GALNT1	3.73273	0.119094	-0.013806	0.031167	-0.129735	0.0603061	0.928274	0.336867	0.18042
B4GALNT2	8.67932	-0.0566671	0.143994	-0.212009	0.192518	0.0172088	0.00319826	0.00355608	0.0377879
B4GALNT3	0.0418827	0.00434616	-0.0171802	-0.215865	-0.0360694	0.974094	0.00422693	0.00111952	0.770811
B4GALNT4	0.117026	0.00777186	-0.0242823	-0.114761	0.0789214	0.00614667	0.00105445	0.0119988	0.575519
B4GALT1	0.0511195	0.0395791	-0.0242344		0.0205491	0.817637	0.0328797		0.805584
B4GALT1-AS1	1.78674				0.157128				0.265555
B4GALT2	2.83967	-0.0737983	0.0385175	0.252728	-0.127096	0.0339844	0.868696	4.41411e-05	0.145991
B4GALT3	5.21503	0.206402	-0.045906		-0.125886	0.000596877	0.250719		0.126301
B4GALT4	0.156296	0.167866	0.0275628		0.0464628	0.0166551	0.416197		0.557983
B4GALT4-AS1	3.44616				-0.205726				0.0733081
B4GALT5	2.40825	0.129391	-0.062801		-0.0869405	0.0282631	0.693671		0.372878
B4GALT6	2.12633	0.199042	-0.132844		0.252603	0.000169707	0.0222314		0.0252282
B4GALT7	3.23143	-0.00502183	0.0217987	-0.201686	0.0871095	0.100096	0.0846608	0.0494249	0.339259
B4GAT1	1.38971				-0.0733419				0.360956
B9D1	1.63918	0.12869	0.0568163	0.184205	-0.0566193	0.049161	0.00134292	0.174792	0.512252
B9D2	0.355119	0.0319382	0.0401734	-0.0791828	-0.00933898	0.326479	0.38677	0.983147	0.894942
BAALC-AS1	2.60407				-0.226384				0.140517
BAALC-AS2	0.3885				0.0467648				0.763134
BAAT	0.474732		0.117408		0.0264478		0.0212737		0.840613
BABAM1	1.98453	0.087423	0.0671496	0.184205	-0.0857854	0.530634	0.000185109	0.00349228	0.358909
BACE1	1.27911		0.0440183	0.252728	0.114797		0.122792	4.41411e-05	0.182869
BACE1-AS	1.06885	-0.0567681			-0.119524	0.303366			0.338628
BACE2	7.23781	0.0862535	0.0515459	0.164185	-0.232592	0.0186645	0.136409	0.0376687	0.0322403
BACH1	1.46556	0.188522	0.087225	0.282025	0.144659	0.00135491	0.000144007	0.788843	0.159811
BACH1-IT2	1.75757				-0.131334				0.271375
BACH2	2.09126	0.0013351	-0.0131923		-0.0513533	0.00271598	0.582734		0.567518
BAD	2.08571	0.0351992	0.0678157	0.174699	-0.0860372	0.940902	0.0883194	0.00843739	0.326681
BAG1	6.63815	0.0304874			0.232721	0.665829			0.00512451
BAG2	1.21513	0.0911183	0.0212538	-0.157538	-0.0193023	5.69365e-06	0.00251474	0.407075	0.854438
BAG3	3.4396	0.0918979	0.0463512	-0.138813	-0.12701	0.00089654	0.113642	0.00626788	0.114204
BAG4	0.457312	0.0989685	0.103877	-0.0971969	0.017163	0.106857	0.00034281	0.0491082	0.871902
BAG5	0.510684	0.0573895	-0.0530089		0.0734541	0.360487	0.018407		0.450741
BAG6	1.63859				-0.078803				0.29784
BAGE	1.63666				0.107773				0.298234
BAGE4	1.07326				-0.1219				0.459738
BAHCC1	0.085152	-0.00930807	0.0343968		-0.0673495	0.044534	1.10146e-07		0.461122
BAHD1	0.864541	0.148735	-0.0223246	-0.174648	0.0733304	0.0286343	0.00176527	0.0362521	0.31314
BAIAP2	1.06745	0.252451	-0.0136171	0.252728	0.169036	1.46649e-06	1.10146e-07	8.67829e-05	0.216206
BAIAP2-AS1	0.723584	0.22233	-0.00465469		0.0307406	3.94868e-05	0.558488		0.695592
BAIAP2L1	3.08729	0.152626	-0.00711423	0.131904	-0.0758319	0.00207523	0.346823	0.121799	0.476425
BAIAP2L2	1.34133	0.126331	-0.125749		-0.0143293	0.0214686	0.000161155		0.896779
BAIAP3	7.02323	0.17818	0.0344312	0.109131	-0.24773	0.000702642	0.74411	0.393824	0.0492556
BAK1	0.66729	0.0610429	0.0442204		-0.0269949	0.203176	0.778555		0.809049
BAMBI	1.63089	0.0420414	-0.0127712	0.439012	0.156321	0.700073	0.76589	0.0566062	0.157499
BANCR	1.15557				-0.204669				0.429277
BANF1	5.51739	0.118362	0.0139499	0.184205	-0.16856	0.0178724	0.911774	0.749884	0.0602961
BANF2	1.08204	0.0452953	0.0376901	-0.201686	0.208165	0.0401873	0.300179	0.00150318	0.511531
BANK1	1.45602	-0.105583	-0.00526173	-0.102444	0.0436734	0.148867	0.603103	0.0839099	0.667763
BANP	1.90333	0.164059	-0.064771		0.292021	0.000599885	1.10146e-07		0.0224239
BAP1	1.58547	0.226563	-0.0161566		-0.0046373	1.52286e-05	0.529584		0.966963
BARD1	0.676178	0.210131	-0.208648		0.048258	0.00136933	0.00319775		0.691586
BARHL1	0.385701	0.12587	0.000963309	-0.201686	0.0427563	0.00862739	0.520485	0.010296	0.65298
BARHL2	0.0449787	0.0622108	-0.044562		0.0666862	0.020209	0.919504		0.641329
BARX1	4.45037	-0.085993	0.0564171		0.360634	0.427763	0.167991		0.0641142
BARX2	0.0855376	0.134155	0.0811811	0.185458	0.0516607	0.188445	0.00108368	0.0181278	0.646328
BASP1	4.41429	0.191708	0.0412023	0.169137	-0.0921328	0.0016687	0.396027	0.0125897	0.253526
BASP1P1	4.32621	-0.13082			0.203899	0.0337971			0.104787
BATF	4.38888	-0.0775758	0.00220364	-0.114761	0.190881	0.00023778	0.0399916	0.0345637	0.388175
BATF2	0.654843	-0.00596982	-0.0200752		0.0502743	0.520042	0.603436		0.699151
BATF3	0.456532	0.125464	0.102342		-1.21565e-05	0.0318261	0.129928		0.999892
BAX	0.186695	0.068809	0.145752	0.17639	0.0373301	0.151611	0.0140125	0.0287705	0.773186
BAZ1A	1.25943	0.171173	0.132095		-0.0369042	0.00661869	0.0128715		0.656477
BAZ1B	3.28902	0.165724	-0.00667773		-0.0711387	0.0010182	0.106819		0.360395
BAZ2A	3.21867	0.0579692	0.0482684	0.185458	-0.14813	0.0612908	0.030611	0.222036	0.19878
BAZ2B	1.77492	-0.0586716	0.0505333		-0.165499	0.995069	0.00226591		0.184339
BBC3	3.07137	0.117681	-0.0281147		0.234078	0.0676111	0.0342634		0.0279691
BBIP1	0.0174704	0.106326	-0.259261	-0.174648	0.0188804	0.590521	7.61785e-05	0.124087	0.845963
BBOF1	2.35026				0.126272				0.172842
BBOX1	1.46593	-0.000148146	0.13435		-0.24008	0.123791	0.139872		0.165182
BBOX1-AS1	3.1303				-0.143565				0.0936932
BBS1	0.0704056	-0.0177194	0.152567	0.185458	0.0053095	0.348097	0.0105625	0.0076647	0.954424
BBS10	1.77798	0.0859546	0.205296		0.133963	0.198758	0.0120954		0.227864
BBS12	1.59414	0.0550172	0.10063	-0.225206	-0.182549	0.786553	0.106712	1.56675e-06	0.0781952
BBS2	0.131269	0.084505	-0.129665		0.0485282	0.120886	0.0370908		0.554629
BBS4	2.33018	0.147627	0.115796	0.12635	-0.0784672	0.0254481	0.00119954	0.0499068	0.40778
BBS5	0.0792786	0.128525	0.0654955	-0.149242	0.0172217	0.0542147	0.273865	0.215331	0.822198
BBS7	4.30532	0.101894	0.16059	0.434673	-0.247128	0.00795803	0.00880602	0.0305827	0.167284
BBS9	4.23765	0.0481515	-0.00773069	-0.138813	-0.256493	0.276123	0.0107029	0.00626788	0.0430575
BBX	5.28489	0.082262	0.0518803	-0.085301	-0.201081	0.0223902	0.15846	0.62493	0.0407633
BCAM	0.35449	-0.0302345	-0.0207977	0.184205	0.0713823	0.970573	0.341277	0.0280109	0.514925
BCAN	4.24919	0.0339208	-0.034413	0.227527	0.425188	0.954921	0.207669	1.10146e-07	0.00358772
BCAP29	1.04292	0.124093	-0.0375303	0.252728	0.0402965	0.0748572	0.0313839	2.2079e-05	0.672892
BCAP31	0.915546	0.167186	0.0803123		0.094103	0.0169994	0.0465373		0.311227
BCAR1	2.17393	-0.0355914	-0.123816		-0.117018	0.601366	0.144457		0.194555
BCAR3	2.37675	0.306738	0.0436226		-0.0629929	1.64497e-06	0.012439		0.597739
BCAR4	0.848419	-0.169918			-0.148492	0.00663269			0.235198
BCAS1	3.10246	-0.0517828	-0.00235698		0.13658	0.0476635	0.985386		0.214379
BCAS2	0.922165	0.0952969	-0.136434		0.134428	0.0364054	0.076123		0.221295
BCAS3	0.40614	0.11756	0.00404241	-0.174648	-0.0451981	0.130371	0.0538516	0.0381111	0.671918
BCAS4	2.16665	0.0784606	0.103518	0.294584	-0.0965788	0.205847	1.92321e-05	0.116996	0.272937
BCAT1	0.44462	-0.128733	-0.0899962		0.00752304	0.0283668	0.00446158		0.938008
BCAT2	7.41084	0.0743763	0.0084879		-0.291159	0.00163754	0.0273247		0.0182955
BCCIP	2.1314	0.0220223	0.0474068	-0.060689	-0.14776	0.0565033	0.0690096	0.822529	0.305741
BCDIN3D	0.987901	0.0980168	-0.0726898		-0.0180138	0.089641	0.154223		0.824019
BCDIN3D-AS1	0.277221	0.0481594	-0.00509472		0.0241151	0.173325	0.0420405		0.831125
BCHE	0.640827	-0.0181893	-0.126794		-0.0680402	0.0735152	0.0574813		0.46773
BCKDHA	0.599059	0.0690298	0.111295	0.158314	0.104665	0.00797569	0.120466	0.0401703	0.229002
BCKDHB	1.03408	0.117757	0.0348808	-0.225206	0.0353623	0.084799	0.0152311	0.000702995	0.669401
BCKDK	1.22345	0.130245	0.0344916	0.159509	-0.0276191	0.00999193	0.102023	0.543366	0.7609
BCL10	0.224956	0.12152	-0.14162		0.0571909	0.0288852	0.020158		0.653115
BCL11A	3.36739	0.0395374	0.0668949		0.258174	0.290344	0.000330383		0.0830882
BCL11B	0.797507	0.143053	-0.0350555		-0.00530763	0.0311509	0.378044		0.959142
BCL2	3.51962	0.156823	-0.112171		0.37229	0.0179198	1.20321e-05		0.00839857
BCL2A1	2.27645	0.170607			-0.0851141	0.039713			0.373086
BCL2L1	3.66127	0.047273	0.0950859		-0.134817	0.0306719	0.00173559		0.103726
BCL2L10	0.551133	0.0882952	0.0192612		-0.0550781	0.888842	0.628353		0.672693
BCL2L11	3.48469	0.114246	0.0958316	0.185458	0.206195	0.0723811	0.0903863	0.254513	0.0256373
BCL2L12	1.76926	0.147986	0.0508828	0.227527	0.270307	0.000398719	0.135948	0.000574063	0.0244619
BCL2L13	0.368176	0.0238059	-0.00581561	0.294584	0.101552	0.174921	0.650344	0.0108498	0.330291
BCL2L14	0.817758	-0.249213	0.0558201	-0.215865	-0.225424	0.000234007	0.00350127	0.00337585	0.0452287
BCL2L15	0.891234	-0.018062	0.325511		0.0406647	0.673393	0.000256163		0.780917
BCL2L2	0.856478	0.0442153	-0.125995	0.174699	0.00700132	0.0283996	0.0259631	0.65449	0.934093
BCL3	0.0677256	0.130117	0.0190604	-0.219571	-0.0176258	0.0306874	0.0106907	0.00161043	0.819914
BCL6	3.44911	-0.0503794	0.105345		0.138081	0.382783	0.0581274		0.141667
BCL6B	1.14174	0.00899448	-0.0457941	-0.0149013	-0.0277999	0.00421015	0.157364	0.696165	0.901125
BCL7A	3.28171	-0.0183589	0.0350764	0.252728	-0.250318	0.0242298	0.581868	3.0168e-05	0.0974922
BCL7B	0.53713	0.151268	-0.0743806		0.0502838	0.00096334	0.148485		0.686857
BCL7C	0.919807	0.171263	0.0536934		-0.0311921	0.014346	0.00807348		0.75591
BCL9	3.17086	0.035924	0.0444772	0.252728	-0.0710236	0.00793735	0.0113972	4.45573e-06	0.517814
BCL9L	0.565741	0.233121	0.0446403	-0.201686	0.0522546	7.14784e-05	0.000586136	0.0032833	0.538407
BCLAF1	2.4797	0.235313	-0.0251405		-0.0741609	0.0084044	0.986411		0.393188
BCO1	1.57491				0.162177				0.313704
BCO2	2.11055	0.0129441	-0.0679514	0.1207	-0.0842721	0.161511	0.0416735	0.292391	0.505397
BCOR	2.35912	0.109036	-0.0458435		-0.0943679	0.0625648	0.00903698		0.433716
BCORL1	1.70362		-0.0437436	-0.201686	-0.12198		0.0721813	0.0197102	0.201479
BCORP1	0.901193	-0.0200097			0.0428811	0.064338			0.81081
BCR	0.390153	0.0468806	0.187562	0.174699	-3.17584e-05	0.252119	0.000502151	0.0325848	0.999785
BCRP2	0.432892				0.0365115				0.736314
BCS1L	0.726511	0.00850491	0.0929072		-0.0208424	0.0110891	0.00179086		0.832181
BDH1	2.2244	0.170572	0.0193765		0.219768	0.00916652	0.00154004		0.100527
BDH2	1.47006	-0.127868	0.000266175		0.0478734	0.016124	0.418448		0.703287
BDKRB1	2.83269	-0.154286	0.0056416		-0.425085	0.0120247	0.00472162		0.0210287
BDKRB2	0.56275	0.0386692	-0.0107075	0.174699	0.0378131	0.0421071	0.00712669	0.0478982	0.62925
BDNF	5.47023	-0.125745	-0.149018		-0.278969	0.0172231	0.00192437		0.00689465
BDNF-AS	3.38068	0.214973	-0.0315793	-0.151164	0.273123	0.000545407	0.434793	0.982536	0.0104386
BDP1	5.16194	0.239415	0.0580085	-0.105899	-0.232663	3.79767e-05	0.0777444	0.849484	0.109404
BEAN1	8.54007	0.15169	0.021152	0.294584	-0.335096	0.0126768	0.253138	0.0171449	0.0168595
BEAN1-AS1	0.164149				0.0150776				0.890179
BECN1	1.69612	0.0666782	0.0742954	0.252728	-0.0381146	0.373141	0.00648092	4.41411e-05	0.624586
BECN2	2.26667				0.173223				0.184256
BEGAIN	0.0834348	0.173337	0.0499175		0.0458441	0.00740138	0.299196		0.668165
BEND2	0.963304	-0.046779	-0.0436822		-0.123418	0.225311	0.402031		0.383268
BEND3	4.05628	0.0981958	-0.10062		0.243412	0.677909	0.0417573		0.0261065
BEND3P3	3.15544		-0.282816		0.309082		0.000878934		0.0544984
BEND4	0.0312695	0.180932	-0.0302105		0.0730538	0.00911433	0.133909		0.524143
BEND5	0.75636	0.242131	0.0133308		0.210271	0.000890024	0.055376		0.25992
BEND6	5.71987	0.046319	0.135781	0.25499	-0.262558	0.068178	9.20115e-05	0.00958928	0.0455332
BEND7	2.07397	0.00401923	-0.00417677		-0.103804	0.530998	0.0685519		0.326663
BEST1	0.864415	-0.0721948	0.0150656	0.184205	0.0668712	0.477945	0.138625	0.174792	0.581428
BEST2	5.05733	0.0709585	0.131058	0.17639	-0.603597	0.096612	0.123652	0.00160844	0.108831
BEST3	5.25382	0.234639			-0.276945	0.000206393			0.118873
BEST4	0.303654	-0.0762106	-0.0451555		0.0158057	0.680847	0.967557		0.874961
BET1	0.917877	0.135053	-0.0439015		-0.00309819	0.0354537	0.0214787		0.975796
BET1L	3.57424	0.0664927	0.341429		0.175993	0.998889	0.000204225		0.116736
BEX1	1.36891	-0.07154	-0.000739691		0.0288597	0.000445892	0.0526045		0.772399
BEX2	0.134541	0.0537118	-0.317254		0.0350047	0.526665	0.000126271		0.766271
BEX3	2.98386				-0.187905				0.104616
BEX4	2.78722	0.0490459	0.0705077	0.135166	0.22279	0.0493873	0.0312832	0.350427	0.0513928
BEX5	0.190473	0.0476566	0.0628262		0.023394	0.0345854	0.160648		0.846062
BFAR	5.73943	0.0583244	0.0769452	0.383359	-0.136461	0.020151	0.00319642	1.10146e-07	0.149837
BFSP1	5.40439	-0.0389966	-0.0922292		0.202157	0.0110248	0.111829		0.049283
BFSP2	2.34944	0.00299137	0.0199147	0.439012	-0.0806081	0.217539	0.13236	4.91008e-05	0.531129
BGLAP	2.0545	0.0216868	-0.0277507	0.184205	0.196055	0.435992	0.707692	0.174792	0.104134
BGLT3	1.80498				-0.400541				0.261896
BGN	4.85209	0.0400125	-0.0490775	-0.201686	0.382275	0.0210465	0.892118	0.029096	0.0148147
BHLHA15	1.1933	0.0477072	-0.10932	0.294584	-0.0478968	0.786693	0.0161093	0.0310363	0.786725
BHLHA9	4.53129	0.0436859	0.0303708	0.0604619	0.359766	0.128712	0.000706551	0.316105	0.0175673
BHLHB9	4.02155	0.207975	0.00812944	-0.105899	-0.265147	0.0030792	0.834828	0.155544	0.118049
BHLHE22	2.35812	0.173272	0.202851	0.174875	-0.197179	0.00510763	0.00158755	0.155349	0.429421
BHLHE23	1.27299	0.0492838	-0.0587868		0.305877	0.91084	0.0524025		0.308379
BHLHE40	3.11508	0.106841	0.0772654	-0.118009	-0.170832	0.00739752	0.214775	0.643286	0.210726
BHLHE40-AS1	1.47445				-0.117994				0.338799
BHLHE41	0.89475	0.151494	0.0822108		0.126093	0.0163884	0.0247011		0.324275
BHMG1	0.519562				-0.0517474				0.692422
BHMT	0.944094	0.128819	-0.0815486	-0.225206	0.136255	0.0228325	0.0809788	5.33875e-05	0.486638
BHMT2	1.12656	0.139896	0.0828509	0.184205	0.230305	0.019238	0.0508915	0.0674954	0.162223
BICC1	1.33202	-0.00473894	-0.0183393	-0.0132809	0.0339894	0.00478235	0.0147966	0.781599	0.677051
BICD1	1.07544	0.0784367	-0.0890626	-0.102444	0.107551	0.0449079	0.00343429	0.0100128	0.311784
BICD2	4.54625	0.112789	-0.0034897		-0.180435	0.126918	0.175616		0.084023
BICDL1	0.937576				-0.0624572				0.511491
BICDL2	4.89102				-0.299491				0.0242006
BICRA	0.689496				0.0516683				0.611125
BICRAL	1.33043				0.115292				0.375848
BID	1.61229	0.118396	0.0538407		-0.0528166	0.0296811	0.0148525		0.461721
BIK	3.22166	0.0591271	0.00245155	0.0706163	-0.1771	0.263223	0.853303	0.422006	0.171784
BIN1	0.873491	0.0893198	-0.00273031		-0.0220236	0.133097	0.37662		0.813889
BIN2	0.507692	-0.0200214	-0.0404817		0.150862	0.308456	0.000909522		0.684302
BIN3	3.3217	0.0876573	-0.0161122	-0.0569553	-0.111855	0.353577	0.214872	0.562468	0.123558
BIN3-IT1	0.238071	-0.0184019	-0.031032		-0.0230489	0.732503	0.448183		0.830148
BIRC2	1.90922	0.0270673	0.0448733	0.252728	-0.043438	0.958976	0.494174	1.39158e-07	0.647899
BIRC3	2.23375	0.110083	-0.0616494	-0.105899	-0.142768	0.0119141	0.0199366	0.00655726	0.318811
BIRC5	1.70801	0.194487	-0.00598735	0.156825	-0.0129119	0.000770996	0.85154	0.196943	0.875471
BIRC6	1.51454	0.147839	0.0126019		0.161169	0.00442089	0.377786		0.128144
BIRC7	1.62868	0.0105176	-0.039051		0.284362	0.568978	0.276754		0.216643
BIRC8	3.69825	0.179097	0.153541		-0.198119	0.00606679	0.0071675		0.139101
BIVM	1.83369	-0.0660864	0.119932	0.17639	0.0561941	0.00177139	0.00307173	0.0526552	0.594784
BLACE	3.73784				-0.249413				0.0591094
BLCAP	0.821574	0.0498171	-0.0138197		0.0932407	0.231222	0.0401524		0.321044
BLID	3.69114	-0.00600987			-0.339204	0.00133961			0.0104301
BLK	5.15013	0.0527433	0.062127	0.1207	-0.232328	0.0405402	0.0872089	0.207806	0.0671771
BLM	3.34462	0.115377	-0.0292601		-0.116344	0.0914384	0.00607241		0.23172
BLMH	0.0412635	0.083377	0.253915		0.00344961	0.184032	5.15746e-05		0.9743
BLNK	3.25775	-0.00182696	0.0847817		0.189947	0.999381	0.165084		0.104692
BLOC1S1	0.155606	-0.0236718	0.131049	0.252728	0.0150074	0.0707102	0.0151096	3.0168e-05	0.868718
BLOC1S2	2.05826	0.0404918	-0.0924944		0.129065	0.961147	0.0869877		0.170144
BLOC1S3	1.88191	0.0937624	-0.0746443	0.185458	0.152629	0.365286	0.0462974	0.102188	0.0838771
BLOC1S4	0.525183	0.0442372	0.108179	-0.144839	-0.0488921	0.0726737	0.16584	0.08072	0.716046
BLOC1S5	1.76372	0.153118	0.0459994		0.15277	0.00253296	0.00321965		0.123634
BLOC1S6	0.346098	0.175924	0.107114	0.1824	0.0966758	0.00610726	0.00604533	0.0585428	0.350379
BLVRA	0.71424	0.0635081	0.0585344	0.25499	0.0231212	0.016198	0.364745	0.0066577	0.754786
BLVRB	0.122956	0.0860121	-0.0530393		0.00867271	0.518682	0.430913		0.927261
BLZF1	5.00614	0.0031459	0.146849	-0.102377	-0.356363	0.321296	0.00430922	0.0692206	0.0111076
BMF	0.62118	-0.0304531	-0.0175562		-0.0547244	0.33165	0.107635		0.575968
BMI1	2.56029	0.16845	0.0633727	-0.0650873	-0.103177	0.00867854	0.0129991	0.880113	0.274276
BMP1	1.76071	-0.0279358	-0.0260443	0.185458	-0.112097	0.181728	0.708818	0.000510989	0.387366
BMP10	1.84889	-0.044581	0.0816458		0.0456988	0.0140616	0.0951019		0.619217
BMP15	1.37766	-0.0103707	-0.0240479		-0.140695	0.142954	0.0248051		0.288788
BMP2	2.88988	0.123581	0.0725529	0.228469	-0.159103	0.0591778	0.0626524	0.996972	0.187434
BMP2K	0.967305	0.126683	0.0406382		0.144983	0.1132	0.0547518		0.380743
BMP3	1.47888	0.111186	0.0830362	0.117731	-0.0560115	0.0595355	0.96681	0.468097	0.649596
BMP4	1.8143	0.0678261	0.00718261		-0.0983901	0.0101858	0.0355203		0.468033
BMP5	0.792929	0.0496275	0.0340232		0.0976777	0.231464	0.422926		0.439946
BMP6	2.50011	0.0292008	0.0500932	0.164185	-0.103122	0.206635	0.0413676	0.0376687	0.31357
BMP7	1.25398	0.170279	0.0376318		0.13153	0.0183294	0.0595688		0.223488
BMP7-AS1	3.11894				0.214727				0.094536
BMP8A	1.52555	0.0542779	0.0318309	0.185458	0.140427	0.767763	0.394656	0.0499713	0.206275
BMP8B	0.217128	0.127875	0.0258294	0.132218	0.036225	0.128947	0.00788633	0.023639	0.779486
BMPER	2.82062	0.0721178	-0.041056	0.0873625	-0.0400819	0.00238918	0.000405179	0.250799	0.621189
BMPR1A	0.861058	0.125344	0.0149373	0.265413	-0.00109712	0.037049	0.257305	0.10302	0.988841
BMPR1B	0.758481	0.091002	0.147173	-0.0163481	-0.061357	0.0394085	1.20529e-05	0.65384	0.625634
BMPR1B-AS1	1.04234				-0.083861				0.472148
BMPR2	3.99383	0.0817619	0.0511478	-0.219571	-0.300802	0.0189824	0.0350214	0.00236294	0.0399495
BMS1	2.44404	0.166524	0.15633	-0.143645	-0.133547	0.0109267	0.0114041	0.0108793	0.160513
BMS1P17	1.869				0.115363				0.249127
BMS1P20	0.0132519	0.248512	0.0830227		0.0397393	0.00728948	0.11112		0.636207
BMS1P4	3.10047	-0.0966479	0.11667		0.149119	0.241972	0.0425502		0.20458
BMS1P5	2.08971	0.545497			-0.0156275	4.16792e-07			0.866493
BMS1P6	0.154239				-0.014527				0.897543
BMT2	2.9827				0.137508				0.104669
BMX	1.40664	-0.141483	0.0776818	-0.0750944	-0.202805	0.0264405	0.0518361	0.218805	0.0869245
BNC1	1.55023	0.00122016	0.0428066		-0.137972	0.664559	0.0235712		0.288362
BNC2	2.00132	0.162856	0.0745307		-0.0804336	0.0145073	0.0704634		0.414304
BNIP1	2.51244	-0.0597931	0.11359	0.168873	0.107555	0.210241	0.00199724	0.0510648	0.220328
BNIP2	0.493343	0.105932	-0.103405		0.00884455	0.0637028	0.292835		0.924425
BNIP3	1.04203	0.139276	-0.0355257		0.000369607	0.0226512	0.001003		0.996194
BNIP3L	2.16344	0.0758871	0.0891709	0.170905	0.141486	0.0318569	0.35083	0.602195	0.0797412
BNIPL	1.31558	0.066653	-0.0711396	-0.155119	0.0937749	0.585012	0.514094	0.0813642	0.42766
BOC	1.49269	0.205581	-0.0523802	0.185458	0.0173976	0.00178423	0.00964185	0.0349921	0.849291
BOD1	2.03397	0.170627	-0.15205		-0.0589819	0.00785222	0.015857		0.628208
BOD1L1	5.22092	0.161833	-0.18415		-0.164984	0.0115646	0.0044107		0.108897
BOD1L2	0.391741				-0.0332578				0.761388
BOK	0.538721	0.0587742	0.0386507	0.294584	0.0228926	0.0687413	0.00337405	0.00752236	0.87771
BOK-AS1	3.94299	0.0601575	0.0395636		-0.201555	0.0243606	0.565399		0.130748
BOLA1	7.14082	-0.0176942	0.125179	0.071464	0.17613	0.000462937	0.0407728	0.177549	0.0346353
BOLA2B	1.83678				0.0817752				0.255289
BOLA3	7.32806	0.152211	-0.0956578		-0.171572	0.000725912	0.0906242		0.0437749
BOLA3-AS1	0.440109	0.17614	0.130545		0.0609097	0.00292194	0.00025033		0.473358
BOLL	0.140901	0.0806905	-0.0640537		0.0223068	0.154606	0.583411		0.820252
BOP1	0.119804	0.0997822	0.00729029		0.0275271	0.0245338	0.177775		0.775833
BORA	3.9579	0.221528	0.039071	-0.212009	-0.205114	0.00106152	0.11311	0.00600016	0.0780729
BORCS5	0.24183				-0.0209864				0.842687
BORCS6	1.31419				0.0919576				0.380107
BORCS7	0.0590492				0.00583051				0.959075
BORCS8	2.17414				-0.184609				0.197172
BPESC1	1.41841	0.0170418	-0.0184356		-0.0498545	0.00854572	0.677611		0.737232
BPGM	2.02765	0.0720665	-0.0115843	0.0698106	-0.071275	0.533113	0.115248	0.0731119	0.471083
BPHL	3.69281	0.140126	0.0388797	0.185458	-0.0903983	0.00710305	0.448033	0.00643185	0.335896
BPI	1.99323	-0.0284394	0.185504	-0.174648	0.0410878	0.0842961	0.00425011	0.229814	0.645338
BPIFA1	1.33288	-0.11567	0.0659984	0.25499	0.0751389	0.0429349	0.101041	0.00526842	0.462144
BPIFA2	1.55746	0.0226072	0.100504	0.0589258	-0.166221	0.910476	0.100012	0.796751	0.291746
BPIFA3	0.87363	-0.00995691	0.140084	0.185458	-0.098554	0.0145864	0.00410021	0.00146085	0.371144
BPIFA4P	0.307159	0.0424787	0.172773		0.095551	0.00551433	0.0103166		0.51128
BPIFB1	0.909096	0.0753749	0.0153068		-0.0579418	0.296796	0.0311118		0.568463
BPIFB2	0.491564	0.0756577	0.0283268	0.227527	0.132524	0.0938309	0.28459	0.000638293	0.251624
BPIFB4	0.198598	0.0295381	0.0469978	-0.201686	-0.0666663	0.157866	0.0338429	0.000409093	0.604245
BPIFB6	4.36815	0.0200418	0.384628		0.308272	0.0287713	0.000114643		0.0223245
BPIFC	14.1427	0.142059	-0.180418		-0.479785	0.00162178	0.00256528		0.000947147
BPNT1	0.549743	0.161192	-0.3982		0.0894475	0.172871	7.34344e-05		0.320902
BPTF	0.486369	0.0438455	-0.0260002	0.174699	0.0659465	0.0310155	0.120547	0.00243809	0.526464
BPY2B	1.17108			0.198787	-0.0368953			0.00366582	0.702764
BRAF	2.22283	0.241274	-0.0879228		-0.0315483	2.87886e-06	0.485088		0.797195
BRAP	1.15542	0.184096	-0.10739		0.00181593	0.00453575	0.00436989		0.982898
BRAT1	10.9515	0.169739	-0.0409111		-0.329708	0.00411201	0.925601		0.00253711
BRCA1	0.128312	0.108022	-0.0146401		0.0357638	0.0684192	0.00775265		0.636177
BRCA2	0.38341	0.105625	0.0882932		0.0222552	0.00766863	0.285604		0.843493
BRCAT54	1.94592				-0.173211				0.235776
BRCC3	4.31866	0.23233	0.114283	0.132719	0.224403	0.00138188	0.00449337	0.723077	0.00911284
BRD1	2.74455	-0.0970968	-0.080505		0.179148	0.0248227	0.00105908		0.198341
BRD2	3.67712			0.252728	0.262739			9.63478e-06	0.0123511
BRD3	0.0903164	-0.0561584	-0.0234734		-0.0357295	0.0434732	0.193141		0.79238
BRD4	2.91721	-0.0476429	0.0426668		0.171105	0.987462	0.00681569		0.160866
BRD7	0.350868	0.0576096	0.150932	-0.112479	-0.00745589	0.608743	0.0268913	0.0255736	0.926181
BRD7P3	0.815619	-0.0171895			0.0502632	0.80315			0.59419
BRD8	0.201864	0.181318	0.021199	-0.0659765	0.0720879	0.00227162	0.00431386	0.748503	0.567579
BRD9	1.7202	0.254292	-0.016591		0.0228752	1.10146e-07	0.128071		0.868791
BRDT	0.156755	-0.0759717	-0.162553	0.00845201	-0.024168	0.262209	0.0326199	0.947658	0.833886
BRDTP1	2.72444				0.19302				0.127139
BRE	0.371458	0.138301	0.00437137	0.184205	0.0960073	0.0197114	0.735292	0.0369735	0.287932
BREA2	5.98719	-0.0456372	0.103051		0.225166	0.0212638	0.0483188		0.0552663
BRE-AS1	2.16112	0.074056	0.083731		-0.156503	0.153546	0.252871		0.289543
BRF1	1.16833	0.00133038	-0.0138992		0.116151	0.406504	0.0138068		0.250484
BRF2	4.63973	0.0470527	-0.132069		-0.120203	0.0010945	0.0385256		0.183206
BRI3	2.64287	0.201459	0.137767	0.131904	0.206324	0.00206838	0.000695308	0.121799	0.0332074
BRI3BP	2.76339	0.199905	0.121491	0.226082	-0.11801	0.00286603	1.46184e-05	0.0172865	0.384754
BRICD5	0.405152	0.00196159	-0.0279384	0.185458	0.0608115	0.999918	0.0256056	0.0351249	0.439196
BRINP1	0.472798	0.123395	0.00531723		0.0834251	0.0116062	0.326584		0.403657
BRINP3	3.91877	0.032255	0.122938		-0.163293	0.079743	0.00253304		0.0745739
BRIP1	0.904386	0.132712	-0.101174		-0.0139363	0.0618852	0.17413		0.888686
BRIX1	2.63445	0.150747	0.0778299	-0.174648	-0.145951	0.015245	0.824966	0.0422223	0.202799
BRK1	2.72642	0.292677	0.157637	0.184205	-0.0429208	3.53339e-06	0.000296257	0.0674954	0.596443
BRMS1	2.12929	0.0457043	0.0989929	0.0418724	0.0952958	0.977067	0.0696666	0.983667	0.250352
BRMS1L	1.43659	0.140533	0.116976	-0.157538	-0.121889	0.027092	0.00960954	0.407075	0.442437
BROX	0.336416	0.119579	0.157809	-0.118225	0.0227713	0.109484	0.000889651	0.305474	0.822748
BRPF1	5.31692	0.0692072	-0.0343175	0.0806436	0.300622	0.117158	0.988217	0.176557	0.00370125
BRPF3	0.0499989	0.00196092	0.0182653	0.252728	0.063867	0.99991	0.043654	1.29028e-06	0.554668
BRS3	3.57711	-0.0158954	0.100667	0.434673	-0.179882	0.618942	0.265346	0.00447499	0.106458
BRSK1	2.93802	-0.0666491	0.0399435	-0.219571	0.0568097	0.0606772	0.750303	2.16957e-05	0.565595
BRSK2	4.31601	0.113331	-0.0419948	0.184205	-0.127951	0.0100434	0.971038	0.23393	0.176963
BRWD1	3.03686	0.133223	-0.0147473		0.262896	0.0356462	0.0460935		0.0254131
BRWD1-AS1	2.3001				0.154275				0.179788
BRWD3	0.421256	0.0736616	0.0425137		-0.0492162	0.605139	0.0043838		0.674903
BSCL2	1.31541	0.0145284	0.0120803	-0.225206	0.0260042	0.785475	0.0381557	0.000155107	0.803843
BSDC1	4.32316	0.0526494	-0.151786	0.132719	-0.125002	0.952293	0.04712	0.0069604	0.124498
BSG	1.79665	-0.0621096	0.0177986	0.185458	-0.153229	0.0984005	0.0229599	0.0107798	0.204172
BSN	5.23506	0.176957	-0.0337513	0.252728	-0.077395	0.0037021	0.00339851	2.64805e-05	0.358131
BSN-AS2	2.99992	0.172752	-0.141438		-0.0866404	0.00505566	0.0164296		0.391539
BSND	0.22014	0.130877	0.0673163	0.294584	0.0428394	0.00931967	0.0119913	0.23321	0.713503
BSPH1	0.480316	0.319168	-0.0914706		0.158314	0.000188015	0.130477		0.20155
BSPRY	3.35179	-0.00550663	-0.240718	0.0698106	-0.316761	0.000184865	0.000268236	0.0731119	0.0412783
BST1	4.16738	0.208446	0.0442062	0.185458	-0.0726277	1.53884e-05	0.94743	0.0882335	0.38959
BST2	2.52499	-0.0317579	0.0150012		0.598229	0.0861759	0.781102		0.292363
BSX	0.388279	-0.170225	0.0650249		-0.0650577	0.000954027	0.0205171		0.567154
BTAF1	2.01501	0.0774953	-0.149228	-0.151164	-0.071379	0.0240034	0.000505885	0.713221	0.590755
BTBD1	0.303763	0.139743	0.0135906		0.0684561	0.00829336	0.288161		0.463846
BTBD10	3.00495	0.162337	0.0945725		-0.112487	0.00999472	0.0294066		0.21701
BTBD11	12.0274	0.162793	0.0517392	0.191686	-0.252778	2.42177e-05	0.665971	0.0091481	0.0105981
BTBD16	4.88589	-0.0567152	-0.00846225	0.10474	0.360965	0.52858	0.755433	0.00899926	0.0119736
BTBD17	4.49216	-0.00930998	0.0169734	0.185458	0.522768	0.994089	0.0920134	0.00146085	0.0135778
BTBD18	1.34182	-0.0501709	-0.0556382		0.125077	0.436281	0.735158		0.453523
BTBD19	2.93913	0.0910718	0.117656	0.191686	-0.118366	0.0391681	0.0558817	0.545228	0.224586
BTBD2	2.13631	-0.020618	-0.0266992		-0.131131	0.850309	0.21153		0.220802
BTBD3	7.9951	0.00609532	0.027824	0.158314	-0.297878	0.00371829	0.0111714	0.174695	0.0161341
BTBD6	0.499768	-0.0432559	0.0964626	0.185458	0.0472026	0.369586	0.0120864	0.00643185	0.68911
BTBD7	2.4936	0.342542	0.00233603		-0.0322587	1.10146e-07	0.369872		0.723933
BTBD8	1.52086	0.173789	0.0223603		-0.068528	0.011774	0.00115049		0.502057
BTBD9	2.09824	-0.179155	-0.000363909		0.119487	0.00375616	0.0010211		0.384145
BTC	3.67229	0.0594998	-0.147948		-0.26861	0.254129	0.0097164		0.150012
BTD	0.822817	0.123473	0.0126792	-0.225206	-0.0464625	0.00169902	0.0839492	0.00236225	0.634608
BTF3	2.99707	0.125958	0.00689104	-0.117898	-0.127492	0.0897217	0.280059	0.593592	0.156314
BTF3L4	1.21219	0.107647	0.100383	0.185458	-0.0758364	0.514458	0.0540324	0.960085	0.417701
BTF3P11	0.482893	-0.00988542	0.250639		-0.00807541	0.203623	0.00203702		0.903071
BTG1	3.93601	0.107752	0.170996		-0.149095	0.0277635	0.0191489		0.100013
BTG2	2.07934	0.116901	0.0339263	-0.219571	0.17715	0.0023889	0.650692	0.00967442	0.134393
BTG3	0.632221	0.0934721	0.100139		-0.0449757	0.536566	0.00899726		0.598067
BTG4	3.65897	0.00799243	0.104123		-0.278359	0.775513	0.173391		0.0571637
BTK	5.78293	-0.0926316	0.0873461	-0.212009	0.481537	0.0989223	0.229127	0.0607972	0.0730569
BTLA	1.75777	0.0131026	0.139281		-0.188242	0.0247006	0.0366862		0.442535
BTN1A1	0.610789	-0.0245293	-0.0548448	0.159509	0.00454561	0.966275	0.127719	0.00495373	0.966642
BTN2A1	6.12617	0.086333	0.040796	0.163609	-0.243455	0.0525985	0.0241001	0.265501	0.029746
BTN2A2	5.37605	-0.126287	0.102302	0.227527	0.259092	6.68564e-05	0.00354713	0.00119028	0.0731363
BTN2A3P	0.805284	-0.0235572	-0.0747699		0.0973476	0.942383	0.00227606		0.434237
BTN3A1	3.88198	0.0394789	-0.0939849	0.158314	-0.119847	0.0777468	0.179565	0.39133	0.18156
BTN3A2	2.81885	-0.000969802	0.366232	0.164185	0.136376	0.0691663	0.000290932	0.0732623	0.242497
BTNL10	1.92098				0.172899				0.23976
BTNL2	0.468938				0.0465008				0.71758
BTNL3	5.06897	0.20957	-0.00927293	-0.201686	0.302832	0.0044947	0.599051	0.000409093	0.0144638
BTNL8	3.3969	-0.0898449	-0.0827726	0.0458303	0.199744	0.241486	0.00263691	0.726744	0.0739255
BTNL9	0.263218	0.018116	0.0840981	0.0706163	0.0337961	0.800436	0.780898	0.843398	0.782814
BTRC	1.61472	0.167832	0.0250635	-0.174648	-0.0566294	0.00189688	0.672413	0.111556	0.534752
BUB1	4.50895	0.109282	0.238501		-0.170064	0.0468993	0.00334338		0.0544499
BUB1B	0.24907	0.111323	0.0934742		0.0128715	0.0275467	0.0383032		0.903274
BUB3	1.17388	0.0868711	0.097982	-0.122654	-0.0999335	0.171027	0.00879272	0.0170816	0.301788
BUD13	1.21444	0.156126	0.0641573		-0.0533247	0.0450958	0.0771967		0.604343
BUD23	2.51429				-0.122509				0.150851
BUD31	4.39439	0.123704	-0.0296699	0.164185	-0.110414	0.0151751	0.905633	0.0732623	0.187646
BVES	4.54387	0.140119	-0.102587		-0.209523	0.0347403	0.178858		0.108922
BVES-AS1	3.19884	0.0835158	0.00927321		-0.171934	0.029305	0.982635		0.217089
BYSL	1.49252	0.108597	0.0192843	0.184205	-0.0344083	0.173893	0.966229	0.174792	0.629005
BZW1	2.21774	0.12378	0.0945469	0.163609	-0.0949786	0.0413882	0.021419	0.946441	0.305458
BZW2	3.95663	0.0954124	0.0276316	-0.085281	0.183754	0.448643	0.417083	0.964629	0.0398508
C10orf10	1.7551	0.0460288	0.113934		-0.0918855	0.0205056	0.000488315		0.394628
C10orf105	0.182228	0.0724293	-0.104997		0.0447666	0.063453	0.00191119		0.640555
C10orf107	0.474174	0.0766307	-0.0184084	-0.157538	6.99793e-05	0.0392209	0.0272028	0.101362	0.999609
C10orf11	0.616738	-0.103849	-0.0275109	0.174699	-0.0456556	0.288687	0.0367188	0.564544	0.646528
C10orf111	2.30435	0.0701787	-0.258486		0.229708	0.0880881	0.00422544		0.0556484
C10orf113	4.42126	0.00383131			-0.276916	0.317406			0.0576064
C10orf120	0.0458172	-0.0119602			-0.0295809	0.072735			0.730147
C10orf126	0.275188				0.0455133				0.824182
C10orf128	4.87988	-0.0980224	0.045115		0.125066	0.0022471	0.324719		0.126941
C10orf142	0.924316				-0.0993816				0.516293
C10orf25	0.969777	0.0741441	-0.102568		0.149735	0.00686079	0.0487299		0.162695
C10orf35	1.15745	0.0271055	0.0935912	0.0739336	0.133947	0.0921836	0.0215211	0.245749	0.248753
C10orf53	2.67016	0.0889544	-0.10788	0.184205	-0.09043	0.0256018	0.0668263	0.0577827	0.53501
C10orf55	1.2035	-0.201739	0.0836301	0.139659	-0.131538	0.00307894	0.201719	0.0768106	0.19847
C10orf62	5.94576	0.0616013	-0.0251443	-0.0299651	-0.38656	0.0442147	0.612511	0.908825	0.036624
C10orf67	1.39327	0.0907256	0.204544		-0.0519731	0.028016	0.00492902		0.518539
C10orf71	0.450638	0.0913082	0.0143304	-0.201686	-0.018727	0.0197386	0.260256	0.106028	0.872404
C10orf71-AS1	2.99919				0.216936				0.103407
C10orf76	0.295901	0.00627836	-0.0384845		-0.0139678	0.972323	0.249491		0.882464
C10orf82	2.31496	0.172572	0.0424955		0.168698	0.170137	0.172127		0.122393
C10orf88	0.35639	0.156928	-0.238602		0.0954847	0.00881173	0.00360036		0.294835
C10orf90	3.14449	0.156883	-0.0217173		-0.129255	0.0491201	0.0879572		0.255426
C10orf91	3.6105	0.0681899	0.0739818	0.227527	0.277256	0.375765	0.115948	0.0132692	0.0227737
C10orf95	1.66159	0.116006	0.126968		0.185986	0.0337364	0.0161261		0.181547
C10orf99	2.151	-0.0221345	0.0250781	0.439012	-0.127209	0.357225	0.296082	0.00581952	0.247133
C11orf1	3.92835	0.0844685	0.103228	-0.132927	0.253645	0.00777043	0.0512106	0.17257	0.029057
C11orf16	0.658058	0.0392096	-0.207274	0.292062	0.174333	0.213905	0.000815055	0.0391319	0.197227
C11orf21	2.10859	-0.0206691	0.00625134		-0.266829	0.209929	0.0707442		0.0971903
C11orf24	0.699753	0.143567	0.19569		-0.0372763	0.0342099	0.000233267		0.744954
C11orf40	2.91117	0.134864	0.0477954		-0.181717	0.138325	0.246367		0.173035
C11orf42	1.51268	-0.0920986	0.0257657	0.107938	0.170232	0.160839	0.434189	0.257627	0.435844
C11orf44	1.57776				0.149054				0.313141
C11orf45	0.32753	0.00552824	-0.135737		0.0287069	0.169657	0.0217659		0.842333
C11orf49	0.620456	-0.053239	-0.0216314	0.184205	-0.0451031	0.0883449	0.0722358	0.292627	0.580784
C11orf52	4.37819	-0.13366	-0.0639226	-0.174648	0.253029	0.0330337	0.00541288	0.0211999	0.131572
C11orf53	0.33508	0.154467	-0.000314211	0.156825	0.114473	0.00240418	0.147366	0.132301	0.217598
C11orf54	2.02892	0.0821401	0.0658413	0.294584	-0.0266628	0.0179261	0.86109	0.00570375	0.738814
C11orf57	1.78362	0.0668402	0.0872255	-0.102377	-0.163831	0.411276	0.000475953	0.978849	0.23435
C11orf58	1.45401	0.155412	0.0227951	0.185458	-0.00902046	0.00128956	0.348892	0.102188	0.927578
C11orf63	3.59241	0.0273681	0.0924149		-0.161046	0.000151989	0.00016541		0.195162
C11orf65	0.249937	0.149525			0.034436	0.0147064			0.749724
C11orf68	2.63917	0.173011	-0.0641655		-0.116939	0.00421823	0.568085		0.403658
C11orf70	2.58664	0.12821	0.0164613	0.228469	-0.10766	0.0748431	0.0257944	0.0275307	0.353294
C11orf71	0.195374	0.103481	-0.16342		0.0288327	0.21565	0.0155675		0.783133
C11orf74	3.30958	-0.0357955	0.0643028	-0.157121	0.0692633	0.00304673	0.0105674	0.18396	0.46334
C11orf80	6.70177	0.0832175	0.0695029	0.169137	-0.263017	0.00262386	0.000731456	0.0527116	0.0413788
C11orf84	0.134085	0.0376776	0.0180624	0.185458	0.0625937	0.0286542	0.00233645	0.17834	0.578426
C11orf86	0.458832	0.0655116	0.0392622	0.227527	0.0285853	0.0840042	0.227954	0.00612051	0.747552
C11orf87	0.48414	0.195413	0.116703	0.159509	0.140592	0.000723062	2.0488e-05	0.215046	0.332635
C11orf88	4.62884	0.059038	-0.00927331	0.12635	-0.183241	0.0584953	0.453038	0.0499068	0.151003
C11orf91	0.225064	0.0730456	-0.153586		0.0341122	0.120686	0.0172386		0.750558
C11orf94	2.33743	0.00955176	0.0469437		0.154508	0.282747	0.294855		0.130022
C11orf95	2.4747	0.0731369	-0.0661432	-0.135759	0.212111	0.0458226	0.17201	0.0463318	0.0972449
C11orf96	0.351517	0.101493	0.0644409	-0.110321	0.049398	0.0163698	0.0722471	0.13394	0.654904
C11orf97	0.184004				-0.0196822				0.877745
C12orf10	0.726392	0.051481	0.0732487	-0.0204717	-0.00813516	0.00307003	0.186568	0.463897	0.922263
C12orf29	1.38032	0.0441275	0.0370584		-0.0369338	0.00619347	0.200636		0.679021
C12orf4	0.474827	0.152655	-0.039633		0.086612	0.0181212	0.303896		0.344399
C12orf40	0.946826	0.00428877	0.0195243		-0.0136986	0.00197788	0.047567		0.887961
C12orf42	5.24569	0.103848	-0.0223709		0.387988	0.12095	0.0162478		0.00426839
C12orf43	0.95777	0.288638	0.105961	0.174699	0.198431	1.08201e-05	0.0980833	0.0669572	0.0792118
C12orf45	0.0202239	0.147506	0.0711351		0.0332685	0.0464114	0.58235		0.684519
C12orf49	0.588944	0.144154	-0.0384967		0.0302006	0.0107808	0.0049106		0.763053
C12orf50	2.41637		0.12267		0.195956		0.156752		0.196478
C12orf54	3.72554	0.123789	0.166348	-0.051309	-0.26069	0.0316829	0.00813387	0.162992	0.0701335
C12orf56	1.3527	-0.0644291	-0.193895		-0.17837	0.00869194	0.00310378		0.212036
C12orf57	0.843561	0.19409	0.276792	0.0601884	-0.0028211	0.00300626	2.7031e-06	0.0666912	0.968659
C12orf60	2.31068	0.194552	0.0456078	-0.212009	0.16684	0.00315102	0.000393344	0.0067972	0.180385
C12orf65	0.482185	0.22431	0.056164	-0.122654	0.0156077	0.000119436	0.526747	0.141199	0.842385
C12orf66	3.84829	0.0405582	0.0489886		-0.163071	0.01159	0.137099		0.136835
C12orf71	1.55241	-0.209495			-0.234067	0.00508612			0.110869
C12orf73	0.44982	0.140428	0.0514524		0.0264351	0.00168504	0.212291		0.813603
C12orf74	8.64106	-0.0509637	-0.0412395	-0.157121	0.335134	0.284224	0.677729	0.313028	0.00416713
C12orf75	3.07414	0.0295157	0.0812158	0.163609	-0.140605	0.454906	1.24164e-05	0.265501	0.09924
C12orf76	2.92698	-0.0598553	0.0119966		0.158122	0.132878	0.773712		0.207581
C12orf77	0.480535	-0.00912415	-0.134474		0.0372658	0.135407	0.00195833		0.786775
C12orf80	0.0542695	-0.289478	0.0804613		-0.102155	5.94355e-05	0.204189		0.366063
C14orf1	10.8331	0.0216534	-0.00488552		0.38622	0.969969	0.00202549		0.000120158
C14orf105	1.16658	0.0885324	0.13309		-0.0513165	0.0448901	0.0166807		0.591935
C14orf119	12.0706	0.155356	0.0966354	0.439012	-0.458463	0.00785782	0.00376467	0.00771861	0.002221
C14orf132	0.0289611	0.0981178	-0.0300618	-0.225206	0.0126093	0.0329504	0.0940803	0.000702995	0.904915
C14orf159	11.2505	0.011358	0.0804849	0.226082	-0.354625	0.0071721	0.0121947	0.000322906	0.00542146
C14orf166	1.29346	0.207872	0.166698	0.180025	0.154189	0.000303067	0.0160738	0.0674305	0.0834284
C14orf177	2.12272	0.131797	0.0132448	0.227527	0.324188	0.000269766	0.559231	1.27599e-05	0.00855924
C14orf178	2.37299	0.0935618	0.140226	0.139605	-0.0495527	0.00048509	0.00299551	0.0420361	0.583327
C14orf180	0.320493	0.0610725	0.0619098	-0.174648	0.0239656	0.563314	0.502026	0.229814	0.873352
C14orf2	1.43258	0.0969002	0.00397289		-0.0559355	0.00251777	0.00239013		0.612785
C14orf28	1.77028	0.075465	-0.115531	-0.157538	0.262876	0.0162887	0.00644922	0.695821	0.0784179
C14orf37	5.951	0.166916	0.0489791		-0.216871	0.00876007	0.0828913		0.0354056
C14orf39	0.406014	0.134677			0.0541231	0.0004536			0.661566
C14orf79	4.58334	0.115721	-0.0838391	0.164185	-0.140186	0.00757873	0.11554	0.0376687	0.237415
C14orf80	1.14743	0.10345	0.058575	0.218955	-0.00688142	0.0251777	0.0224974	0.00634345	0.936851
C14orf93	1.14481	0.0669541	0.0440245		-0.0457531	0.0699011	0.774077		0.677052
C15orf32	0.667085	0.106735	0.083342	0.198787	0.177142	0.0361585	0.258661	0.0641875	0.259829
C15orf39	0.281326	0.128572	0.0618818	0.184205	0.00706431	0.0541558	0.00355294	0.466002	0.934937
C15orf40	3.20647	0.14167		0.0770649	-0.107721	0.0133869		0.950036	0.244822
C15orf41	3.98402	0.0820343	-1.77039e-05	0.174699	-0.128082	0.0302495	0.0161484	0.564544	0.211622
C15orf48	4.44482	0.0615692	0.129112	0.0791035	0.362374	0.00582888	1.10146e-07	0.349019	0.0137533
C15orf52	0.0250649	0.11281	0.096681		0.0389875	0.0122367	0.0572188		0.705805
C15orf53	2.04847	-0.091863	-0.0456526	0.0888177	-0.170237	0.42188	0.061797	0.999169	0.203135
C15orf54	0.85067	-0.0234815	-0.0819649	-0.0338903	-0.0726179	0.726524	0.0279196	0.743279	0.56786
C15orf56	1.63686	0.0592322	0.0321505		-0.215233	0.924122	0.395544		0.279879
C15orf57	5.03762	0.118354	-0.184728		-0.175774	0.129036	0.00513205		0.0766371
C15orf59	1.35622	-0.049388	0.0563842		0.079612	0.374295	0.818586		0.489319
C15orf59-AS1	3.04809				-0.179386				0.0998343
C15orf61	1.55883	0.128106	0.142358	-0.138813	-0.0688375	0.0722169	0.00799376	0.911298	0.412962
C15orf62	0.377328	0.0694969	-0.0226205	0.164185	0.10881	0.0684061	0.00757434	0.0732623	0.258328
C15orf65	0.883079	0.0801719	0.0840798	-0.0671757	0.0776192	0.0265654	0.00859473	0.0641588	0.516732
C16orf45	0.794642	-0.0689666	0.168593	-0.201686	-0.137589	0.221755	0.000261748	0.0494963	0.16833
C16orf46	1.93665	-0.00675016	-0.101387		0.123791	0.630605	0.0505643		0.222846
C16orf47	0.0934544				0.00943292				0.937306
C16orf52	0.448521	0.0966663	0.0615797	-0.148661	0.0161686	0.00390251	0.558391	0.780483	0.849409
C16orf54	0.981068	-0.0874644	0.0530403		0.0708686	0.391811	0.14885		0.691979
C16orf58	1.73617	0.132438	0.0387569	0.0458303	-0.047804	0.0109686	0.078963	0.18785	0.630373
C16orf59	0.121098	-0.122805	0.0738055	0.134137	-0.0572577	6.29053e-05	0.003319	0.0759026	0.4765
C16orf62	5.67076	-0.00863869	0.0134284		0.161671	0.000127773	0.0788156		0.127944
C16orf70	0.458188	0.0329925	0.0970725	0.174699	0.0390158	0.755427	0.00662751	0.0478982	0.610839
C16orf71	3.14782	0.358046	-0.0258094	0.191686	-0.0206214	2.40549e-06	0.0386592	0.0179713	0.852768
C16orf72	2.17966	0.0202932	0.0363253	-0.225206	-0.120509	0.0386911	0.0260085	0.00341223	0.153837
C16orf74	1.14496	0.0205952	-0.0723548		-0.0554454	0.497601	0.0944554		0.603302
C16orf78	0.759397	0.0765576	0.169765		0.0946693	0.375331	0.0101822		0.575721
C16orf82	1.32163	0.138801	-0.0900884		0.205505	0.0215984	0.065569		0.132343
C16orf86	0.99747	0.123256	-0.0317533	0.0458303	0.00192757	0.040032	0.27548	0.18785	0.989953
C16orf87	0.234362	0.0607984	0.0589909		0.014016	0.997503	0.822307		0.860463
C16orf89	1.89795	-0.0261766	-0.0651411		0.164897	0.518568	0.453905		0.279418
C16orf90	4.00426	-0.0326637	0.00943131		0.137699	0.00138872	0.907707		0.199768
C16orf91	0.810681				-0.0407795				0.559738
C16orf92	1.95847	0.0647566	0.0515142	-0.201686	-0.133137	0.010547	0.57265	0.00439702	0.275251
C16orf95	1.08335	0.145187	-0.0532923		-0.0243522	0.0397578	0.373746		0.809164
C16orf96	3.12612	-0.128087	0.058524	0.226082	0.40227	0.0253125	0.0488143	0.00392654	0.14256
C16orf97	0.761369				0.104951				0.579302
C17orf100	1.52574	0.0957595	-0.00454065	-0.102444	-0.0746022	0.177821	0.00754305	0.862061	0.598354
C17orf102	2.17778	0.132442	0.38277		0.166705	0.112823	5.68881e-05		0.179101
C17orf105	0.613826	0.0983668	-0.0588556	-0.225206	0.134331	0.00946167	0.0536459	0.00344389	0.460999
C17orf107	8.37964	-0.168773	-0.0260846	0.184205	0.320889	8.20864e-05	0.335884	0.466002	0.0139426
C17orf112	6.28522			0.191686	0.471299			0.0179713	0.00309941
C17orf47	0.220033	0.0119292	0.0797653		0.0055017	0.994969	0.0734441		0.956731
C17orf49	0.275857	0.100802	0.0803902	-0.148661	-0.0428797	0.318381	0.406868	0.00319228	0.624789
C17orf50	0.27156	-0.0024006	0.109933	0.252728	-0.0138667	0.137686	0.0249282	2.31894e-05	0.92583
C17orf51	1.05733	-0.0143797	-0.111328		0.0840372	0.997561	0.0440139		0.382923
C17orf53	1.67321	-0.045585	0.112176	0.0187131	0.0526603	0.031271	0.0584964	0.989753	0.643043
C17orf58	3.26914	0.196259			-0.126052	0.0204211			0.219335
C17orf62	2.66123	-0.1219	0.00900922	0.439012	0.0988208	0.000307119	0.00478592	0.000208263	0.292969
C17orf64	1.77052	-0.0442573	-0.0571602	0.0967837	0.167944	0.619196	0.00508003	0.574027	0.200406
C17orf67	0.143987	0.0658892	-0.146523		0.0278873	0.304812	0.0316919		0.800321
C17orf74	2.78608	-0.0270481	0.0183568	0.252728	0.253371	0.957354	0.970403	0.000153407	0.0380858
C17orf75	4.10888	0.0597158	0.0976853		-0.170315	0.0476966	0.00269829		0.0728209
C17orf77	1.28952	-0.0074179	-0.0254878	0.185458	-0.111449	0.165753	0.0337677	0.0471196	0.467497
C17orf78	1.9053	-0.0468802	-0.164534	0.131493	-0.148441	0.0347376	0.00448269	0.571664	0.180953
C17orf80	1.8756	0.130507	0.104342	-0.135759	0.12571	0.0416858	0.343001	0.109886	0.195192
C17orf82	1.32777	-0.212283	0.100711	0.208803	0.0435976	0.00411272	0.00938665	0.0781603	0.737633
C17orf97	6.37805	0.294064	0.0583798	0.134137	-0.184514	0.000203696	0.0375783	0.219786	0.0678007
[truncated: 20,790 more rows]

## Sheet: A549 CHT_MW
test_annotation.score_data.genes	scores	methylation_promoter_effect	methylation_body_effect	mirna_body_effect	expression_effect	methylation_promoter_pvalue	methylation_body_pvalue	mirna_body_pvalue	expression_pvalue
A1BG	2.63309	0.0669754	-0.0555331		-0.0713288	0.0117195	0.0745362		0.36792
A1CF	0.22005	0.124365	-0.0617942		0.218708	0.00178341	0.296109		0.34619
A2M	2.18196	-0.0971491	0.124657		0.290542	0.0409691	0.00263139		0.474732
A2M-AS1	2.59555	0.0887326	0.0982457		0.17054	0.00819288	0.0445043		0.0480308
A2ML1	1.10195	-0.156639	-0.067109		0.044938	0.0112024	0.127701		0.698924
A2MP1	0.446741				-0.0552599				0.704445
A3GALT2	1.19601				0.0992948				0.380792
A4GALT	0.132136	0.142463	-0.0648994		0.197011	0.000943798	0.006575		0.30552
A4GNT	2.4141	-0.0975805	0.102231		0.0841983	0.00427675	0.0821275		0.46078
AA06	3.30229	0.0682616			-0.207897	0.0599921			0.153803
AAAS	5.43945	0.0323772		0.602114	-0.193831	0.207745		7.89283e-05	0.0993243
AACS	0.326785	0.121714	-0.0172378	-0.161668	0.0344696	0.00786705	0.0034234	0.248102	0.741689
AACSP1	6.44904	-0.0616908	0.00183385		0.274161	0.178151	0.0243561		0.0222342
AADAC	3.62036	0.135539	-0.0638231	0.240894	-0.130201	0.0884075	0.00454661	0.519998	0.199582
AADACL2	0.159777	-0.190871	-0.2855		-0.0188266	0.0168345	0.00378657		0.872283
AADACL2-AS1	0.00848257				-0.000936817				0.994418
AADACL3	0.697517	0.0920167	-0.0144637	-0.617939	0.074139	0.273153	0.250844	0.00311667	0.652121
AADACL4	2.63684	-0.0437643	0.177685	-0.0424234	0.176989	0.886965	0.0105097	0.321105	0.224494
AADACP1	0.559463				-0.0485146				0.643053
AADAT	1.30146	-0.0187978	-0.161268		-0.129884	0.509723	0.0148074		0.368189
AAED1	2.39664	0.0619673	-0.129894		-0.0818112	0.0253198	0.0650212		0.39189
AAGAB	0.0666919	0.00860528	-0.143815		0.0123768	0.942879	0.0280131		0.912149
AAK1	2.29776	0.0846329	-0.0972074		-0.0868837	0.0658738	0.0316446		0.383669
AAMDC	1.46393	0.0802917	-0.0466082	-0.00750498	0.171584	0.0141065	0.0141871	0.972322	0.0863693
AAMP	5.30201	0.0787013	-0.0079387	-0.0155001	0.36334	0.275002	0.137651	0.882906	0.00566388
AANAT	0.976336	0.0651349	0.0678685	0.13629	0.142622	0.49259	0.0326056	0.327951	0.381208
AAR2	0.0294999	0.058429	-0.0302056	-0.56996	0.00154332	0.0783648	0.953862	0.00555837	0.989717
AARD	1.4147	-0.0180589	0.0628238	0.602114	-0.248619	0.0496833	0.410738	0.00341012	0.291087
AARS	4.15831	0.0951769	0.0186127	-0.73109	0.249927	0.686649	0.106	0.00428212	0.0933647
AARS2	0.711737	0.0717459	0.0291631		0.0940267	0.0107271	0.148245		0.312658
AASDH	0.739466	0.0261544	0.204954		-0.049046	0.0986961	0.01057		0.678452
AASDHPPT	1.78636	0.165857	0.0565932	-0.56996	-0.148547	0.00783283	0.0751537	0.00335809	0.24748
AASS	0.0568268	0.0275612	0.0630164		0.0076259	0.473376	0.0460444		0.948121
AATBC	1.76328				0.148264				0.242734
AATF	2.85955	0.0589413	-0.0368833	0.13678	-0.101372	0.144187	0.0268506	0.276234	0.301117
AATK	0.690923	0.111659	0.0097333		-0.0337802	0.131464	0.376663		0.770798
AATK-AS1	0.454374	0.0584621	0.00470784		0.0774383	0.0628276	0.853832		0.441245
ABAT	1.67885	0.0230908	0.0228591	-1.31377	-0.103113	0.00304091	0.504387	0.000218811	0.28544
ABCA1	2.98461	-0.123756	-0.120445		0.193197	0.0871933	0.0140822		0.128909
ABCA10	0.884729	0.260817	0.0358927		0.211681	0.00812597	0.496305		0.229441
ABCA11P	7.17257	0.143833	-0.261566		-0.33256	0.0483181	0.00290506		0.0247785
ABCA12	1.6001		-0.00386543		0.124016		0.0479932		0.21951
ABCA13	0.639303		0.0139604	0.333809	-0.0469036		0.025422	0.0032102	0.796365
ABCA2	0.313973	0.0178606	-0.00408841		0.0171011	0.139112	0.263905		0.901842
ABCA3	0.995879	0.222905	-0.00111955		0.00335811	0.000299338	0.810612		0.970485
ABCA4	0.241012	-0.0979938	-0.0443499		-0.0363606	0.205309	0.119439		0.70739
ABCA5	1.70892	-0.155563	0.0926033	-0.570012	-0.255141	0.00142065	0.039982	0.0150517	0.0202649
ABCA6	0.4087	-0.0182672			-0.0607016	0.985206			0.722797
ABCA7	0.729455	-0.0376371	0.00838178	-1.67267	-0.0574724	0.0722659	0.16388	8.15458e-07	0.541261
ABCA8	0.353211	0.0200873	-0.0128467		0.0424228	0.691852	0.818075		0.683557
ABCA9	0.812623	-0.182521	-0.0319858		0.0106904	0.00839293	0.471219		0.901918
ABCA9-AS1	1.76505				-0.390128				0.242176
ABCB1	0.410831		0.00272663		-0.0538595		0.0446507		0.620337
ABCB10	5.36072	0.11094	-0.00428684		-0.199637	0.0377892	0.915564		0.0446228
ABCB11	0.0888094	-0.0699089	-0.039867		0.018099	0.523198	0.0124215		0.902244
ABCB4	0.54175	0.0123969	0.066189		-0.135435	0.998611	0.0700252		0.563265
ABCB5	0.654527	-0.0325204	0.0448229	0.544573	-0.0609202	0.238155	0.0209625	0.00219789	0.610352
ABCB6	0.796296	0.0217193	-0.136303	-1.67267	0.0217207	0.407928	0.152861	8.15458e-07	0.841643
ABCB7	6.60226	0.0435987			-0.252264	0.000940423			0.0393233
ABCB8	1.82598	0.0700302	-0.0486698	0.0430713	-0.212639	0.446723	0.376408	0.344967	0.400147
ABCB9	5.66622	0.0277506	-0.140028		-0.27893	0.999602	0.00332815		0.0198082
ABCC1	3.64037	0.0586343	-0.0404664	-0.416699	-0.189484	0.0201143	0.00832895	0.0566049	0.124744
ABCC10	1.89913	-0.14758	-0.0284524	-0.073941	0.14529	0.0247876	0.460351	0.792658	0.440721
ABCC11	1.43946	-0.179424	-0.00546907		0.0610271	0.00539255	0.998983		0.680956
ABCC12	6.86343	-0.0608626	0.0803932		0.315015	0.160362	0.0483372		0.0171236
ABCC13	2.79079	-0.0884025	-0.0824848		0.156097	0.0661676	0.316275		0.189731
ABCC2	6.94581	0.0152458	-0.0821863	0.365109	-0.214127	0.8459	0.0125529	0.0947522	0.0173399
ABCC3	3.8253	0.0860745	-0.00700178	-0.270989	-0.175661	0.119452	0.977603	0.0117044	0.0416656
ABCC4	0.895549	0.172319	-0.0460735		0.151248	0.025781	0.0378298		0.188049
ABCC5	1.81666	0.00893499	-0.17295		0.18642	0.463199	0.00796509		0.122941
ABCC5-AS1	4.5818				0.459726				0.0246769
ABCC6	1.89268		0.00365332		-0.145529		0.895872		0.214082
ABCC6P1	1.55328	-0.247465			0.0523655	0.00885615			0.615535
ABCC8	1.62486	0.0704539	0.0311245		-0.0829521	0.0443175	0.88459		0.497306
ABCC9	1.14994	0.052978	-0.0446076		0.203452	0.123349	0.729918		0.228285
ABCD1	0.0405093	0.166347	-0.0078675	-0.709348	0.0664064	0.00310865	0.0366847	0.0274841	0.668359
ABCD2	1.24756	0.0990832	0.446341		0.128141	0.049255	0.00111852		0.274054
ABCD3	1.26483	0.0501309	0.0994419	-0.73109	-0.107207	0.107743	0.024847	0.000605519	0.222367
ABCD4	0.331369	0.0308848	0.0556773		-0.0329299	0.498957	0.0206682		0.75777
ABCE1	3.19526	0.165343	0.0406859	-0.579727	-0.122959	0.00418314	0.016758	0.801551	0.168079
ABCF1	3.3168			-0.957852	0.123331			0.0083394	0.145087
ABCF2	2.89432	0.0479573	-0.0664456		0.188433	0.650157	0.0639219		0.0567307
ABCF3	2.83493	-0.0613464	0.0539456	-0.753536	0.0855084	0.255773	0.12055	0.00106117	0.407647
ABCG1	2.71495	-0.0658316	-0.00914489	-1.55304	0.180861	0.648628	0.34146	0.00241759	0.254442
ABCG2	0.657846	-0.0787258	-0.0564932		0.0354229	0.279746	0.641249		0.739395
ABCG4	0.702036	0.00407623	0.0973111	-1.36505	-0.128562	0.925581	0.0140498	0.00110696	0.237694
ABCG5	5.07773	-0.00806689	-0.0618099		0.423859	0.995967	0.475122		0.0146679
ABCG8	1.24323	0.0086674	-0.0471966	0.372349	-0.0714981	0.864233	0.0107482	0.480036	0.559657
ABHD1	1.9036	0.0771836	-0.124431	-0.73109	-0.132723	0.00656299	0.0387108	0.000416749	0.311057
ABHD10	0.0968101	0.115288	0.0972257	-0.286315	0.0248358	0.00736972	0.0532126	0.366249	0.828708
ABHD11	1.80775	0.091277	0.00814545		0.116557	0.227354	0.170851		0.176692
ABHD11-AS1	2.06475				0.127752				0.187948
ABHD12	1.38236	-0.00810577	-0.0345643	-0.56996	0.0144434	0.0317789	0.839756	0.00555837	0.891508
ABHD12B	0.268647	0.0561613	0.0403156	-0.270989	-0.0163642	0.340543	0.996511	0.603138	0.914883
ABHD13	2.42703	0.141789	0.146206	0.47794	-0.135954	0.0382548	0.00107419	0.0498802	0.322881
ABHD14A	1.12924	0.0385065	-0.0239006	-0.659712	-0.0682498	0.0362846	0.891526	0.00635926	0.442268
ABHD14B	1.34274	0.0299499	0.0919714		-0.0915107	0.118765	0.125522		0.464582
ABHD15	0.709656	0.0462105	-0.0147201		-0.0538959	0.725563	0.639912		0.648417
ABHD16B	4.98573	0.0530757	-0.054546	-0.416699	-0.945014	0.516378	0.263472	0.0265331	0.0137487
ABHD17A	0.798493	0.0929311	-0.0183678		0.119503	0.0110438	0.785472		0.233846
ABHD17B	0.369194	-0.0414263	0.0272625		-0.0293964	0.0475279	0.0970046		0.822997
ABHD17C	3.58629	0.0581315	-0.0165146	-0.556579	-0.189305	0.149185	0.0611629	0.476846	0.112077
ABHD18	0.193409				-0.0317216				0.861425
ABHD2	1.44325	0.0617613	0.000974234	-0.884228	-0.135184	0.0461268	0.0156019	0.00654748	0.252982
ABHD3	5.78695	0.114372	-0.0261132		-0.210935	0.0147901	0.0686009		0.0546881
ABHD4	0.617291	-0.0215766	0.10022	-0.73109	-0.038394	0.0516789	0.295766	0.00441995	0.694279
ABHD5	0.982766	0.0109758	-0.0511322	-1.10847	0.076219	0.0679582	0.796461	0.00635979	0.443901
ABHD6	4.395	0.0562593	0.0263866	0.588631	-0.152625	0.0676663	0.120349	0.00222797	0.140685
ABHD8	1.98695	0.0270178	-0.126753		0.165093	0.917382	0.0304917		0.145937
ABI1	0.377552	0.0187073	-0.137441	-0.859293	-0.0111705	0.040986	0.0137135	0.00548563	0.913142
ABI2	5.90838	0.204761	0.0630026	-0.709348	-0.281101	6.78777e-05	0.0357503	0.680653	0.0498628
ABI3	2.02142	0.00651561	-0.0667806	-0.112315	-0.157672	0.754534	0.173258	0.83783	0.246056
ABI3BP	0.590195	0.0464305	-0.0493088	-1.01563	0.0448694	0.162121	0.428712	0.00121737	0.704973
ABL1	2.40132	0.05811	0.011461	-0.416699	-0.2203	0.35225	0.467136	0.00655246	0.0873411
ABL2	3.98695	-0.0521003	-0.215508		0.277823	0.389425	0.000984343		0.0346413
ABLIM1	0.787055	-0.0156804	-0.0195679		0.0346106	0.0695931	0.509252		0.782883
ABLIM2	1.97387	0.090752	-0.0249677		0.293068	0.635436	8.15458e-07		0.0846281
ABLIM3	0.325265	0.0677144	-0.0191616	0.331985	0.0293993	0.124998	0.154733	0.652936	0.831876
ABO	2.82742	0.0819954	-0.0408993		-0.157159	0.0140958	0.179995		0.305267
ABR	1.61313	0.039734	-0.0722652		0.179656	0.975788	8.15458e-07		0.146289
ABRA	2.36883	0.0120355	-0.112862		0.162874	0.584606	0.040015		0.0860712
ABRACL	3.40492	-0.00643382	0.0280777	-1.55304	0.125922	0.0326447	0.146836	0.0124167	0.344499
ABT1	0.0636463	0.0624583	-0.115149	-1.08286	-0.0431367	0.779429	0.00713701	0.00048366	0.759504
ABTB1	0.238266	0.0960189	0.0486265	0.588631	0.0883152	0.00645568	0.0526199	0.0065627	0.295448
ABTB2	1.08724	0.113208	0.00226497		-0.0349259	0.0126668	0.139791		0.701376
ACAA1	1.23059	-0.0141896	0.027005	0.240894	0.0429349	0.12751	0.428728	0.812365	0.584705
ACAA2	1.06609	0.0611404	0.20745		-0.0960212	0.871865	0.00487165		0.333987
ACACA	0.267438	0.00957018	-0.00225857		0.0582087	0.442745	0.0136449		0.564571
ACACB	2.07438	0.0327168	-0.0491505	-0.0424234	0.139259	0.870469	0.794158	0.935802	0.172507
ACAD10	1.39283	0.062236	-0.0044106	-0.286315	0.182818	0.0402757	0.298956	0.0189243	0.245365
ACAD11	0.224023	0.0907666	-0.158562	-0.0523645	0.008196	0.728487	0.00509197	0.990943	0.942384
ACAD8	0.714968	0.0708776	0.0230542	-1.55304	-0.112763	0.281108	0.00266639	0.00241759	0.324209
ACAD9	0.782427	0.0546421	0.0850666	-0.848573	0.0473828	0.019326	0.126824	0.00120425	0.586444
ACADL	0.576975	0.0325179	-0.146685		0.163945	0.0166482	0.0384469		0.255786
ACADM	1.4809	0.010092	0.19341	-0.0679577	-0.106866	0.0432052	0.00380551	0.70561	0.392722
ACADS	3.73931	0.103789	0.0466995	-0.402155	0.233359	0.038943	0.424511	0.0138277	0.0436596
ACADSB	1.71778	0.117771	0.103313	0.376658	-0.0953255	0.121783	0.00145004	0.572956	0.335635
ACADVL	4.58533	0.034469	0.0339087	-0.222533	0.215666	0.52865	0.275571	0.0544683	0.0422891
ACAN	1.72783	0.0882992	0.0216876	0.0430713	-0.264413	0.335361	0.187145	0.344967	0.365715
ACAP1	1.41231	-0.0447742	-0.015898	0.0179087	0.140273	0.751484	0.991699	0.773092	0.333142
ACAP2	2.82258	0.111419	-0.0420383		-0.149449	0.0523754	0.0481715		0.276432
ACAP3	1.215	0.140212	-0.0557886	0.309432	0.247087	0.00123928	0.0124753	0.134578	0.0487872
ACAT1	1.67032	0.0722273	-0.138838	-0.1698	-0.136139	0.401388	0.0173577	0.116696	0.318326
ACAT2	2.42524	0.121087	0.0181355		-0.101588	0.0753223	0.430893		0.248698
ACBD3	2.36938	0.101279	-0.0674047		-0.153904	0.0201453	0.193249		0.388365
ACBD4	1.47673	0.0480438	0.0472325	-0.56996	0.0859279	0.47613	0.265139	0.0112515	0.46149
ACBD5	3.65014	0.0830093	-0.0234976		-0.141141	0.0279263	0.956748		0.139806
ACBD6	0.055999	0.0418379	-0.0856901		0.0100083	0.800974	0.0934495		0.904095
ACBD7	5.98968	0.0210408	0.221525		0.291043	0.865296	0.00937097		0.0132745
ACCS	0.32722	0.0640141	0.181289	-0.118533	0.0320069	0.189825	0.00564341	0.761502	0.745895
ACCSL	3.41117	-0.139905	-0.0758336	0.370513	-0.31639	0.0231899	0.109855	0.0631369	0.0484395
ACD	3.46155	-0.0203539	-0.151985		0.198281	0.214038	0.00137065		0.0647226
ACE	0.208435	0.0171079	0.00571192	-0.659712	-0.00764332	0.0570223	0.986059	0.054748	0.9562
ACE2	0.472938	-0.0480762	0.137759		0.0292581	0.743788	0.0838935		0.838141
ACER1	1.2206	-0.0116596	0.127314		0.113667	0.70359	0.0546456		0.502242
ACER2	0.135377	0.135817	0.173699	0.459016	0.0672572	0.0602311	0.00579258	0.207361	0.609949
ACER3	5.51993	0.114113	-0.0336071	-1.36505	-0.269122	0.000572429	0.266956	6.76478e-05	0.0239197
ACHE	1.15248	0.0799536	-0.0142363	0.167388	0.309927	0.00698771	0.390365	0.207633	0.0947377
ACIN1	0.570809	0.0697625	0.0070932		0.116589	0.00944648	0.0446499		0.376971
ACKR1	0.0418379				0.00719865				0.967631
ACKR2	8.82003	-0.182221	0.0405425	-1.67267	0.305164	0.00607573	0.141942	8.15458e-07	0.0732777
ACKR3	1.83235	0.0307812	0.0580665	0.683924	-0.106035	0.967658	0.0373234	2.28801e-05	0.459187
ACKR4	5.64197		0.105395	-0.0523645	0.370153		0.221099	0.990943	0.0145418
ACLY	3.26491	0.0834826	0.0611315		-0.256047	0.237759	0.0102826		0.0810752
ACO1	5.71805	0.00773486	0.0476754	-0.659712	-0.311382	0.718921	0.0462129	0.0180795	0.00313175
ACO2	1.14242	0.163923	-0.029334	-0.480899	-0.0529475	0.00547744	0.741911	0.0864097	0.637165
ACOD1	0.300562				0.054596				0.792849
ACOT1	0.226321	-0.0613265		0.334449	-0.0360147	0.247255		0.355679	0.750069
ACOT11	1.52119	0.059571	0.0212377	-1.67267	0.0787314	0.17265	0.998409	8.15458e-07	0.525401
ACOT12	3.29045	-0.00253206	-0.301581		-0.282094	0.86924	0.000610614		0.106162
ACOT13	1.68874	0.0877102	0.0480337	-1.22972	-0.132536	0.0323695	0.926182	0.00505014	0.279768
ACOT4	0.221104	-0.0383086	-0.0665005	-0.412631	-0.115174	0.337968	0.364659	0.00626669	0.465649
ACOT6	0.0911062	0.0483783	0.0185443	0.332167	0.141155	0.704975	0.327984	0.00754524	0.633041
ACOT7	0.238911	0.0220964	-0.0256753		0.0506304	0.328154	0.208134		0.608152
ACOT8	4.9469	0.0658124	0.0464711	-1.36505	0.187858	0.977223	0.0460061	0.00168768	0.0768437
ACOT9	4.30794	0.0454861	-0.133167		-0.15881	0.848745	0.00185501		0.0573254
ACOX1	2.48468	0.0284415	0.0985337	-0.56996	0.0857403	0.464066	0.0138187	0.00335809	0.285473
ACOX2	0.00213375	0.0570761	0.0305065		0.0411186	0.0661225	0.841706		0.703083
ACOX3	0.0545455	0.0370925	-0.0598317		0.0607289	0.245819	8.15458e-07		0.582771
ACOXL	0.736866	-0.06572	-0.0335345	0.230028	-0.0476536	0.384162	0.0049067	0.0653835	0.759645
ACOXL-AS1	0.435189				-0.0450965				0.711085
ACP1	0.292056	-0.000519217	0.0216449	-1.08286	-0.0778745	0.00845718	0.694163	0.000431677	0.401257
ACP2	2.06253	-0.0123128	-0.112576	0.588631	0.108954	0.00575604	0.213964	0.0065627	0.229633
ACP5	0.320782	-0.0131323	-0.343375		-0.0246437	0.813234	0.00350478		0.904053
ACP6	1.54528	0.106015	-0.490004		-0.0282837	0.0323647	8.48358e-07		0.804006
ACP7	7.26105				0.353192				0.00378976
ACPP	0.704031	-0.0713821	-0.00653047	-0.636781	-0.147998	0.303844	0.00122851	0.108969	0.436031
ACPT	3.31438	-0.0313498	0.0152063		0.302832	0.758959	0.0406214		0.104926
ACR	0.105467	0.109809	-0.067165	0.354839	0.163371	0.0928335	0.099942	0.00232596	0.312322
ACRBP	1.8636	-0.0251471	-0.0832753		-0.145005	0.983344	0.23102		0.254508
ACRV1	0.0228462	-0.252303	0.0809896		-0.105574	0.00285969	0.514679		0.479774
ACSBG1	0.335525	-0.0526382	0.229622	-0.709348	-0.141438	0.0967612	0.00105462	0.0482439	0.244734
ACSBG2	0.87557	-0.0244254	0.0970477	-0.453492	0.00962642	0.223746	0.260014	0.0491051	0.956231
ACSF2	0.467734	0.0592675	-0.0172402	-1.08286	-0.0431574	0.0515672	0.507723	0.00451859	0.737638
ACSF3	2.2021	-0.0644877	-0.0361121	-0.659712	0.107388	0.317866	8.15458e-07	0.0445303	0.219189
ACSL1	0.214847	-0.0486002	-0.0530012		-0.051789	0.151173	0.0759167		0.708032
ACSL3	2.29866	-0.00641703	0.013557	-1.10847	-0.284383	0.87454	0.0676206	6.93509e-05	0.0314179
ACSL4	6.80314	0.0025725	-0.324915		-0.250349	0.792264	0.00156757		0.0114027
ACSL5	0.136065	-0.000468729	0.0241153	-0.638207	-0.171193	0.114113	0.78378	0.000330735	0.455536
ACSL6	0.508687	0.0382639	0.00758519		0.086516	0.106007	0.0057768		0.566326
ACSM1	1.36329	0.137014	0.167706		-0.11217	0.0398526	0.0232132		0.489736
ACSM2B	1.93417				0.219625				0.210344
ACSM3	3.77698	0.155868	0.00872518	0.320496	-0.16192	0.0134087	0.0112052	0.0604049	0.168099
ACSM4	1.23783	-0.0108512	-0.0745718		-0.136322	0.994965	0.147616		0.424488
ACSM5	1.3406	-0.0446432	-0.046824	-0.0777801	0.0410576	0.0793353	0.687184	0.120748	0.699249
ACSM6	2.11013				0.152452				0.181125
ACSS1	0.651605		0.132795		-0.0603896		0.044751		0.502237
ACSS2	0.110815	0.0260321	0.138761	-0.412631	0.00490355	0.0855989	0.0208175	0.0746528	0.958417
ACSS3	0.655354	0.0182418	-0.0806593	0.447762	0.122904	0.460341	0.0226178	0.00396665	0.206852
ACTA1	2.88549	0.0239647	-0.0498541		-0.197727	0.808676	0.964414		0.106154
ACTA2	0.392762	-0.0527037	-0.0949106		-0.104469	0.723279	0.110225		0.7654
ACTA2-AS1	0.822087				0.115519				0.520268
ACTB	0.0108116	0.079176	0.056091		0.168433	0.00221855	0.03584		0.620083
ACTBL2	0.737813	-0.0463878	0.0593943		0.0158886	0.0684967	0.311822		0.903095
ACTC1	3.5336	-0.0417859	0.0268105		0.250901	0.0284897	0.536241		0.162229
ACTG1	5.55797	0.0829745	0.0349143		-0.24702	0.163159	0.618289		0.0244323
ACTG1P17	1.45707				0.171469				0.309801
ACTG1P4	1.81704	-0.192646	-0.116467		0.134446	0.0360805	0.0880456		0.384953
ACTG2	1.29999	0.122153	0.0826259	0.121077	-0.867896	0.0590044	0.31663	0.10426	0.714099
ACTL10	3.32785	-0.0456913	-0.0125334	-0.330457	0.210563	0.468617	0.321094	0.351974	0.105048
ACTL6B	0.455191	0.0572248	0.0552485		0.165125	0.00046517	0.0777539		0.312997
ACTL7A	2.9338	-0.0756518	-0.00449696	-0.356892	0.254543	0.389218	0.132564	0.033191	0.190656
ACTL7B	1.62466	-0.0428388	0.0450311		0.0817307	0.185199	0.79044		0.425947
ACTL8	2.03665	-0.0489677	-0.0305941	-0.267472	0.124904	0.342657	0.591803	0.00464492	0.463037
ACTL9	0.375375	-0.0413195	0.0831318		-0.0833963	0.44016	0.255069		0.567911
ACTN1	1.42982	-0.0660092	-0.0462089		-0.0750546	0.805748	0.00524381		0.392551
ACTN1-AS1	0.470395				0.0702221				0.69231
ACTN2	6.23376	0.0382905	-0.0451134	-0.353543	-0.438941	0.515415	0.0203929	0.00144004	0.00460163
ACTN3	7.0556	0.0995916	-0.002949		-0.451105	0.0729238	0.69536		0.0144512
ACTN4	0.940571	0.0982957	0.0773057	-1.70021	-0.0882186	0.00959325	0.00383193	0.000191805	0.366492
ACTR10	0.673436	0.173905	0.0338779		-0.0172503	0.00509853	0.00820132		0.897094
ACTR1A	1.01177	0.105159	0.0421609		-0.0463368	0.0354168	0.0131517		0.623066
ACTR1B	3.77213	0.134562	-0.117598		-0.0970333	0.001352	9.88903e-05		0.303475
ACTR2	1.81411	0.0729267	-0.0392844	0.522097	-0.0549627	0.122492	0.114696	0.031288	0.657664
ACTR3	2.20166	0.0469952	-0.00303891	-1.10847	-0.123356	0.0167986	0.0447526	0.00084986	0.230806
ACTR3B	0.735472	0.0662654	-0.0754306	-0.659712	-0.0920369	0.164814	0.607355	0.000492772	0.45567
ACTR3BP2	2.02976				0.195266				0.193853
ACTR3BP5	0.185886				0.0316709				0.866822
ACTR3C	0.900922	0.130312	-0.0626912		-0.0396271	0.0549229	0.103518		0.867692
ACTR5	0.881942	0.0103887	-0.0550918	0.0684249	-0.0631012	0.610903	0.884546	0.76382	0.603607
ACTR6	2.23738	0.0370777	0.0647323		0.163689	0.535132	0.000175796		0.20898
ACTR8	0.273601	0.0381105	-0.214273		0.0615017	0.0124087	0.00527984		0.62093
ACTRT1	0.366773	-0.0552742			0.0113088	0.313772			0.919481
ACTRT2	1.05595	-0.00354054	0.0658305		-0.148886	0.26908	0.141216		0.256421
ACTRT3	1.07938	0.060038	0.0653121		-0.0855737	0.148135	0.206706		0.557109
ACVR1	6.52136	0.135112	-0.254687		-0.221228	0.00812869	0.000279659		0.0543546
ACVR1B	3.79636	0.11675	0.090209	0.547469	0.263952	0.0485249	0.000634854	0.133819	0.0165888
ACVR1C	0.0255093	0.0211173	0.0975515		0.013362	0.270476	0.10603		0.884991
ACVR2A	2.40838	0.0659363	-0.0019103	-0.617939	0.228531	0.38952	0.20846	0.644338	0.092964
ACVR2B	0.8125	0.17689	0.0384303	-1.22972	-0.0409096	0.000495702	0.475562	0.0066676	0.742351
ACVR2B-AS1	2.43895	0.143937	0.0857007		-0.198585	0.201328	0.0933729		0.182732
ACVRL1	0.139214	-0.0436034	-0.0293029	-0.56996	-0.0351148	0.331318	0.0361467	0.0167206	0.78539
ACY1	2.60805	-0.173123	-0.0898078	0.459016	0.149358	0.006875	0.03605	0.171502	0.185749
ACY3	1.23142	-0.0167957	-0.22484		0.185833	0.481078	0.00206457		0.334327
ACYP1	0.907862	0.0169191	-0.057182		0.113133	0.0031201	0.581389		0.170212
ACYP2	0.876702	-0.314607	0.0278053	0.361633	0.018768	0.00237273	0.0304533	0.0313935	0.857234
ADA	0.742608	0.0261612	-0.0545904	-1.22972	-0.0870488	0.550059	0.0722774	0.00066132	0.41352
ADA2	0.311705				0.0531227				0.785911
ADAD1	0.790531	-0.0314313	-0.0781391	-0.644221	0.0491454	0.553248	0.0979689	0.00886681	0.812875
ADAD2	1.18297	0.0304753	-0.166148	-0.0806892	-0.0691	0.114856	0.00295961	0.216876	0.621325
ADAL	2.4066	0.0360906	-0.00494268	-0.617939	-0.148077	0.0413065	0.0611805	0.0163056	0.213763
ADAM10	2.02923	0.122747	-0.0978045		-0.0595233	0.0322305	0.00650762		0.518497
ADAM11	1.63462	-0.0107844	-0.0124014	0.459016	-0.129064	0.196207	0.148677	0.146062	0.284143
ADAM12	0.466495	0.0262072	0.0164141		0.0591514	0.0273321	0.0114267		0.492949
ADAM15	4.81365	0.11168	-0.0408167	-0.636781	0.453616	0.0977664	0.24565	0.00202477	0.02082
ADAM17	1.76895	0.0382991	-0.179865	-0.672029	0.113414	0.998299	6.20456e-05	0.0018354	0.311176
ADAM18	3.38738	-0.0922388	0.0480156	0.438925	0.200235	0.0148775	0.667097	0.000702618	0.0732607
ADAM19	0.875819	0.130019	-0.0860943		-0.0118149	0.0789623	0.00562248		0.917693
ADAM1A	3.42329				-0.31641				0.0612479
ADAM2	0.135854	-0.0567872			-0.0504766	0.267249			0.717035
ADAM20	0.237505		0.105426		-0.0412857		0.0764023		0.735297
ADAM20P1	3.41989				-0.303522				0.0615266
ADAM21	1.45071		-0.0432635	-0.416699	0.118539		0.660082	0.0566049	0.440552
ADAM22	0.900798	0.192887	0.105428	-1.01563	0.0822371	0.00155677	0.0126113	0.000505629	0.485753
ADAM23	0.486563	0.0791875	-0.0188086	-1.36505	-0.0751208	0.665294	0.0177434	4.91703e-05	0.467851
ADAM29	0.572614	-0.093951	-0.0476682	-0.416699	-0.149057	0.154401	0.103951	0.0566049	0.3507
ADAM30	2.64735	0.0553689	-0.14205		-0.205453	0.500631	0.0362913		0.200464
ADAM32	1.09392	-0.0796724	-0.00582095	-1.31042	-0.002673	0.112117	0.0687205	1.15083e-05	0.982894
ADAM33	0.24033	-0.0260508	-0.0208519		-0.0451493	0.915137	0.631771		0.839176
ADAM3A	6.05386	-0.201329			0.312844	0.0179398			0.0326353
ADAM5	6.79326	0.0172914	-0.0681932		-0.298683	0.00699949	0.19849		0.0322472
ADAM7	2.09155	0.0677612	-0.076775	-1.67267	0.204032	0.0871683	0.0313873	8.15458e-07	0.252006
ADAM8	0.302239	-0.0700573	0.00996463		-0.0301621	0.0768365	0.0514901		0.799485
ADAM9	2.80657	0.150129	-0.0731837	0.120023	-0.0579599	0.00185742	0.0112364	0.0408208	0.616669
ADAMTS1	1.1045	0.161629	0.0456035		-0.0681812	0.00523815	0.842347		0.810862
ADAMTS10	8.77717	0.163074	-0.0156497		-0.286839	0.0878332	0.98217		0.004879
ADAMTS12	4.47717	0.154019	-0.00333857		-0.173356	0.0091017	0.0406843		0.130925
ADAMTS13	2.9957	-0.0313887	-0.0338065	-1.67267	-0.233406	0.688047	0.283146	8.38325e-05	0.0223331
ADAMTS14	1.3234	0.0974097	-0.00320949	-1.67267	0.13619	0.0244625	0.869025	8.15458e-07	0.462393
ADAMTS15	2.96497	0.0545174	-0.0337799	-0.709348	0.230696	0.274323	0.287049	0.0602902	0.0811738
ADAMTS16	4.53579	-0.0269306	-0.00261201	-0.56996	0.213924	0.0895658	0.0203579	0.00335809	0.106203
ADAMTS17	1.18478	0.0014727	-0.00970096		-0.0398818	0.362196	8.15458e-07		0.747272
ADAMTS18	1.65133	0.0180655	0.0632843		0.180591	0.0251209	0.00328649		0.166654
ADAMTS19	2.51949	-0.0183308	0.0343605	-0.957852	0.0620505	0.16368	0.00407435	9.60279e-05	0.645996
ADAMTS19-AS1	2.55732				-0.494228				0.124492
ADAMTS2	1.12021	0.067756	-0.00784032		-0.0572438	0.956997	8.15458e-07		0.639621
ADAMTS20	0.758569	-0.0754361	0.0350462		0.045968	0.465807	0.134027		0.736712
ADAMTS3	1.78704	0.0570813	-0.127053		-0.076334	0.188518	0.0212019		0.462865
ADAMTS4	1.07174	0.0214546	-0.0153275		-0.0850821	0.0486832	0.215099		0.770906
ADAMTS5	2.18227	0.119982	0.148364		0.27276	0.512221	0.00677252		0.188567
ADAMTS6	1.44864	0.179421	-0.0160368		0.166027	0.0053731	0.34954		0.0939126
ADAMTS7	0.609791	0.0241402	0.0250496		-0.0853287	0.989332	0.337716		0.572059
ADAMTS7P1	0.35976				0.0389907				0.755402
ADAMTS8	2.30878	-0.00190906	0.0929141		-0.325859	0.969932	0.0219786		0.110744
ADAMTS9	3.87753	0.0791745	-0.0188108		-0.169579	0.0273525	0.0500443		0.156333
ADAMTS9-AS1	1.11835				0.183258				0.405807
ADAMTS9-AS2	1.72489	-0.0420609	0.0244426	-0.56996	0.0114174	0.0358297	0.0102993	0.00393371	0.916231
ADAMTSL1	3.12278	-0.160723	0.162825	0.136801	-0.384048	0.00950931	0.0175332	0.63598	0.0156449
ADAMTSL2	2.43557	0.0111824	0.0864771	-0.480899	-0.214413	0.897326	0.269612	0.0864097	0.0750409
ADAMTSL3	2.10584	0.0863834	0.024256		-0.0759897	0.0023152	0.97126		0.493104
ADAMTSL4	1.04123	0.0535729	-0.00444139	-0.73109	-0.155867	0.150537	0.0626827	0.00142056	0.424546
ADAMTSL5	0.150568	0.108032	-0.0648437		0.107301	0.0541422	0.0108125		0.464312
ADAP1	7.17615	0.0537559	-0.0102211		-0.212367	0.00333916	8.15458e-07		0.0574645
ADAP2	1.16803	-0.135265	0.0626774	0.547469	-0.248147	0.0121698	0.154758	0.04273	0.226701
ADAR	0.402447	0.17101	0.0880401		-0.00161543	0.0182594	0.0129305		0.986571
ADARB1	2.57896	0.167655	-0.00388056	-1.55304	-0.153369	0.017963	0.0877936	0.00231239	0.176649
ADARB2	2.04816	0.0101151	0.00676849		0.104447	0.841565	8.15458e-07		0.317305
ADARB2-AS1	3.68959	0.0349361	0.0290813		0.484794	0.039705	0.00259225		0.0283698
ADAT1	0.304349	0.0942265	0.0153076		-0.0100051	0.202483	0.19434		0.931814
ADAT2	0.834712	0.121564	-0.112031		-0.0169364	0.228676	0.000500483		0.8847
ADAT3	1.72033	0.00357484	-0.0199038	-1.31042	0.0748708	0.760454	0.123188	0.000185591	0.429408
ADCK1	0.0483358	0.108777	-0.00360843	-0.709348	0.0227821	0.0160276	0.0581266	0.000633882	0.83403
ADCK2	2.05963	0.0423722	0.0839136	0.271549	-0.105941	0.0598466	0.00381853	0.0425349	0.407547
ADCK5	1.93586	-0.0436331	0.0136137		0.059514	0.0173362	0.112493		0.528546
ADCY1	4.01674	0.049023	0.00830266	0.602114	-0.118115	0.00379409	0.65705	7.89283e-05	0.357973
ADCY10	0.119052	0.109749	-0.0630682		0.115966	0.0446937	0.012374		0.471777
ADCY10P1	0.449772	-0.0676847	-0.136603	-0.480899	0.0169585	0.0378436	0.00269057	0.986206	0.881874
ADCY2	9.96823	0.0711307	0.0318965	-0.884228	0.37533	0.583073	0.00771095	0.00012808	0.00537454
ADCY3	2.05892	0.0202697	-0.0277268	-0.638207	-0.104777	0.189233	0.258967	0.0213363	0.200094
ADCY4	1.82207	-0.0025299	-0.0129479	-0.644221	0.110718	0.429213	0.330473	0.0201148	0.442054
ADCY5	1.99963		-0.0454425		0.149577		0.38861		0.17876
ADCY6	1.8577	-0.10109	-0.0193932	-0.286315	0.0467155	0.0269923	0.0877169	0.00334512	0.655207
ADCY7	0.975177	0.123348	-0.0354075	-0.848573	-0.0934374	0.116277	0.0537981	0.00120425	0.465735
ADCY8	3.49422	-0.0332233	0.111506		0.33525	0.499125	0.00240076		0.124702
ADCY9	0.413114	0.174094	-0.0793191		0.170041	0.000146887	8.15458e-07		0.128848
ADCYAP1	5.36738	0.160181	0.0201111	0.577987	-0.265445	0.000642207	0.00066948	0.266386	0.0694347
ADCYAP1R1	0.271916	0.0607166	0.03149	-1.67267	-0.0466947	0.701095	0.890387	8.15458e-07	0.694162
ADD1	1.22363	0.0742875	-0.0610294	0.313243	-0.0211976	0.0186806	0.00265371	0.964587	0.868002
ADD2	2.70549	0.0880456	-0.0506758		-0.153469	0.185862	0.0663207		0.236636
ADD3	3.75689	0.177574	0.0761768	0.34034	-0.203131	0.010428	0.32324	0.902346	0.135288
ADD3-AS1	0.589745	0.140425	-0.00698401		0.109971	0.0116246	0.456937		0.281168
ADGB	2.57327	0.0252069	0.0148498	-0.149926	0.148999	0.169254	6.20611e-06	0.0244796	0.232877
ADGRA1	1.4904				-0.165171				0.30213
ADGRA1-AS1	2.08127				-0.338529				0.185073
ADGRA2	0.106375				0.013393				0.921185
ADGRA3	1.22974				0.0960703				0.3708
ADGRB1	0.0605882				0.00738766				0.95419
ADGRB2	1.93018				-0.117861				0.211056
ADGRB3	3.1491				-0.205469				0.0770024
ADGRD1	1.20202				-0.08123				0.379254
ADGRE1	0.160452				0.016978				0.884703
ADGRE2	1.29083				-0.228342				0.353955
ADGRE3	1.31656				-0.102339				0.346364
ADGRE4P	1.69923				0.138586				0.255109
ADGRE5	3.73866				-0.188429				0.0473079
ADGRF1	3.654				0.311159				0.0508127
ADGRF2	0.776033				-0.102632				0.541489
ADGRF3	0.00858129				0.000795382				0.994416
ADGRF4	1.55875				0.139464				0.286005
ADGRG1	1.8332				-0.150162				0.228046
ADGRG2	1.45179				-0.103642				0.311081
ADGRG3	1.56982				-0.152344				0.28344
ADGRG4	0.129686				-0.0165643				0.904517
ADGRG6	1.56614				-0.138692				0.284314
ADGRG7	1.63009				-0.207352				0.270259
ADGRL1	1.49689				0.33588				0.300188
ADGRL2	5.1135				0.402626				0.0163857
ADGRL3	3.92922				-0.207068				0.0407888
ADGRL3-AS1	3.54682				0.278698				0.0554214
ADGRL4	0.838702				0.0770344				0.513179
ADGRV1	1.10363				0.171426				0.410611
ADH1A	2.98021	0.12276			-0.329071	0.169104			0.157554
ADH1C	0.286354	-0.0657892			-0.16761	0.00787094			0.412154
ADH4	2.56303	0.118155			-0.148333	0.0501953			0.263229
ADH5	5.0506	0.087802	-0.203531		-0.201916	0.00977019	0.0132498		0.0987454
ADH6	2.15328	-0.00703364	-0.0739276		0.126752	0.0092341	0.405087		0.391742
ADH7	1.03513	0.0653338			-0.084664	0.329584			0.567649
ADHFE1	0.788327	-0.0316139	-0.00221091	0.162748	0.117231	0.823062	0.0345417	0.12207	0.346103
ADI1	1.42881	0.111793	-0.0856221		-0.0212519	0.0101046	0.013823		0.784002
ADIG	2.72424	-0.212124	0.144049	-0.572859	0.0545128	0.00119762	0.0197275	0.0227772	0.67383
ADIPOQ	0.101014	-0.0596614	-0.0233746	-0.638207	-0.105946	0.246919	0.0207416	0.00849829	0.580753
ADIPOQ-AS1	8.84868				0.392129				0.00141701
ADIPOR1	3.41301	0.100729	-0.0345702		-0.126731	0.026499	0.0332204		0.215145
ADIPOR2	1.62447	0.00846318	-0.0542051	0.245146	0.00262377	0.00191229	0.0118505	0.0465825	0.976009
ADIRF	3.09566	-0.135349	-0.0501362	-0.638207	0.174357	0.132275	0.0587789	0.00537354	0.243946
ADK	2.44629	0.0993102	0.000216902	-1.31377	-0.16908	0.0999531	0.0225685	0.000419617	0.0711556
ADM	3.43206	0.0689149	0.0575664	-1.10847	-0.30472	0.0521879	0.880563	0.00018371	0.0450102
ADM2	8.34257	-0.0296039	-0.0306882	-1.67267	0.315451	0.113254	0.495437	8.0869e-05	0.0240723
ADM5	4.54922	-0.0746064	-0.089648	-0.566791	0.239462	0.0247499	0.140465	0.0599854	0.111625
ADNP	2.455	0.0514642	-0.103807		-0.0833848	0.101448	0.0653039		0.31208
ADNP2	1.51875	0.0527177	0.0538598	-0.187024	-0.21671	0.82969	0.0032391	0.0200049	0.122876
ADNP-AS1	2.45315				-0.19628				0.135427
ADO	0.492592	0.0359488	0.0763916	-0.514327	-0.0636626	0.592054	0.164181	0.168953	0.553497
ADORA1	0.753321	-0.0061383	0.0404566	-0.412631	-0.144792	0.455552	0.392649	0.0746528	0.28379
ADORA2A	2.3463	-0.109165	-0.0587204	-0.310104	-0.246144	0.0589843	0.0508069	0.0592549	0.0481365
ADORA2A-AS1	0.334402	-0.105954	0.00633746	-0.310104	-0.0914776	0.0261581	0.258507	0.0592549	0.591956
ADORA2B	0.503162	0.0113806	-0.080965	-0.706806	-0.0347406	0.071977	0.0722795	0.0013837	0.716691
ADORA3	2.06689	-0.0597699	0.0466922		0.145526	0.0666064	0.694462		0.369877
ADPGK	0.343628	-0.00355669	-0.132926		0.00891897	0.085235	0.0329743		0.935382
ADPGK-AS1	1.86097	-0.17908	0.0276246	0.295118	0.073282	0.00977302	0.0874583	0.107889	0.439317
ADPRH	1.73433	0.022648	-0.0306023	-0.267472	0.284493	0.944095	0.0231427	0.971245	0.184891
ADPRHL1	1.60048	0.0921987	-0.0156953		-0.0999407	0.327207	0.103235		0.447039
ADPRHL2	8.87026	-0.0268517	0.0447665	0.192209	0.330372	0.0136013	0.30703	0.0133965	0.00320031
ADPRM	0.737007	0.107275	-0.0257515	-0.884228	-0.045776	0.00617823	0.0267483	0.000897665	0.754204
ADRA1A	7.05916	-0.0136462	0.0296687		0.306475	0.656864	0.0328367		0.00903669
ADRA1B	1.55858	0.0320546	-0.00251211	0.313243	-0.0563569	0.582673	0.000574652	0.0759842	0.65297
ADRA1D	0.377358	0.00923716	0.000547867		-0.0566697	0.997983	0.153469		0.668986
ADRA2A	2.19932	0.107559	0.007954	-0.884228	-0.150691	0.0427286	0.747665	0.00419013	0.169449
ADRA2B	3.28237	-0.12226	0.0762122		0.165396	0.129929	0.0424825		0.176771
ADRA2C	0.322917	0.065582	0.0439633	-1.14927	-0.030723	0.0265763	0.282724	0.000545188	0.707178
ADRB1	0.658092	0.10927	0.127429	-1.22972	0.0373504	0.082321	0.0414676	0.00164198	0.758158
ADRB2	3.11605	0.0233331	0.043627	0.459016	-0.708579	0.322027	0.811407	0.319359	0.155795
ADRB3	1.34827	-0.0297588	-0.0510625		0.0381728	6.48545e-05	0.121572		0.830677
ADRM1	0.778559	0.0586012	-0.0540333	-0.56996	0.0560899	0.429151	0.065552	0.00555837	0.605514
ADSL	0.380838	0.159883	0.00720481	-0.0290303	0.0794576	0.00146825	0.222335	0.491101	0.40961
ADSS	10.1852	0.107034	-0.0762426		-0.372657	0.00772704	0.329669		0.00470552
ADSSL1	1.19669	0.162241	0.0260818	-0.402155	0.0928912	0.000921184	0.126703	0.00289041	0.292683
ADTRP	0.72863	-0.0219075	-0.0565089		0.0288957	0.0354385	0.297586		0.840366
AEBP1	0.682437	0.0631761	-0.0231901	-1.55304	-0.156023	0.12053	0.424754	0.00241759	0.5555
AEBP2	2.09909	-0.0352006	-0.0117427	0.522097	-0.131729	0.555269	0.00688889	0.0723946	0.312617
AEN	0.687784	0.101418	0.085158	0.459016	-0.000521481	0.00463403	0.329642	0.958806	0.996188
AES	4.90034	0.09388	-0.0850203		-0.162635	0.00884477	0.0580996		0.100594
AFAP1	4.94349	0.0726755	-0.043164		-0.154408	0.0493745	8.15458e-07		0.114288
AFAP1-AS1	2.23787	-0.00566201	-0.0557608		0.225609	0.267653	0.00134206		0.166619
AFAP1L1	1.4967	0.118335	0.020169	-0.129327	0.15296	0.0122502	0.995391	0.0366776	0.202708
AFAP1L2	0.23092	0.0081685	-0.0226252		0.0875477	0.0481249	0.139856		0.462026
AFDN	0.76942				0.0728208				0.544091
AFDN-AS1	0.336023				0.0329802				0.770218
AFF1	0.997963	0.0513459	-0.014287	-0.556579	-0.105508	0.559209	0.380712	0.0017152	0.309428
AFF2	6.6389	0.159788	0.101862	0.165186	-0.318656	0.00756911	0.00247722	0.714876	0.0179261
AFF3	4.93405	0.124529	8.96169e-05		-0.302783	0.108301	8.15458e-07		0.0183882
AFF4	0.8893	0.0653625	0.0152692	0.238626	-0.00421103	0.0072534	0.0584898	0.161269	0.96329
AFG1L	4.63293				0.320795				0.0237325
AFG3L1P	2.99329	-0.0386062	0.00840604	-0.402155	-0.251096	0.325796	0.0111492	0.157711	0.0211007
AFG3L2	1.40003	0.0389076	-0.0102569		-0.0469211	0.103955	0.00028276		0.70455
AFM	1.57018	-0.189408	0.0660732	0.271549	0.0772804	0.0152897	0.26409	0.177711	0.505573
AFMID	1.44758	-0.00750649	0.0473619	0.459016	0.155823	0.734352	0.310405	0.00273856	0.195675
AFP	1.07357	-0.271313	-0.0428126		0.0367708	0.00375284	0.458466		0.814127
AFTPH	2.03545	0.0881707	0.0301694	-0.556579	-0.121758	0.101828	0.103476	0.00570638	0.143467
AGA	1.09845	0.10731	-0.0169062		0.106671	0.0506648	0.697539		0.205725
AGAP1	4.14087	0.0551192	-0.061265	-1.14927	-0.176118	0.0179837	8.15458e-07	0.0239092	0.115265
AGAP11	3.16515	-0.0527637	0.0155058	-0.638207	0.10522	0.241629	0.0357873	0.00537354	0.328591
AGAP2	3.85202	0.165427	0.0278075	-0.672029	0.221303	0.0155981	0.15715	0.00137925	0.0473703
AGAP2-AS1	1.33605	0.0250147	0.112666	-0.672029	0.0437849	0.930891	0.12014	0.00137925	0.686952
AGAP3	9.39964	0.0851369	-0.00942805	0.370513	-0.3111	0.145677	0.708817	0.041425	0.00789372
AGAP5	0.402018		0.0860152		-0.044718		0.17712		0.659055
AGAP9	2.95628				-0.15258				0.0894051
AGBL1	2.50284	0.00544224	0.0467373	0.309432	-0.105582	0.239102	0.0810597	0.0115561	0.305405
AGBL1-AS1	1.56494		-0.0655541		0.155535		0.319785		0.253889
AGBL2	6.40569	0.0391113	-0.168636		-0.282508	0.0209257	0.00985757		0.0408365
AGBL3	0.770997	0.0497364	0.0405066	-0.332558	-0.00626833	0.000558482	0.0207299	0.922676	0.962162
AGBL4	1.84516	0.139148	0.0464706		0.235176	8.15458e-07	0.860694		0.0240906
AGBL4-IT1	0.213014				0.0226197				0.847676
AGBL5	1.17425	-0.0257132	0.0683725	0.370513	0.0590211	0.268422	0.0689557	0.595005	0.567111
AGBL5-AS1	0.163043				0.020796				0.883228
AGER	5.27171			-1.67267	0.191771			8.15458e-07	0.0825737
AGFG1	0.760937	-0.0793914	0.0963166	-1.01563	-0.0491763	0.00901086	0.0246854	0.00241865	0.580683
AGFG2	2.44157	-0.0149257	0.110518	-1.55304	0.0662383	0.103322	0.0226198	0.092283	0.462274
AGGF1	0.526454	-0.0926419	0.0376937	-0.514327	-0.147808	0.0711033	0.862602	0.00265579	0.205569
AGK	0.725237	-0.0358407	-0.0304684	-0.884228	-0.151499	0.363523	0.111307	0.00142721	0.265966
AGL	2.40685	0.0311367	0.0187034		-0.186685	0.666607	0.678284		0.158899
AGMAT	1.30756	0.00744823	0.00126918	-0.556579	0.0794147	0.0431358	0.00236513	0.100566	0.358783
AGMO	1.66199	0.0403978	0.0918247		0.124689	0.51781	0.00333204		0.294994
AGO1	0.507206	0.0189273	0.0346702	-0.73109	0.0711455	0.0111671	0.816012	0.0413393	0.510009
AGO2	1.29148	0.0595886	-0.0119574		-0.0142857	0.060111	8.15458e-07		0.863443
AGO3	0.208521	0.060419	-0.0106136	-0.557347	-0.00359889	0.339018	0.0522712	0.177969	0.971268
AGO4	2.93944	0.00975847	0.0848816	-0.706806	-0.208684	0.0297346	0.00346416	0.073306	0.0908729
AGPAT1	5.03732			-1.39882	0.169993			3.57098e-05	0.0736162
AGPAT2	0.349816	0.038727	-0.00227252	-0.453492	0.0106945	0.0609031	0.244621	0.597233	0.915009
AGPAT3	1.48981	0.0737537	-0.0322986	-1.36505	-0.0837367	0.00376801	0.0669769	0.00129499	0.459628
AGPAT4	0.832204	-0.00679877	-0.0424301		-0.11452	0.509195	0.839991		0.436997
AGPAT4-IT1	0.138311	-0.0799228			-0.022064	0.104367			0.825371
AGPAT5	0.243348	0.0582061	-0.0232843	-0.556579	-0.0579031	0.675174	0.398815	0.00570638	0.644243
AGPS	1.84085	0.063133	0.0977832	0.432134	-0.0406585	0.00776212	0.0145871	0.00513979	0.679187
AGR2	2.31341	0.272293	-0.0203146		-0.0507217	0.000177477	0.856925		0.541738
AGRN	0.684586	0.10378	-0.0171758	-0.56996	0.0586549	0.0198651	0.989364	0.00555837	0.514795
AGRP	0.769689	0.000597799	-0.102665		-0.0179698	0.122875	0.073385		0.882206
AGT	1.36666	0.00277157	-0.0161856		-0.0934958	0.0731899	0.667567		0.578381
AGTPBP1	1.13125	-0.0160116	-0.0234686		-0.0921073	0.279825	0.633969		0.300544
AGTR1	0.731465	0.0628496	-0.0896492	-0.178661	0.0786335	0.702937	0.00935226	0.166769	0.515724
AGTR2	1.67514		0.23652		-0.167682		0.0233079		0.197768
AGTRAP	1.32872	0.043317	0.0285455	-1.22972	0.060347	0.921467	0.380884	0.0112263	0.585932
AGXT	0.85458	0.00531809	0.0147195	-0.659712	0.0461206	0.847203	0.731192	0.0284469	0.713131
AHCTF1	1.79452	0.0175768	0.0405867		-0.0774632	0.0524043	0.47301		0.412511
AHCY	2.57463	-0.00500322	-0.16605		0.167588	0.0965536	0.000914211		0.154521
AHCYL1	4.70481	0.0351111	0.0132663	-0.884228	0.173466	0.494869	0.129216	0.00142721	0.062001
AHCYL2	0.991269	0.122966	-0.0258976	-0.709348	-0.0542166	0.0251856	0.877215	0.104648	0.621578
AHDC1	1.6775	0.148821	0.0632547		-0.0683697	0.00398838	0.072377		0.523275
AHI1	6.00789	0.12958	-0.185386		-0.233211	0.0203084	0.000929364		0.0578885
AHNAK	0.505836	0.0572005	-0.0152503		0.0806607	0.0661771	0.443026		0.383822
AHNAK2	1.47009	0.138392	0.0170311		0.27425	5.70267e-05	0.0496364		0.0812275
AHR	1.25576	0.150131	0.118515	-0.514327	0.0867161	0.00946754	0.0108474	0.00474095	0.378917
AHRR	2.26326	-0.0534621	-0.0320121	-0.659712	-0.317116	0.310282	8.15458e-07	0.0147529	0.105825
AHSA1	1.48829	0.162615	0.109018	-0.425458	-0.0816324	0.00291745	0.049283	0.014778	0.378083
AHSA2	3.79343	0.0279733	0.0506248	0.683924	-0.103354	0.00553321	0.182761	0.0108931	0.254675
AHSG	0.281807	-0.111235	0.0203236	-1.39882	-0.179393	0.00893343	0.0138141	7.7103e-06	0.25939
AHSP	0.794056	0.0799612	0.0263737	-0.0431187	-0.0851405	0.435727	0.595793	0.96034	0.616124
AICDA	1.00448	0.204617	0.0522817		0.186919	0.00491935	0.00531944		0.244598
AIDA	4.2461	0.0891572	0.0784532	-1.01563	-0.211038	0.000694224	0.170187	0.000415741	0.043602
AIF1	2.70285				-0.43936				0.110221
AIF1L	0.104713	-0.0885647	0.0729434	-1.70021	-0.111212	0.0645389	0.241682	0.00148909	0.403005
AIFM1	0.198826	-0.173212	-0.371346		-0.0456281	0.0139434	0.000437829		0.648662
AIFM2	3.82119	0.0145539	-0.0502212	-0.848573	0.196948	0.928079	0.0749312	0.0146203	0.0705769
AIFM3	0.0502626	-0.0612938	-0.0581591	-0.1698	-0.0497125	0.0888725	0.22768	0.116696	0.649327
AIG1	3.09028	0.118224	-0.0961065	-1.67267	-0.130495	0.00325574	0.000822927	0.000114713	0.152668
AIM2	5.27982	-0.0268336	0.124648		0.246053	0.00150976	0.0957501		0.100458
AIMP1	2.30111	0.131418	0.0446616	0.354839	-0.0925835	0.0972609	0.00391671	0.30072	0.261539
AIMP2	1.35481	-0.118856	-0.00518845	0.409618	-0.0769595	0.0474431	0.0266383	0.00340488	0.417422
AIP	2.28251	0.00840904	-0.00016658	-0.73109	0.128281	0.211313	0.0647565	0.00320774	0.164229
AIPL1	0.188998	-0.0239593	0.0915603		-0.148458	0.0824194	0.00431467		0.455474
AIRE	1.62353	0.0266411	0.00784843	-0.56996	0.222165	0.0298039	0.0371435	0.00689367	0.303331
AJAP1	0.541454	-0.216043	0.0315584	-1.36505	-0.116217	2.53544e-05	0.102945	0.00168768	0.308275
AJUBA	1.24626	0.0714152	0.0160734		-0.0442768	0.00187016	0.200413		0.74184
AK1	1.3074	0.0783226	-0.0482253		-0.0460788	0.366991	0.00187761		0.60266
AK2	1.94683	0.194927	0.0475675		-0.0706865	0.0203637	0.90734		0.441794
AK3	1.03717				-0.0832475				0.434611
AK4	1.6199	-0.00460304	-0.0273423	0.522097	0.106846	0.0102685	0.0105647	0.463833	0.404118
AK5	7.59021	-0.0550133	-0.0168369		-0.47921	0.310843	0.00402742		0.00298713
AK6	2.66187	0.112609	-0.19838		-0.108474	0.0511747	0.0245128		0.316319
AK7	4.72705	0.0688003	-0.0905034	0.336312	-0.113865	0.00115436	0.0511843	0.00802273	0.281456
AK8	1.41735	0.0105909	0.0288611		0.142383	0.234785	0.336247		0.237334
AK9	1.41768	0.0955156	0.0301983		0.196404	0.0186552	0.0894849		0.167962
AKAIN1	1.89315				-0.163737				0.217282
AKAP1	0.842137	0.121834	0.0600171	0.370513	-0.0104682	0.0147536	0.199744	0.475458	0.902096
AKAP10	4.22371	0.043769	-0.0497799		-0.198181	0.110819	0.186418		0.08906
AKAP11	1.86078	0.0338384	0.0625668	0.336312	-0.0873008	0.673036	0.0174369	0.00163111	0.396054
AKAP12	1.33961	-0.00582515	0.00992972	0.058577	-0.0974971	0.895894	0.0366603	0.298728	0.325397
AKAP13	0.535405	0.107186	-0.0205724	-0.566791	0.0565108	0.0195314	0.915727	0.0134615	0.549109
AKAP14	3.7958	0.121487	-0.053617	-1.22972	0.344567	0.0474979	0.0538657	1.71192e-05	0.0510602
AKAP17A	2.88436			0.161363	-0.158757			0.0447046	0.166463
AKAP2	5.3762	0.30978	-0.0229718	-0.0806892	-0.246776	0.00105843	0.109005	0.984784	0.0985574
AKAP3	3.90113	0.00849563	-0.11576		-0.372002	0.945193	0.00611597		0.0678299
AKAP4	2.86442	-0.105273	0.12787		0.219435	0.204672	0.0580538		0.209393
AKAP5	1.18623	0.134244	0.0295458	0.459016	-0.000358421	0.00208486	0.999428	0.146062	0.997311
AKAP6	1.35016	-0.0990903	-0.0478181	0.251692	-0.190963	0.0141472	0.300897	0.114937	0.235103
AKAP7	1.63363	-0.0208733	-0.0226649	-0.119909	0.157969	0.140016	0.0776185	0.819537	0.378102
AKAP8	0.41496	0.0782935	-0.0306553		0.0766238	0.562958	0.000166221		0.454896
AKAP8L	0.332699	0.0723582	0.0309972	-1.39882	0.0104786	0.00675713	0.00527171	7.60385e-05	0.916538
AKAP9	5.98661	0.11026	-0.0250548	0.184094	-0.14921	0.0353642	0.00121554	0.0870796	0.0895201
AKIP1	2.02338	0.110019	0.049107	-0.121829	0.142424	0.0610286	0.0229499	0.99666	0.124903
AKIRIN1	4.04524	0.00867216	-0.0460041	0.683924	0.40695	0.00373568	0.0133898	0.00386083	0.000997678
AKIRIN2	2.757	0.0206787	-0.0048229		-0.0954514	0.000900665	0.000781202		0.503792
AKNA	0.975504	-0.21892	-0.143309	-0.483694	-0.140624	0.0175061	0.035218	0.0491347	0.167267
AKNAD1	5.43814	0.128369	0.103293		-0.257885	0.110069	0.150628		0.0249695
AKR1A1	1.55973	0.101255	0.0121317		0.172883	0.0176304	0.12245		0.142731
AKR1B1	8.47838	-0.00304191	-0.0581439		-0.422604	0.79895	0.204359		0.00194616
AKR1B10	10.3585	0.0528037	0.0872004	-0.0234139	-0.539606	0.525187	0.276637	0.679819	0.000459394
AKR1B15	10.6749	0.0468721	0.0420639	0.230028	-0.395464	0.622921	0.749473	0.0653835	0.00127172
AKR1C1	4.33868	-0.0132076	0.047625	0.182127	-0.230148	0.884063	0.0126683	0.0166866	0.041149
AKR1C3	6.57003		-0.0789643		-0.309896		0.0116764		0.00981382
AKR1C4	0.570196	0.0263367	-0.038959	-1.55304	-0.0762936	0.630569	0.225346	0.00231239	0.473914
AKR1C6P	0.943862		-0.210671		-0.0754425		0.00780019		0.595712
AKR1C8P	1.33978				-0.174134				0.339676
AKR1E2	1.05775	0.115201	-0.0222776	-0.56996	0.117313	0.157631	0.00950735	0.00689367	0.370166
AKR7A2	3.39909	0.126107	-0.00989796		-0.101853	0.0272209	0.102147		0.203301
AKR7A2P1	2.38149	-0.0687488	-0.099201		0.134892	0.642628	0.013303		0.124158
AKR7A3	1.057	-0.0620459	-0.118092		0.0544277	0.109183	0.0964587		0.569322
AKR7L	0.280118	-0.0615593	-0.199429		-0.0276834	0.223839	0.00550713		0.757843
AKT1	0.17848	-0.0194376	-0.0129918		0.00464228	0.327144	0.170024		0.961239
AKT1S1	3.58853	0.0965608	0.0295045		0.294228	0.303822	0.752415		0.0332307
AKT2	0.0367443	0.158719	-0.0822721		0.0572596	0.0547779	0.143872		0.581505
AKT3	0.116244	-0.180388	-0.000126499	-0.373112	-0.13301	0.000557691	0.178949	0.0241236	0.282586
AKTIP	3.26678	0.0838474	0.0108585	0.240894	-0.139303	0.0503691	0.00359138	0.0098588	0.217051
ALAD	0.897234	0.00195077	0.0135482		-0.0614799	0.307445	0.639352		0.612804
ALAS1	0.10275	-0.00763851	0.00550693		-0.0369839	0.971643	0.105511		0.826816
ALAS2	0.92306	-0.0314952	0.364862		-0.0219585	0.00475906	0.00193185		0.906337
ALB	4.00526	-0.138927	-0.056843	-0.275065	0.161942	0.00159688	0.189517	0.00377855	0.284671
ALCAM	2.37844	0.0766861	0.0568235	-1.36505	-0.138961	0.00228695	0.452473	5.36829e-05	0.15128
ALDH16A1	0.665595	0.0348243	-0.00396513	-0.709348	0.0612367	0.0428506	0.517777	0.00413263	0.544065
ALDH18A1	1.43018	0.0832899	-0.0730181		-0.0714736	0.295615	0.00313754		0.570828
ALDH1A1	11.222	0.400566			-0.317941	0.00159418			0.0028006
ALDH1A2	1.05581	0.27929	0.0281049		-0.040583	0.00302665	0.909214		0.868411
ALDH1A3	0.413997	-0.0330406	-0.024205	0.151706	0.0776071	0.388393	0.101176	0.019689	0.536186
ALDH1B1	2.46272	-0.0228481	0.0933549	-0.453492	0.112675	0.444998	0.717874	0.597233	0.217991
ALDH1L1	0.301174	0.00790037	0.0387463		0.0281963	0.00299321	0.0381757		0.822123
ALDH1L1-AS1	0.245695				0.0406656				0.826103
ALDH1L1-AS2	0.724839	0.197978	-0.0166916	-0.566791	-0.00931534	0.00831665	0.00110703	0.0497555	0.954059
ALDH1L2	0.35875	0.0734168	-0.180916		0.204417	0.4378	0.021781		0.521717
ALDH2	1.32453	-0.0257237	0.00328692	0.602114	-0.0923108	0.196208	0.00485275	0.000998921	0.340004
ALDH3A1	2.50762	0.0395396	-0.0997191		-0.125139	0.335426	0.0920558		0.234626
ALDH3A2	1.11212	0.0136836	0.0322951	0.146438	0.0840004	0.709828	0.0053571	0.0750317	0.335816
ALDH3B1	3.10399	0.0434679	0.0577841	-0.638207	0.217828	0.122043	0.387128	0.00849829	0.0998997
ALDH3B2	3.26257	0.00604309	-0.0107657		-0.2723	0.976063	0.498998		0.0785737
ALDH4A1	5.30595	-0.0449617	0.000148511		0.227334	0.0381843	0.249279		0.0546643
ALDH5A1	7.25434	0.0130083	0.0282995	-0.631226	-0.321459	0.0495068	0.00783802	0.0439573	0.00318647
ALDH6A1	2.43315	0.0434832	-0.0779159		0.147205	0.915483	0.283854		0.113538
ALDH7A1	2.50957	0.073909	0.00742894		-0.119937	0.0100438	0.487698		0.310671
ALDH8A1	0.656673	-0.101004	0.0683317		0.0279871	0.218097	0.23667		0.855719
ALDH9A1	6.41008	0.103286	-0.0633451		-0.209729	0.0185405	0.251195		0.0324284
ALDOA	1.16496	-0.0587029	0.0258391	-0.884228	-0.165229	0.0602734	0.0345371	0.0345009	0.0866206
ALDOB	2.56083	-0.0963273	0.0604357		0.12347	0.148576	0.326286		0.24713
ALDOC	1.00259	-0.0866526	-0.00382319		-0.0863756	0.466504	0.127058		0.420408
ALG1	0.829433	0.105062	0.0934366	0.276088	-0.0110706	0.00209049	0.0291559	0.939831	0.893332
ALG10	0.347623		-0.145225	-0.957852	-0.0521545		0.0329528	0.0193392	0.629451
ALG10B	3.83421	0.0208281	0.0398968	0.361633	-0.149787	0.00214548	0.0132418	0.216022	0.174401
ALG11	1.25969	0.0419119	-0.190572	-0.178661	-0.100312	0.623861	0.000275885	0.0203367	0.379759
ALG12	1.7939	0.127538	0.0285005		-0.0714678	0.0012573	0.00143104		0.471327
ALG13	0.0686155	-0.026805	0.0679032	-0.536541	-0.0947387	0.0479653	0.0448173	0.00385697	0.359514
ALG14	1.2108	0.128349	-0.0345395		-0.0297319	0.0328818	0.167755		0.74262
ALG1L	0.265901	0.280215	0.00873924		0.0423383	0.00105221	0.955653		0.642861
ALG1L2	3.86614	0.374732	0.392062		0.202341	0.00705415	0.000866539		0.0179525
ALG2	0.127262	-0.0998778	-0.246242		-0.023207	0.00637797	0.0034408		0.796677
ALG3	0.948994	0.136083	-0.0444147	-0.566791	-0.043478	0.0112733	0.176787	0.0599854	0.72419
ALG5	1.94357	0.0661621	-0.182329		-0.0740369	0.14634	0.0091165		0.447686
ALG6	0.856011	-0.0305014	-0.0610101	-1.01563	-0.0319054	0.00162378	0.0132893	0.000505629	0.741012
ALG8	0.839621	0.0163456	-0.607734		-0.044708	0.929703	0.0279539		0.632053
ALG9	1.25872	0.0540108	-0.0760783		-0.0251045	0.01781	0.016731		0.816198
ALK	0.599591	0.125241	0.07967		0.00878972	0.00093039	0.021415		0.957324
ALKAL1	2.88017				-0.215558				0.0952081
ALKAL2	0.841614				0.0726401				0.512048
ALKBH1	4.78379	0.183162	-0.141057		-0.230853	0.0039197	0.0442485		0.122398
ALKBH2	0.993688	0.0565987	-0.0150912	0.577987	-0.00826496	0.121945	0.816731	0.0289078	0.925439
ALKBH3	0.594533	0.0208097	0.00684877	-0.848573	0.0118868	0.377433	0.0124878	0.0146203	0.880793
ALKBH3-AS1	0.298936	0.0342735	0.182614		0.0135815	0.870021	0.0127804		0.905485
ALKBH4	3.01281	0.0665057	-0.118376	-1.67267	0.186058	0.0117381	0.154436	0.0100767	0.0463315
ALKBH5	4.64824	0.0771028	-0.0389968	-0.56996	-0.207889	0.0176938	0.817897	0.023962	0.0389341
ALKBH6	3.88498	-0.0660588	0.0132129	0.546733	0.261361	0.077804	0.532708	0.0128861	0.0494835
ALKBH7	0.718565	-0.0420897	-0.112045	-0.412631	0.04138	0.806373	0.0155811	0.0487471	0.681636
ALKBH8	3.6755	0.133297	0.0988842		-0.172185	0.00145135	0.202901		0.171008
ALLC	2.39104	-0.038165	0.00224595	-0.0343256	0.16397	0.133433	0.0297098	0.452942	0.37877
ALMS1	0.595349	0.0398546	-0.00490752		0.0942599	0.235934	0.000402526		0.319594
ALMS1-IT1	0.430783				0.0753929				0.713703
ALMS1P1	1.69321				0.127242				0.256573
ALOX12	0.650608	-0.0193443	-0.0333036	0.522097	-0.02907	0.743196	0.584524	0.0183267	0.825039
ALOX12-AS1	0.863164				0.0863749				0.502436
ALOX12B	3.28692	-0.00416144	-0.00324304		0.180964	0.00185998	0.546056		0.230141
ALOX12P2	0.550861	-0.00299	0.0241298		-0.121244	0.0421308	0.723695		0.358644
ALOX15	0.828586	0.0491157	0.109064		-0.0367867	0.0423014	0.0570806		0.727303
ALOX15B	3.97333	-0.00117021	-0.0356846	-0.848573	0.331399	0.427236	0.251818	0.0475065	0.0916011
ALOX15P1	3.95982	0.00166393	-0.106187		0.282544	0.943073	0.0955919		0.0286313
ALOX5	0.999098	0.0748831	0.0172182	-0.570012	-0.289222	0.0794898	0.834879	0.00242621	0.407144
ALOX5AP	0.468715		-0.145489	-0.848573	-0.220023		0.0468313	0.00438029	0.509391
ALOXE3	4.43384	-0.0335028	-0.0325283		0.25177	0.0212547	0.200354		0.0716081
ALPI	2.21491	-0.0471381	0.042764	-0.56996	-0.451525	0.588457	0.00524042	0.0077735	0.0377232
ALPK1	0.342329	0.012598	-0.162976	0.469644	0.137431	0.129063	0.0031185	0.00182209	0.201152
ALPK2	7.42916	0.0644661	-0.0574258		-0.240517	0.0859005	0.214863		0.0135072
ALPK3	0.584994	-0.0705912	-0.0236435	-0.56996	-0.022181	0.0122178	0.00849511	0.0167206	0.833751
ALPL	2.4138	0.0680464	0.00318163	-0.416699	0.150352	0.427023	0.0239246	0.161402	0.199628
ALPPL2	1.08316	-0.172854	-0.000980062	-0.416699	0.0530452	0.0199945	0.037402	0.590068	0.702006
ALS2	3.51414	0.0679118	-0.089992		-0.158238	0.170298	0.0700597		0.138364
ALS2CL	1.6146	0.0129696	0.0154074		0.139339	0.994094	0.81874		0.280195
ALS2CR12	1.73455	-0.147349	-0.00591869		0.109309	0.0122605	0.00316732		0.407759
ALX1	3.63868	-0.126687	0.179681	-0.957852	0.0699199	0.002282	0.00196893	0.00106805	0.544003
ALX3	2.94885	0.101594	0.0960802		-0.174133	0.0681728	0.0650788		0.151024
ALX4	0.130411	-0.0251314	-0.0612087		-0.0232533	0.0649608	0.0627573		0.887137
ALYREF	0.0118557	0.0421793	-0.123769		0.0702123	0.132204	0.0316002		0.626259
AMACR	1.45562	0.0379914	-0.0762468		-0.0849015	0.651063	0.00177001		0.487037
AMBN	3.07212	-0.0780772	0.139857	-0.706806	0.115331	0.0128569	0.0994812	0.000778538	0.540917
AMBP	1.61121	-0.0474932	-0.0859719		-0.16473	0.147993	0.377081		0.180157
AMBRA1	5.51541	-0.0376903	0.0107691		-0.285342	0.859348	0.431902		0.009337
AMD1	3.99281	0.0877172	0.17044	0.683924	-0.103351	0.00244391	0.00017977	0.000407393	0.239384
AMDHD1	2.04398	0.0182382	-0.118487	0.385644	-0.0604936	0.517268	0.0387109	0.0011815	0.577168
AMDHD2	3.67379	0.00744543	0.066783	0.161363	-0.18272	0.00296739	0.0103497	0.993454	0.132352
AMELX	0.0727368	-0.0162359			0.00335449	0.827515			0.982783
AMELY	5.33923	-0.0439138			0.31807	0.0439267			0.0430607
AMER1	0.514183	0.15216	-0.0607982		0.0369296	0.00141248	0.00913581		0.658499
AMER2	3.00914	0.0542224	0.0110399		0.20739	0.0872052	0.0116767		0.0569908
AMER3	0.625602	0.0965979	0.124317	-0.416699	-0.0924977	0.0374406	0.00942669	0.092614	0.62426
AMFR	5.15255	0.0231746	-0.0825185		-0.202762	0.143008	0.0228326		0.0530485
AMH	0.136176	-0.114641	-0.0373559	-1.70021	-0.0751177	0.130671	0.702934	4.13414e-05	0.44881
AMHR2	3.40742	0.0148741	0.0383396	-0.706806	-0.233351	0.132036	0.57951	0.00319686	0.0450621
AMIGO1	1.07012	0.107534	-0.0249051		0.196249	0.0280346	0.0738932		0.161533
AMIGO2	2.57232	0.146175	-0.0328746		-0.105152	5.95925e-05	0.89996		0.500781
AMIGO3	3.10311	-0.0295201	-0.0356525		-0.22019	0.9768	0.831505		0.0813794
AMMECR1	1.40627	0.1236	-0.226712		-0.042117	0.251585	0.000214784		0.631254
AMMECR1L	2.58845	-0.00284926	-0.0529937		0.173498	0.18331	0.205364		0.175473
AMN	1.67634	0.00471975	0.00128339	0.469644	0.563733	0.281325	0.145016	0.0193311	0.112371
AMN1	5.42384	0.0534862	0.135376		-0.310399	0.0591261	0.058063		0.0272152
AMOT	1.84383	0.207052	0.0442306		-0.0792507	0.00773451	0.735578		0.506333
AMOTL1	2.33172	0.0298534	0.023534	-0.453492	0.225442	0.468677	0.00327449	0.597233	0.191899
AMOTL2	2.22032	0.0519393	-0.0430149		-0.106136	0.383649	0.0188584		0.303005
AMPD1	7.8497	-0.130459	0.237722		0.591831	0.0396879	0.0130474		0.0171916
AMPD2	0.917332	0.0468901	0.00588343	0.388793	0.163612	0.0114127	0.0181178	0.00589676	0.140953
AMPD3	3.41908	0.134659	-0.00922255	0.469644	-0.134831	0.0513341	0.0151465	0.00182209	0.404805
AMPH	0.364103	0.135521	0.0159376		-0.00152846	0.0244665	0.0109197		0.988343
AMT	2.98898	0.0145031	0.355184	-1.67267	0.0770552	0.934227	2.49961e-05	8.15458e-07	0.469446
AMTN	1.07129	-0.0560415	0.0734316	0.395134	-0.0956452	0.432195	0.00603391	0.000636441	0.497416
AMY1C	0.374872			0.311359	0.00644151			0.00570156	0.943484
AMZ1	1.70062	-0.0107976	-0.0223855	-0.453134	0.126826	0.931106	0.00695943	0.0781704	0.288414
AMZ2	4.09992	0.0736814	0.112265		-0.198505	0.15599	0.0677954		0.0542769
AMZ2P1	0.10555	0.0602769	-0.0295671		0.00486703	0.98914	0.053472		0.965635
ANAPC1	1.08613	0.0704707			-0.0800733	0.657512			0.473697
ANAPC10	0.496389	0.139335	-0.144709		0.0181812	0.0301948	0.0487985		0.848883
ANAPC11	3.51216	0.0498256	0.00278527	-1.67267	0.125172	0.718918	0.00686891	8.15458e-07	0.27816
ANAPC13	4.07801	0.104733	-0.00620012		-0.155915	0.00862099	0.10597		0.158092
ANAPC15	1.56046	0.137375	-0.0237697		-0.050337	0.0304201	0.0272641		0.655555
ANAPC16	6.08213	-0.0476492	0.0357111	-1.22972	0.224551	0.00675435	0.0810737	0.0134079	0.111206
ANAPC1P1	0.211267	0.193344	-0.00306595	0.459016	0.245564	0.0214242	0.765639	0.091155	0.344402
ANAPC2	0.671187	0.10224	-0.0477904		0.212081	0.00588121	0.00513054		0.183756
ANAPC4	1.40037	0.185228	0.0750551	-0.306315	-0.0424214	1.4753e-05	0.364839	0.023935	0.655542
ANAPC5	0.713178	0.0246037	0.0465073		0.0600366	0.654788	0.825884		0.517453
ANAPC7	2.32172	0.0636592	-0.115707		0.193915	0.709446	0.0298234		0.0957801
ANG	0.350347	0.0739545	0.0452923	-0.709348	0.0129877	0.00445918	0.467729	0.449578	0.883424
ANGEL1	3.39293	0.148919	-0.119305		-0.121183	0.000988107	0.111899		0.297723
ANGEL2	4.14161	-0.00762646	-0.000913544	-0.884228	-0.281493	0.850383	0.978493	0.00402876	0.0104377
ANGPT1	1.77647	-0.130054	-0.0994776		-0.199502	0.0661914	0.0156971		0.162346
ANGPT2	0.864922	0.0923182	-0.0628454		-0.0197443	0.0587835	0.0729125		0.88971
ANGPT4	0.120799	0.0670869	0.00281566		0.0433208	0.133381	0.0910754		0.753995
ANGPTL1	0.99868	-0.00534059	-0.0505603		0.0445577	0.029863	0.0414359		0.662389
ANGPTL2	0.137392	0.0368478	-0.0945379		0.373807	0.887356	0.0909574		0.781776
ANGPTL3	3.78825	-0.204152		-1.14927	0.121269	0.0152472		0.0013557	0.306896
ANGPTL4	1.15676	0.0215848	0.0843409	0.170367	-0.0605558	0.23831	0.0263636	0.0934062	0.603346
ANGPTL5	1.51722	-0.177632	0.0906465		-0.273057	0.0255824	0.0182961		0.0905859
ANGPTL6	0.201082	-0.0949988	0.0516175	-1.43825	-0.0996091	0.0238021	0.320227	0.00360265	0.429614
ANGPTL7	6.14931	-0.180257	-0.061082	0.547469	-0.454411	0.00358067	0.00828575	0.0088517	0.00638005
ANGPTL8	2.88223				-0.219562				0.0950373
ANHX	1.78152				-0.203242				0.238761
ANK1	0.341291	0.070372	-0.00212773		0.120816	0.0227095	0.15922		0.37659
ANK2	0.675973	-0.0082199	-0.0147554		-0.0515696	0.794414	0.0044564		0.693192
ANK3	0.927293	-0.0832546	-0.0154403		-0.13578	0.0134983	0.296307		0.243868
ANKAR	2.89356	0.07526	-0.026084		-0.189803	0.179605	0.53321		0.179322
ANKDD1B	0.236153				-0.0373113				0.833384
ANKFN1	2.98337	0.0307765	-0.0302031	-0.570012	0.150286	0.924298	0.0243208	0.0150517	0.122843
ANKFY1	4.07181	-0.0335042	-0.0539141		0.581966	0.179653	0.364615		0.0620711
ANKH	1.25031	0.00574919	-0.115192		0.158957	0.657809	8.10222e-05		0.199631
ANKHD1	0.64371	0.0649689	-0.111493	0.0555715	0.0974051	0.203568	0.088363	0.91105	0.351208
ANKHD1-EIF4EBP3	3.47896	0.0649689	0.000771284	0.154948	0.193028	0.203568	0.394162	0.549481	0.0286378
ANKIB1	0.634222	0.129137	0.00653977	-0.557347	-0.0991302	0.0125917	0.107435	0.00135364	0.579739
ANKK1	1.71053	0.0504596	0.0294234	-0.142419	0.137939	0.377856	0.0981696	0.0223987	0.373918
ANKLE1	0.140294	-0.0967438	-0.0206356	-0.425458	-0.075739	0.0240043	0.364492	0.701107	0.546637
ANKLE2	1.0532	0.0948819	-0.0276819		0.171492	0.0071811	0.00435175		0.116298
ANKMY1	1.72151	0.134545	-0.0169593		0.182703	0.0848517	0.629688		0.120476
ANKMY2	2.84999	0.0271498	-0.0332716		-0.141401	0.047959	0.587019		0.232044
ANKRA2	2.24192	0.0277854	-0.144707		-0.0858888	0.0533392	0.0381678		0.405409
ANKRD1	0.70492	0.0156094			-0.0280603	0.119269			0.820337
ANKRD10	10.9779	0.120082	-0.0925706		-0.321081	0.00211256	0.000645934		0.00653221
ANKRD11	2.10195	0.0799791	-0.0408581		-0.0743337	0.214641	8.15458e-07		0.473872
ANKRD12	6.98439	0.167529	0.0040073		-0.222003	0.00256192	0.0241073		0.0182711
ANKRD13A	0.0479016	0.021068	-0.124107	-0.659712	0.0161154	0.100754	0.0223706	0.00635926	0.864262
ANKRD13B	0.730818	0.0955623	-0.0309405	0.459016	0.106821	0.0177809	0.134688	0.880431	0.224187
ANKRD13C	1.22764	0.0826901	0.0417214		-0.0436775	0.022726	0.325361		0.634264
ANKRD13D	2.59483	0.0673072	0.0191338		0.160792	0.58658	0.335669		0.109408
ANKRD16	1.65501	0.116473	0.101823		0.158455	0.0616964	0.314136		0.148928
ANKRD17	0.310341	0.0771924	-0.078889		0.0387498	0.781876	0.20118		0.673443
ANKRD18A	3.054	-0.0246499			0.190257	0.365125			0.123571
ANKRD18B	2.01673			0.495301	0.178968			0.0173865	0.102699
ANKRD18DP	2.00005	0.0681768			-0.139954	0.294543			0.289691
ANKRD19P	3.49774	-0.0316283	0.129916		0.168619	0.00680572	0.0154984		0.251967
ANKRD2	1.55248	0.0469764	-0.0275291	-0.659712	0.141765	0.0281621	0.235699	0.00635926	0.219478
ANKRD20A1	0.391785		-0.0934733		0.0650004		0.124615		0.655649
ANKRD20A11P	1.14019	-0.0760095			-0.244014	0.000565762			0.113536
ANKRD20A12P	0.954007				0.0767012				0.467203
ANKRD20A19P	0.3873				-0.0368849				0.739143
ANKRD20A2	0.403509				-0.0378054				0.729141
ANKRD20A3	2.03808				-0.142671				0.192141
ANKRD20A5P	0.681561	-0.323929			-0.0278207	0.000224436			0.80605
ANKRD20A8P	1.86689	0.00214468	-0.0703206		0.172677	0.015607	0.316723		0.0699926
ANKRD20A9P	0.08175		0.0495469		0.000140629		0.302351		0.998704
ANKRD22	1.18542	-0.144546	-0.0011025	-0.638207	-0.0266858	0.00558103	0.561088	0.000139791	0.820957
ANKRD23	1.036	0.15184	0.0766582		-0.0351273	0.00234879	0.00523873		0.742737
ANKRD24	1.61435	0.0672039	0.0501329	-0.412631	-0.13851	0.1973	0.242218	0.26315	0.288427
ANKRD26	3.41494	0.156154	0.21579		0.296973	0.00172499	0.00953709		0.0185641
ANKRD26P1	1.51988	-0.0574685			0.145573	0.837172			0.315853
ANKRD26P3	0.509717	-0.0149755			0.00985995	0.105481			0.937899
ANKRD27	0.531854	0.0355533	0.0362721		0.0430558	0.725076	0.448709		0.643679
ANKRD28	1.86247	-0.0678548	0.0834534		0.105336	0.163938	0.378172		0.390566
ANKRD29	3.39247	0.0779771	-0.12881		-0.184409	0.142294	0.00369432		0.180642
ANKRD30A	8.56362	-0.0365058	-0.0811435	0.602114	-0.294539	0.998352	0.364331	7.89283e-05	0.011787
ANKRD30B	0.562184	-0.130149	-0.183382	0.184094	-0.0552198	0.0746349	0.00972054	0.304391	0.60566
ANKRD30BL	0.672662	0.0830723			0.129619	0.0930146			0.36814
ANKRD30BP2	0.735718				-0.0886832				0.560136
ANKRD30BP3	1.59912		-0.00430798		0.14557		0.0232943		0.212172
ANKRD31	6.62656	0.161811	-0.0293771		-0.19599	0.00432088	0.000210682		0.0576999
ANKRD33	3.66669	-0.0042669	-0.0482774	-0.0424234	0.467011	0.916827	0.0268312	0.321105	0.050996
ANKRD33B	1.49527	0.0578008	-0.0179894	-1.36505	-0.0858931	0.000594492	0.738464	6.76478e-05	0.398278
ANKRD34A	3.54067	0.04826	-0.00763739	-0.659712	-0.311795	0.193126	0.974899	0.0664869	0.0581307
ANKRD34B	0.222508	-0.0538032	-0.0250745		-5.54083e-05	0.101993	0.0347904		0.999798
ANKRD34C-AS1	2.83166				-0.183285				0.0991286
ANKRD35	2.67607	0.0999088	0.0767301		-0.468462	0.0077149	0.750887		0.299131
ANKRD36	2.12965	0.0642846		0.546733	-0.048939	0.010079		0.0559347	0.602379
ANKRD36B	1.58943	0.0649141			0.156086	0.219674			0.178801
ANKRD36BP1	4.71747		-0.30044		-0.255523		0.000539429		0.0413471
ANKRD36BP2	0.293503	0.173076			0.0901084	0.0169833			0.44221
ANKRD37	0.604029	0.0388197	0.0989414	-0.178661	-0.00818306	0.944141	0.000484451	0.0203367	0.943936
ANKRD39	3.974	0.0766529	0.0595702		-0.181178	0.0102089	0.552004		0.121019
ANKRD40	0.365585	0.120651	0.0817741		-0.000368056	0.0269677	0.0228168		0.996432
ANKRD42	9.17744	0.106084	0.0568399	-0.332864	-0.840327	0.0529523	0.0973958	0.172129	0.00168409
ANKRD44	4.61738	-0.081687	0.00799691		-0.521751	0.0431057	0.0651895		0.00477917
ANKRD44-IT1	2.47188				-0.182653				0.13332
ANKRD45	0.0337904	0.0292196	-0.060052		0.0703197	0.0910626	0.242793		0.63321
ANKRD46	2.69484	0.0490204	-0.133102		0.332906	0.382766	0.111198		0.0580246
ANKRD49	0.222211	0.0817084	0.0342974	-0.73109	0.010273	0.0278042	0.00839561	0.00428212	0.940758
ANKRD50	2.24165	0.0698806	0.0167655		-0.131077	0.0478457	0.861491		0.325849
ANKRD52	0.10388	0.118823	0.0799332	0.336312	0.0645799	0.00842982	0.0389914	0.132239	0.592306
ANKRD53	0.310529	0.0220366	-0.0671356	-1.70021	0.0516807	0.144696	0.0258487	0.000124028	0.845905
ANKRD54	0.652603	0.0645418	0.0299039		-0.00357585	0.0143341	0.587401		0.966338
ANKRD55	0.18649	-0.000722116	-0.0618404		-0.0500131	0.00268587	0.0565459		0.734813
ANKRD6	0.776154	0.213554	0.0287099	-0.736374	0.0934604	0.000125181	0.00524644	0.000193025	0.483549
ANKRD61	5.16207				-0.290838				0.0158343
ANKRD62	2.4513				0.206723				0.135556
ANKRD62P1-PARP4P3	0.344187				-0.0329951				0.765655
ANKRD63	2.65043	0.0845677	0.0795162		-0.183904	0.21335	0.401923		0.171171
ANKRD65	3.66556	-0.0733286	-0.132043		0.261699	0.356685	0.0639455		0.0584927
ANKRD66	6.93438	0.267585	0.034505	-0.848115	0.330065	0.00501789	0.073939	0.0153909	0.00303821
ANKRD7	0.632444	-0.0409357	0.023675	0.165875	0.0566351	0.322261	0.203663	0.354068	0.730288
ANKRD9	0.372931	0.21508	0.00942687		0.120583	2.96544e-06	0.144586		0.222395
ANKS1A	2.34188	0.0378041	-0.0451471	-1.55304	-0.155852	0.451553	0.00125147	0.00231239	0.137979
ANKS1B	4.43311	0.134113	0.0177118	-1.08286	-0.419194	0.0426721	0.416138	0.000821403	0.0211445
ANKS3	1.4675	0.144543	-0.0761557	0.261882	-0.0281063	0.0123613	0.0461056	0.954153	0.738712
ANKS4B	2.87457	0.0144351	-0.186818	-0.73109	-0.325144	0.00152437	0.0180472	0.00428212	0.219989
ANKS6	0.119135	0.100175	-0.121604		0.0447451	0.0878043	0.0303331		0.682096
ANKUB1	0.344936	-0.00926956			-0.0576854	0.726712			0.7089
ANKZF1	0.581726	0.0557188	0.0254936	0.0330587	0.0730934	0.153578	0.0191704	0.47171	0.471654
ANLN	6.65894	0.112568	0.0515313	0.13678	-0.231993	0.024955	0.0178575	0.0382217	0.0298196
ANO1	0.168472	-0.00313434	-0.027182	-1.39882	-0.106174	0.703846	0.969194	7.60385e-05	0.426915
ANO10	5.04739	0.168624	-0.097158		-0.161834	0.000483514	0.111519		0.128697
ANO1-AS2	0.827932				0.0726518				0.517248
ANO2	1.63673				-0.180656				0.268809
ANO3	0.517322	0.101264	0.0745546	0.522097	0.131525	0.0176163	0.272073	0.112312	0.276928
ANO4	0.783637	0.0294454	-0.010297	-0.859293	-0.0528854	0.0411611	0.00416125	0.00548563	0.711585
ANO5	0.813716	0.0204077	0.127659	-0.706806	-0.127698	0.391609	0.020966	0.000778538	0.271813
ANO6	4.23262	0.000436993	-0.0169291	-0.423125	-0.365556	0.0107179	0.0163193	0.0025662	0.0642704
ANO7	0.492057	-0.0580066	-0.0278041	-0.566791	-0.150158	0.45027	0.696975	0.161013	0.456068
ANO8	2.68797	0.157351	-0.0594845	-1.70021	-0.122461	0.000184755	0.000839009	0.00691396	0.348429
ANO9	0.647022	-0.0196725	-0.0144233		-0.0799418	0.877331	0.21044		0.639758
ANOS1	3.60906				0.293045				0.0526531
ANP32A	0.234961	0.107308	0.00331883		0.0230119	0.00682881	0.161633		0.787161
ANP32A-IT1	1.75002	-0.081287			0.124075	0.62579			0.29037
ANP32B	0.443976	0.0801076	0.206276	-0.884228	-0.0451907	0.000724141	0.000322257	0.00142721	0.714293
ANP32C	1.02181	0.0225949			0.172709	0.0289982			0.214925
ANP32D	1.87623	-0.0435618			0.141859	0.576192			0.268727
ANP32E	0.529826	0.0797988			-0.0151942	0.200873			0.868353
ANPEP	3.44679	0.132684	-0.0143783		-0.293433	0.00176228	0.112677		0.272844
ANTXR1	7.19634	0.0556788	-0.00847509	-0.56996	-0.331699	0.0402997	0.935359	0.0167206	0.00541147
ANTXR2	0.528878	0.0291618	0.00275497		0.0244803	0.997642	0.000116232		0.869421
ANTXRL	0.19444				0.0225827				0.860206
ANTXRLP1	1.22123				-0.133275				0.373378
ANXA1	6.50323	-0.141352	-0.167271	0.260592	-0.323625	0.0206909	0.0622552	0.0367763	0.00490312
ANXA10	1.63947			0.180765	-0.109484			0.0910126	0.386376
ANXA11	2.82148	0.0344584	-0.0482322		-0.111699	0.13704	0.221264		0.215359
ANXA13	4.19703	0.0533587	-0.0437429		0.217945	0.699817	0.0447299		0.0184948
ANXA2	4.9847	0.101753	0.133459		-0.322107	0.0424387	0.0193782		0.0359148
ANXA2P1	1.46551	-0.0521347			-0.162199	0.00466482			0.104007
ANXA2P3	1.43824				-0.146999				0.313935
ANXA2R	0.412456	0.0789267	0.0218988		0.0658098	0.0499159	0.394533		0.476453
ANXA3	3.04321	-0.0712071	-0.0221787	0.309432	-0.181503	0.0325616	0.120363	0.0115561	0.0864622
ANXA4	1.58783	0.129902	0.0694964	-1.08286	-0.148361	0.00326876	0.0258841	0.000133532	0.247792
ANXA5	3.01595	0.0857906	-0.0286767		-0.150597	0.0210162	0.0023323		0.313888
ANXA6	8.49703	-0.100591	0.0316474		0.488905	0.102552	0.290533		0.00668688
ANXA7	0.512997	0.0666914	-0.0076452		0.035897	0.0432068	6.92645e-06		0.743561
ANXA8L1	0.805162				0.0764788				0.527574
ANXA9	1.49638	0.0121636	-0.011417	0.602114	-0.0698348	0.912565	0.427247	0.000998921	0.627266
AOAH	2.20553	0.0161847	-0.0785792		-0.13044	0.236193	0.217695		0.299685
AOAH-IT1	0.242545				-0.0279988				0.828707
AOC1	0.538917	-0.0312454	-0.0548977	-1.55304	-0.272118	0.00700204	0.209579	0.000238181	0.144288
AOC2	2.43079	-0.0853193	0.0434928	-0.330457	0.152619	0.0980765	0.837109	0.351974	0.327222
AOC3	2.4188	-0.0042561	0.0375213	-1.22972	-0.299391	0.993645	0.109668	0.00215715	0.0423651
AOC4P	0.0737391	0.00927202			-0.00727852	0.923608			0.961443
AOX1	0.699805	-0.0410158	-0.0396209	-1.22972	-0.137737	0.816262	0.680347	8.9716e-05	0.255155
AP1AR	3.44131	0.126045	-0.00119314	-1.06137	-0.227262	0.000641247	0.376131	0.00114382	0.121617
AP1B1	1.34014	0.112825	0.0260285		-0.00136519	7.8858e-06	0.816199		0.988766
AP1G1	2.69814	0.0602325	-0.202834		-0.0954466	0.190804	0.000921183		0.280563
AP1G2	1.15133	0.0565298	0.0156684	-0.848573	-0.0471732	0.00769406	0.234945	0.210139	0.58691
AP1M1	0.335712	0.127949	0.00990369	-0.644221	-0.020104	0.00813363	0.078938	0.016589	0.84773
AP1M2	3.56284	0.0396649	0.0232922		-0.105063	0.00245853	0.329729		0.179211
AP1S1	2.94469	0.0021469	0.0610021	-0.56996	0.263306	0.132725	0.63291	0.480785	0.059955
AP1S2	4.97844	0.0124241	-0.0872963		-0.184402	0.00678891	0.00656923		0.111853
AP1S3	2.76331	-0.0287544	-0.0445061		0.171249	0.791634	0.945171		0.116156
AP2A1	0.225614	0.0950245	0.0108723	-0.416699	0.0480945	0.0381648	0.415126	0.092614	0.728146
AP2A2	4.33297	-0.0529468	-0.0163743	-0.848573	0.149481	0.0471262	8.15458e-07	0.00120425	0.101536
AP2B1	1.95524	0.140938	-0.0867475	0.522097	-0.0301879	0.0091181	0.176182	0.112312	0.704006
AP2M1	0.57638	-0.0656524	-0.0266123	-0.659712	-0.00269636	0.16765	0.313573	0.054748	0.981778
AP2S1	1.10552	0.0111985	0.0991045		0.0788501	0.517996	0.0668678		0.405774
AP3B1	2.00266	0.00748757	-0.117577		-0.045996	0.00740826	0.0126596		0.594391
AP3B2	0.614728	0.0936716	0.000190026		0.117146	0.492755	0.229986		0.572426
AP3D1	2.52429	0.0434923	-0.0474507		0.164139	0.269541	0.332515		0.0675653
AP3M1	1.59686	0.0400384	-0.0172423	0.172412	-0.0949875	0.673168	0.103576	0.974702	0.382684
AP3M2	1.07846	0.0458454	-0.0624792	-0.145944	-0.0826678	0.295871	0.193947	0.0481362	0.44022
AP3S1	6.24529	0.0891751	-0.00772357	-0.859293	-0.350019	0.284483	0.0656038	0.0112749	0.00719839
AP3S2	3.80884	0.126524	-0.106244		-0.135527	0.175081	0.0163174		0.122791
AP4B1	3.39103	0.140837	-0.0257155		-0.173914	0.00560299	0.606469		0.218765
AP4B1-AS1	1.40021		-0.00686149	-1.36505	0.102741		0.0483411	0.00149524	0.50001
AP4E1	2.34102	0.162081	-0.0215229	-0.859293	-0.145825	0.0021718	0.750168	0.0148772	0.26791
AP4M1	0.729598	-0.029757	0.0931794	0.276088	-0.0715764	0.444776	0.515982	0.281314	0.525701
AP4S1	3.02607	0.0298087	0.0199557	-0.73109	-0.206244	0.0126361	0.617024	0.0816086	0.14108
AP5B1	1.22445	0.128611	-0.135148		0.31546	0.0280692	0.0607816		0.134575
AP5M1	3.2698	0.22974	0.0697952	-1.31377	-0.133321	6.69703e-05	0.00797455	0.00115399	0.106427
AP5S1	0.783535	0.12212	0.0823157	-1.67267	-0.0739609	0.0340024	0.0838792	0.00554545	0.496118
AP5Z1	1.05607	0.0900766	-0.0227367	-0.848573	-0.0541116	0.148237	0.0647238	0.0867856	0.551255
APAF1	4.70082	0.0590887	-0.0478293	-0.638207	-0.409121	0.11121	0.0206638	0.00325885	0.0280476
APBA1	0.315231	-0.0413678	-0.0310799		0.00643603	0.168367	0.415665		0.970069
APBA2	2.2894	0.0256975	0.00979323	-1.39882	-0.314038	0.558211	0.751982	7.60385e-05	0.0604844
APBA3	0.466279	0.0799256	-0.0177581		0.0993563	0.143077	0.796304		0.468243
APBB1	0.767541	0.0625236	-0.195251	0.522097	0.0510314	0.00952062	0.00131027	0.00852344	0.578748
APBB1IP	0.176827	-0.011786	-0.0786308	0.0178486	-0.0578454	0.214262	0.0150938	0.79691	0.830457
APBB2	0.0587274	0.177866	-0.0750111	-0.118533	0.105049	0.0103041	0.00807011	0.761502	0.452349
APBB3	0.845241	0.0409904	0.0342088	-0.709348	-0.0705068	0.0740184	0.588181	0.015998	0.5103
APC	1.45394	0.0386054	-0.0208096	-0.579727	-0.196502	0.0628429	0.973585	0.0872872	0.391217
APC2	0.43564	0.052376	-0.05719	-0.56996	-0.0805424	0.930126	0.0694712	0.0156085	0.570183
APCDD1	2.5994	-0.131147	0.0205571	-0.659712	0.146786	0.0891699	0.434198	0.0664869	0.38264
APCDD1L	0.187952	0.0846039	0.0403905		-0.115197	0.492996	0.0119724		0.840219
APCDD1L-AS1	1.57076	0.0691427	0.0709469		0.147479	0.145077	0.267874		0.191593
APCS	2.17256	-0.0234608	0.161891		-0.337513	0.754078	0.0079743		0.105086
APEH	1.68696	0.104301	0.166283	0.495301	0.167395	0.135612	4.21092e-05	0.00924154	0.125892
APELA	0.867111				0.0891679				0.501159
APEX1	2.33025	-0.0289271	0.138796	0.469644	-0.177444	0.0797145	0.0312382	0.762739	0.0547133
APEX2	0.211972	0.0280253	0.0734307	-0.566791	-0.00259914	0.00155313	0.0301352	0.0134615	0.983363
APH1A	0.515984	0.0688638	0.137535	-0.514588	-0.0728512	0.0184371	0.000946511	0.00175735	0.543927
APH1B	3.79102	0.125223	0.075372	0.577987	-0.10594	0.00290899	0.229669	0.00190921	0.314909
API5	0.965082	0.0561709	0.0593674	-0.566791	-0.0682275	0.00228751	0.147897	0.0104489	0.582287
APIP	4.697	0.122749	-0.0766409		-0.151215	0.0246065	0.00815691		0.107004
APLF	7.76882	0.0753483	0.0987669	-0.56996	0.352807	0.160408	0.176476	0.00335809	0.00562272
APLN	0.0984614	-0.00374566	0.086429		-0.0509937	0.884206	0.0345403		0.784184
APLNR	3.21162	0.100938	0.071549		-0.217355	0.133985	0.0439533		0.10634
APLP1	0.780875	0.0768541	0.0285197	0.240894	0.150113	0.0153518	0.0112597	0.0581923	0.22168
APLP2	0.438423	-0.0487703	-0.0348142	-0.638207	-0.0477704	0.0311242	0.21908	0.00209811	0.65987
APMAP	4.78789	0.0954204	0.021064		0.304294	0.111125	0.908943		0.00825366
APOA1	4.63029	0.00348921	-0.07161		-0.207678	0.880216	0.0919678		0.0349993
APOA1-AS	0.219958				0.0316549				0.843145
APOA2	6.38176	-0.0500076			0.450983	0.206898			0.0143447
APOA4	1.10013	0.0101117	-0.050257		0.213204	0.57207	0.369286		0.314776
APOA5	1.02857	-0.0757796	0.141015		0.0425551	0.0600491	0.0305178		0.826551
APOB	0.585849	0.0420292	0.0746105		0.037389	0.999721	0.550739		0.660804
APOBEC1	5.52283	-0.0298542	0.203528		0.281367	0.0765256	0.00590605		0.0535179
APOBEC2	0.195498	0.0135834	-0.0168474	-1.14927	-0.0361592	0.91516	0.247821	0.000259016	0.810625
APOBEC3A	5.31244	-0.118491	0.189738	0.602114	-0.469388	0.0837817	0.00722211	0.00100392	0.0110471
APOBEC3B	3.41857	0.0025094		0.683924	-0.131204	0.478534		2.28801e-05	0.265883
APOBEC3B-AS1	0.28072				0.0449698				0.805412
APOBEC3C	0.374041	-0.0700942		-1.22972	-0.0739851	0.0517523		0.00214634	0.594947
APOBEC3D	1.01934		-0.146119	-0.56996	0.0774048		0.0175485	0.00555837	0.586467
APOBEC3F	0.360977	-0.265378	-0.00103623	-0.73109	-0.0941833	0.00166443	0.964289	0.00688052	0.456705
APOBEC3G	2.29595	-0.139175	-0.0933142	0.271549	0.308483	0.023051	0.16286	0.0425349	0.186827
APOBEC3H	5.99292	0.0995881	0.0924503	0.275417	-0.368644	0.0769135	0.216458	0.147895	0.0333162
APOBEC4	5.83892	-0.0491539	0.110596		0.274043	0.868356	0.00748783		0.0180783
APOBR	1.95174	0.0413956	-0.0360675	-0.631226	-0.538289	0.0156724	0.00910117	0.000812404	0.300884
APOC1	1.93744	0.0214064	0.0975458	0.275417	0.1778	0.684236	0.163265	0.937286	0.21031
APOC2	1.42109	0.0423718	0.00573734	-1.14927	-1.47028	0.0941516	0.208735	0.0190684	0.287426
APOC3	1.06243	0.140655	-0.0797436	-1.36505	-0.121728	0.0194899	0.375874	0.0026977	0.507594
APOC4	2.32758	0.00428815	-0.0636821	-1.14927	0.222956	0.941274	0.0758991	0.0239092	0.209998
APOD	3.20297	-0.0468143	0.173037		0.127676	0.0762653	0.00856861		0.22212
APOE	0.0514553	-0.0644953	-0.0152012	-1.70021	-0.447984	0.601368	0.0200995	5.82026e-05	0.63705
APOF	0.499418	0.124622	0.067655	-0.536541	-0.0709135	0.0382929	0.238692	0.00161431	0.611527
APOH	0.143921	0.0439337	-0.240703		0.0764383	0.158582	0.0194494		0.547816
APOL1	3.14483	-0.0740278	-0.059914	-0.0290303	0.165026	0.00753556	0.108509	0.99962	0.190616
APOL2	0.260992	0.179319	-0.0104315		0.0965395	0.00572165	0.543833		0.386114
APOL3	5.35686	-0.139317	-0.0260539		0.206983	0.00602	0.880442		0.0597976
APOL4	2.51276	-0.0931698	0.0260112		0.0952762	0.0736309	0.147041		0.303001
APOL5	0.343177	0.146599	0.11792	-0.617939	0.0110096	0.0454609	0.10419	0.000413962	0.916063
APOL6	1.2762	-0.0214374	-0.0928325	-0.848115	-0.0790787	0.917756	0.00626327	0.430592	0.389946
APOLD1	2.73881	0.00345937	0.0180394	-0.536541	-0.395409	0.910718	0.193202	0.00384791	0.0362073
APOM	0.582067			-0.514327	0.00483921			0.00265579	0.960556
APOO	5.20695	0.0738276	-0.0154418		-0.235088	0.00709027	0.848177		0.0667635
APOOL	1.18588	0.127998	0.0820075	-0.566791	-0.0581044	0.0116097	0.108613	0.164185	0.520352
APOOP5	0.0800265	-0.0260644			-0.0562227	0.0510565			0.730539
APOPT1	2.54684	0.0558412	-0.0297225	-1.14927	-0.162707	0.705957	0.00404278	0.00326098	0.0957526
APP	1.88114		-0.0675847		0.151794		0.459049		0.200065
[truncated: 21,843 more rows]

## Sheet: A549 FUL
test_annotation.score_data.genes	scores	methylation_promoter_effect	methylation_body_effect	mirna_body_effect	expression_effect	methylation_promoter_pvalue	methylation_body_pvalue	mirna_body_pvalue	expression_pvalue
[truncated: 22,789 more rows]

[truncated: 26 more sheets: A549 GNF, A549 MIT_MW, A549 SES_MW, A549 SES_SW, A549 SIG_MW, A549 SIG_SW, BEAS-2B BAY_MW, BEAS-2B CBL, BEAS-2B CHT_MW, BEAS-2B FUL, BEAS-2B GNF, BEAS-2B MIT_MW, BEAS-2B SES_MW, BEAS-2B SES_SW, BEAS-2B SIG_MW, BEAS-2B SIG_SW, THP-1 BAY_MW, THP-1 CBL, THP-1 CHT_MW, THP-1 FUL …]
