# Supplementary material for: Integration of genome-wide mRNA and miRNA expression, and DNA methylation data of three cell lines exposed to ten carbon nanomaterials
Source: Data Brief. 2018 May 25;19:1046–57. doi: 10.1016/j.dib.2018.05.107 (PMC6140287; doi:10.1016/j.dib.2018.05.107)
Supplement: Supplementary file 6 — Supplementary file S2. Zip file containing all the scripts used to generate data in this manuscript. [file mmc6.zip]

Archive with 46 entries (35 files):
- Supplementary_file_S2/
- Supplementary_file_S2/.DS_Store
- __MACOSX/
- __MACOSX/Supplementary_file_S2/
- __MACOSX/Supplementary_file_S2/._.DS_Store
- Supplementary_file_S2/Icon
- __MACOSX/Supplementary_file_S2/._Icon
- Supplementary_file_S2/4_integration data/
- Supplementary_file_S2/4_integration data/kegg_hierarchy.txt
- Supplementary_file_S2/4_integration data/Icon
- __MACOSX/Supplementary_file_S2/4_integration data/
- __MACOSX/Supplementary_file_S2/4_integration data/._Icon
- Supplementary_file_S2/4_integration data/1_Integration.R
- Supplementary_file_S2/4_integration data/path_grid_plot.R
- Supplementary_file_S2/4_integration data/agilent_mirna_targets.Rdata
- Supplementary_file_S2/4_integration data/3_kegg_map_modules_all.R
- Supplementary_file_S2/4_integration data/2_build_annotated_modules.R
- Supplementary_file_S2/4_integration data/4_kegg_map_modules_discordant_.R
- Supplementary_file_S2/4_integration data/5_kegg_map_modules_concordant.R
- __MACOSX/Supplementary_file_S2/._4_integration data
- Supplementary_file_S2/1_mRNA data/
- Supplementary_file_S2/1_mRNA data/Icon
- __MACOSX/Supplementary_file_S2/1_mRNA data/
- __MACOSX/Supplementary_file_S2/1_mRNA data/._Icon
- Supplementary_file_S2/1_mRNA data/SurePrint_G3_Human_GE_v3_8x60K_Microarray.txt
- Supplementary_file_S2/1_mRNA data/2_batch_rem.R
- Supplementary_file_S2/1_mRNA data/1_preprocess.R
- Supplementary_file_S2/1_mRNA data/3_limma_analisys.R
- __MACOSX/Supplementary_file_S2/._1_mRNA data
- Supplementary_file_S2/2_miRNA data/
- Supplementary_file_S2/2_miRNA data/Icon
- __MACOSX/Supplementary_file_S2/2_miRNA data/
- __MACOSX/Supplementary_file_S2/2_miRNA data/._Icon
- Supplementary_file_S2/2_miRNA data/2_batch_rem.R
- Supplementary_file_S2/2_miRNA data/1_preprocess.R
- Supplementary_file_S2/2_miRNA data/3_limma_analisys.R
- __MACOSX/Supplementary_file_S2/._2_miRNA data
- Supplementary_file_S2/3_450k data/
- Supplementary_file_S2/3_450k data/3_dmp_Analysis.R
- Supplementary_file_S2/3_450k data/Icon
- __MACOSX/Supplementary_file_S2/3_450k data/
- __MACOSX/Supplementary_file_S2/3_450k data/._Icon
- Supplementary_file_S2/3_450k data/2_batch_cells_sva.R
- Supplementary_file_S2/3_450k data/1_450Preprocess.R
- __MACOSX/Supplementary_file_S2/._3_450k data
- __MACOSX/._Supplementary_file_S2
