# Supplementary material for: Integration of genome-wide mRNA and miRNA expression, and DNA methylation data of three cell lines exposed to ten carbon nanomaterials
Source: Data Brief. 2018 May 25;19:1046–57. doi: 10.1016/j.dib.2018.05.107 (PMC6140287; doi:10.1016/j.dib.2018.05.107)
Supplement: Supplementary file 6 — Supplementary file S2. Zip file containing all the scripts used to generate data in this manuscript. [file mmc6.zip › Supplementary_file_S2/4_integration data/kegg_hierarchy.txt]

Metabolism	Global and overview maps	Metabolic pathways
Metabolism	Global and overview maps	Biosynthesis of secondary metabolites
Metabolism	Global and overview maps	Microbial metabolism in diverse environments
Metabolism	Global and overview maps	Biosynthesis of antibiotics
Metabolism	Global and overview maps	Carbon metabolism
Metabolism	Global and overview maps	2-Oxocarboxylic acid metabolism
Metabolism	Global and overview maps	Fatty acid metabolism
Metabolism	Global and overview maps	Biosynthesis of amino acids
Metabolism	Global and overview maps	Degradation of aromatic compounds
Metabolism	Carbohydrate metabolism	Glycolysis / Gluconeogenesis
Metabolism	Carbohydrate metabolism	Citrate cycle (TCA cycle)
Metabolism	Carbohydrate metabolism	Pentose phosphate pathway
Metabolism	Carbohydrate metabolism	Pentose and glucuronate interconversions
Metabolism	Carbohydrate metabolism	Fructose and mannose metabolism
Metabolism	Carbohydrate metabolism	Galactose metabolism
Metabolism	Carbohydrate metabolism	Ascorbate and aldarate metabolism
Metabolism	Carbohydrate metabolism	Starch and sucrose metabolism
Metabolism	Carbohydrate metabolism	Amino sugar and nucleotide sugar metabolism
Metabolism	Carbohydrate metabolism	Pyruvate metabolism
Metabolism	Carbohydrate metabolism	Glyoxylate and dicarboxylate metabolism
Metabolism	Carbohydrate metabolism	Propanoate metabolism
Metabolism	Carbohydrate metabolism	Butanoate metabolism
Metabolism	Carbohydrate metabolism	C5-Branched dibasic acid metabolism
Metabolism	Carbohydrate metabolism	Inositol phosphate metabolism
Metabolism	Energy metabolism	Oxidative phosphorylation
Metabolism	Energy metabolism	Photosynthesis
Metabolism	Energy metabolism	Photosynthesis - antenna proteins
Metabolism	Energy metabolism	Carbon fixation in photosynthetic organisms
Metabolism	Energy metabolism	Carbon fixation pathways in prokaryotes
Metabolism	Energy metabolism	Methane metabolism
Metabolism	Energy metabolism	Nitrogen metabolism
Metabolism	Energy metabolism	Sulfur metabolism
Metabolism	Lipid metabolism	Fatty acid biosynthesis
Metabolism	Lipid metabolism	Fatty acid elongation
Metabolism	Lipid metabolism	Fatty acid degradation
Metabolism	Lipid metabolism	Synthesis and degradation of ketone bodies
Metabolism	Lipid metabolism	Cutin, suberine and wax biosynthesis
Metabolism	Lipid metabolism	Steroid biosynthesis
Metabolism	Lipid metabolism	Primary bile acid biosynthesis
Metabolism	Lipid metabolism	Secondary bile acid biosynthesis
Metabolism	Lipid metabolism	Steroid hormone biosynthesis
Metabolism	Lipid metabolism	Glycerolipid metabolism
Metabolism	Lipid metabolism	Glycerophospholipid metabolism
Metabolism	Lipid metabolism	Ether lipid metabolism
Metabolism	Lipid metabolism	Sphingolipid metabolism
Metabolism	Lipid metabolism	Arachidonic acid metabolism
Metabolism	Lipid metabolism	Linoleic acid metabolism
Metabolism	Lipid metabolism	alpha-Linolenic acid metabolism
Metabolism	Lipid metabolism	Biosynthesis of unsaturated fatty acids
Metabolism	Nucleotide metabolism	Purine metabolism
Metabolism	Nucleotide metabolism	Pyrimidine metabolism
Metabolism	Amino acid metabolism	Alanine, aspartate and glutamate metabolism
Metabolism	Amino acid metabolism	Glycine, serine and threonine metabolism
Metabolism	Amino acid metabolism	Cysteine and methionine metabolism
Metabolism	Amino acid metabolism	Valine, leucine and isoleucine degradation
Metabolism	Amino acid metabolism	Valine, leucine and isoleucine biosynthesis
Metabolism	Amino acid metabolism	Lysine biosynthesis
Metabolism	Amino acid metabolism	Lysine degradation
Metabolism	Amino acid metabolism	Arginine biosynthesis
Metabolism	Amino acid metabolism	Arginine and proline metabolism
Metabolism	Amino acid metabolism	Histidine metabolism
Metabolism	Amino acid metabolism	Tyrosine metabolism
Metabolism	Amino acid metabolism	Phenylalanine metabolism
Metabolism	Amino acid metabolism	Tryptophan metabolism
Metabolism	Amino acid metabolism	Phenylalanine, tyrosine and tryptophan biosynthesis
Metabolism	Metabolism of other amino acids	beta-Alanine metabolism
Metabolism	Metabolism of other amino acids	Taurine and hypotaurine metabolism
Metabolism	Metabolism of other amino acids	Phosphonate and phosphinate metabolism
Metabolism	Metabolism of other amino acids	Selenocompound metabolism
Metabolism	Metabolism of other amino acids	Cyanoamino acid metabolism
Metabolism	Metabolism of other amino acids	D-Glutamine and D-glutamate metabolism
Metabolism	Metabolism of other amino acids	D-Arginine and D-ornithine metabolism
Metabolism	Metabolism of other amino acids	D-Alanine metabolism
Metabolism	Metabolism of other amino acids	Glutathione metabolism
Metabolism	Glycan biosynthesis and metabolism	N-Glycan biosynthesis
Metabolism	Glycan biosynthesis and metabolism	Various types of N-glycan biosynthesis
Metabolism	Glycan biosynthesis and metabolism	Mucin type O-Glycan biosynthesis
Metabolism	Glycan biosynthesis and metabolism	Mannose type O-glycan biosynthesis
Metabolism	Glycan biosynthesis and metabolism	Other types of O-glycan biosynthesis
Metabolism	Glycan biosynthesis and metabolism	Glycosaminoglycan biosynthesis - CS/DS
Metabolism	Glycan biosynthesis and metabolism	Glycosaminoglycan biosynthesis - HS/Hep
Metabolism	Glycan biosynthesis and metabolism	Glycosaminoglycan biosynthesis - KS
Metabolism	Glycan biosynthesis and metabolism	Glycosaminoglycan degradation
Metabolism	Glycan biosynthesis and metabolism	Glycosylphosphatidylinositol (GPI)-anchor biosynthesis
Metabolism	Glycan biosynthesis and metabolism	Glycosphingolipid biosynthesis - lacto and neolacto series
Metabolism	Glycan biosynthesis and metabolism	Glycosphingolipid biosynthesis - globo and isoglobo series
Metabolism	Glycan biosynthesis and metabolism	Glycosphingolipid biosynthesis - ganglio series
Metabolism	Glycan biosynthesis and metabolism	Lipopolysaccharide biosynthesis
Metabolism	Glycan biosynthesis and metabolism	Peptidoglycan biosynthesis
Metabolism	Glycan biosynthesis and metabolism	Other glycan degradation
Metabolism	Metabolism of cofactors and vitamins	Thiamine metabolism
Metabolism	Metabolism of cofactors and vitamins	Riboflavin metabolism
Metabolism	Metabolism of cofactors and vitamins	Vitamin B6 metabolism
Metabolism	Metabolism of cofactors and vitamins	Nicotinate and nicotinamide metabolism
Metabolism	Metabolism of cofactors and vitamins	Pantothenate and CoA biosynthesis
Metabolism	Metabolism of cofactors and vitamins	Biotin metabolism
Metabolism	Metabolism of cofactors and vitamins	Lipoic acid metabolism
Metabolism	Metabolism of cofactors and vitamins	Folate biosynthesis
Metabolism	Metabolism of cofactors and vitamins	One carbon pool by folate
Metabolism	Metabolism of cofactors and vitamins	Retinol metabolism
Metabolism	Metabolism of cofactors and vitamins	Porphyrin and chlorophyll metabolism
Metabolism	Metabolism of cofactors and vitamins	Ubiquinone and other terpenoid-quinone biosynthesis
Metabolism	Metabolism of terpenoids and polyketides	Terpenoid backbone biosynthesis
Metabolism	Metabolism of terpenoids and polyketides	Monoterpenoid biosynthesis
Metabolism	Metabolism of terpenoids and polyketides	Sesquiterpenoid and triterpenoid biosynthesis
Metabolism	Metabolism of terpenoids and polyketides	Diterpenoid biosynthesis
Metabolism	Metabolism of terpenoids and polyketides	Carotenoid biosynthesis
Metabolism	Metabolism of terpenoids and polyketides	Brassinosteroid biosynthesis
Metabolism	Metabolism of terpenoids and polyketides	Insect hormone biosynthesis
Metabolism	Metabolism of terpenoids and polyketides	Zeatin biosynthesis
Metabolism	Metabolism of terpenoids and polyketides	Limonene and pinene degradation
Metabolism	Metabolism of terpenoids and polyketides	Geraniol degradation
Metabolism	Metabolism of terpenoids and polyketides	Type I polyketide structures
Metabolism	Metabolism of terpenoids and polyketides	Biosynthesis of 12-, 14- and 16-membered macrolides
Metabolism	Metabolism of terpenoids and polyketides	Biosynthesis of ansamycins
Metabolism	Metabolism of terpenoids and polyketides	Biosynthesis of enediyne antibiotics
Metabolism	Metabolism of terpenoids and polyketides	Biosynthesis of type II polyketide backbone
Metabolism	Metabolism of terpenoids and polyketides	Biosynthesis of type II polyketide products
Metabolism	Metabolism of terpenoids and polyketides	Tetracycline biosynthesis
Metabolism	Metabolism of terpenoids and polyketides	Polyketide sugar unit biosynthesis
Metabolism	Metabolism of terpenoids and polyketides	Nonribosomal peptide structures
Metabolism	Metabolism of terpenoids and polyketides	Biosynthesis of siderophore group nonribosomal peptides
Metabolism	Metabolism of terpenoids and polyketides	Biosynthesis of vancomycin group antibiotics
Metabolism	Biosynthesis of other secondary metabolites	Phenylpropanoid biosynthesis
Metabolism	Biosynthesis of other secondary metabolites	Stilbenoid, diarylheptanoid and gingerol biosynthesis
Metabolism	Biosynthesis of other secondary metabolites	Flavonoid biosynthesis
Metabolism	Biosynthesis of other secondary metabolites	Flavone and flavonol biosynthesis
Metabolism	Biosynthesis of other secondary metabolites	Anthocyanin biosynthesis
Metabolism	Biosynthesis of other secondary metabolites	Isoflavonoid biosynthesis
Metabolism	Biosynthesis of other secondary metabolites	Indole alkaloid biosynthesis
Metabolism	Biosynthesis of other secondary metabolites	Indole diterpene alkaloid biosynthesis
Metabolism	Biosynthesis of other secondary metabolites	Isoquinoline alkaloid biosynthesis
Metabolism	Biosynthesis of other secondary metabolites	Tropane, piperidine and pyridine alkaloid biosynthesis
Metabolism	Biosynthesis of other secondary metabolites	Acridone alkaloid biosynthesis
Metabolism	Biosynthesis of other secondary metabolites	Caffeine metabolism
Metabolism	Biosynthesis of other secondary metabolites	Betalain biosynthesis
Metabolism	Biosynthesis of other secondary metabolites	Glucosinolate biosynthesis
Metabolism	Biosynthesis of other secondary metabolites	Benzoxazinoid biosynthesis
Metabolism	Biosynthesis of other secondary metabolites	Penicillin and cephalosporin biosynthesis
Metabolism	Biosynthesis of other secondary metabolites	Carbapenem biosynthesis
Metabolism	Biosynthesis of other secondary metabolites	Monobactam biosynthesis
Metabolism	Biosynthesis of other secondary metabolites	Clavulanic acid biosynthesis
Metabolism	Biosynthesis of other secondary metabolites	Streptomycin biosynthesis
Metabolism	Biosynthesis of other secondary metabolites	Neomycin, kanamycin and gentamicin biosynthesis
Metabolism	Biosynthesis of other secondary metabolites	Acarbose and validamycin biosynthesis
Metabolism	Biosynthesis of other secondary metabolites	Puromycin biosynthesis
Metabolism	Biosynthesis of other secondary metabolites	Novobiocin biosynthesis
Metabolism	Biosynthesis of other secondary metabolites	Staurosporine biosynthesis
Metabolism	Biosynthesis of other secondary metabolites	Aflatoxin biosynthesis
Metabolism	Xenobiotics biodegradation and metabolism	Benzoate degradation
Metabolism	Xenobiotics biodegradation and metabolism	Aminobenzoate degradation
Metabolism	Xenobiotics biodegradation and metabolism	Fluorobenzoate degradation
Metabolism	Xenobiotics biodegradation and metabolism	Chloroalkane and chloroalkene degradation
Metabolism	Xenobiotics biodegradation and metabolism	Chlorocyclohexane and chlorobenzene degradation
Metabolism	Xenobiotics biodegradation and metabolism	Toluene degradation
Metabolism	Xenobiotics biodegradation and metabolism	Xylene degradation
Metabolism	Xenobiotics biodegradation and metabolism	Nitrotoluene degradation
Metabolism	Xenobiotics biodegradation and metabolism	Ethylbenzene degradation
Metabolism	Xenobiotics biodegradation and metabolism	Styrene degradation
Metabolism	Xenobiotics biodegradation and metabolism	Atrazine degradation
Metabolism	Xenobiotics biodegradation and metabolism	Caprolactam degradation
Metabolism	Xenobiotics biodegradation and metabolism	DDT degradation
Metabolism	Xenobiotics biodegradation and metabolism	Bisphenol degradation
Metabolism	Xenobiotics biodegradation and metabolism	Dioxin degradation
Metabolism	Xenobiotics biodegradation and metabolism	Naphthalene degradation
Metabolism	Xenobiotics biodegradation and metabolism	Polycyclic aromatic hydrocarbon degradation
Metabolism	Xenobiotics biodegradation and metabolism	Furfural degradation
Metabolism	Xenobiotics biodegradation and metabolism	Steroid degradation
Metabolism	Xenobiotics biodegradation and metabolism	Metabolism of xenobiotics by cytochrome P450
Metabolism	Xenobiotics biodegradation and metabolism	Drug metabolism - cytochrome P450
Metabolism	Xenobiotics biodegradation and metabolism	Drug metabolism - other enzymes
Metabolism	Chemical structure transformation maps	Overview of biosynthetic pathways
Metabolism	Chemical structure transformation maps	Biosynthesis of plant secondary metabolites
Metabolism	Chemical structure transformation maps	Biosynthesis of phenylpropanoids
Metabolism	Chemical structure transformation maps	Biosynthesis of terpenoids and steroids
Metabolism	Chemical structure transformation maps	Biosynthesis of alkaloids derived from shikimate pathway
Metabolism	Chemical structure transformation maps	Biosynthesis of alkaloids derived from ornithine, lysine and nicotinic acid
Metabolism	Chemical structure transformation maps	Biosynthesis of alkaloids derived from histidine and purine
Metabolism	Chemical structure transformation maps	Biosynthesis of alkaloids derived from terpenoid and polyketide
Metabolism	Chemical structure transformation maps	Biosynthesis of plant hormones
Genetic Information Processing	Transcription	RNA polymerase
Genetic Information Processing	Transcription	Basal transcription factors
Genetic Information Processing	Transcription	Spliceosome
Genetic Information Processing	Translation	Ribosome
Genetic Information Processing	Translation	Aminoacyl-tRNA biosynthesis
Genetic Information Processing	Translation	RNA transport
Genetic Information Processing	Translation	mRNA surveillance pathway
Genetic Information Processing	Translation	Ribosome biogenesis in eukaryotes
Genetic Information Processing	Folding, sorting and degradation	Protein export
Genetic Information Processing	Folding, sorting and degradation	Protein processing in endoplasmic reticulum
Genetic Information Processing	Folding, sorting and degradation	SNARE interactions in vesicular transport
Genetic Information Processing	Folding, sorting and degradation	Ubiquitin mediated proteolysis
Genetic Information Processing	Folding, sorting and degradation	Sulfur relay system
Genetic Information Processing	Folding, sorting and degradation	Proteasome
Genetic Information Processing	Folding, sorting and degradation	RNA degradation
Genetic Information Processing	Replication and repair	DNA replication
Genetic Information Processing	Replication and repair	Base excision repair
Genetic Information Processing	Replication and repair	Nucleotide excision repair
Genetic Information Processing	Replication and repair	Mismatch repair
Genetic Information Processing	Replication and repair	Homologous recombination
Genetic Information Processing	Replication and repair	Non-homologous end-joining
Genetic Information Processing	Replication and repair	Fanconi anemia pathway
Environmental Information Processing	Membrane transport	ABC transporters
Environmental Information Processing	Membrane transport	Phosphotransferase system (PTS)
Environmental Information Processing	Membrane transport	Bacterial secretion system
Environmental Information Processing	Signal transduction	Two-component system
Environmental Information Processing	Signal transduction	Ras signaling pathway
Environmental Information Processing	Signal transduction	Rap1 signaling pathway
Environmental Information Processing	Signal transduction	MAPK signaling pathway
Environmental Information Processing	Signal transduction	MAPK signaling pathway - fly
Environmental Information Processing	Signal transduction	MAPK signaling pathway - plant
Environmental Information Processing	Signal transduction	MAPK signaling pathway - yeast
Environmental Information Processing	Signal transduction	ErbB signaling pathway
Environmental Information Processing	Signal transduction	Wnt signaling pathway
Environmental Information Processing	Signal transduction	Notch signaling pathway
Environmental Information Processing	Signal transduction	Hedgehog signaling pathway
Environmental Information Processing	Signal transduction	Hedgehog signaling pathway - fly
Environmental Information Processing	Signal transduction	TGF-beta signaling pathway
Environmental Information Processing	Signal transduction	Hippo signaling pathway
Environmental Information Processing	Signal transduction	Hippo signaling pathway - fly
Environmental Information Processing	Signal transduction	Hippo signaling pathway - multiple species
Environmental Information Processing	Signal transduction	VEGF signaling pathway
Environmental Information Processing	Signal transduction	Apelin signaling pathway
Environmental Information Processing	Signal transduction	Jak-STAT signaling pathway
Environmental Information Processing	Signal transduction	NF-kappa B signaling pathway
Environmental Information Processing	Signal transduction	TNF signaling pathway
Environmental Information Processing	Signal transduction	HIF-1 signaling pathway
Environmental Information Processing	Signal transduction	FoxO signaling pathway
Environmental Information Processing	Signal transduction	Calcium signaling pathway
Environmental Information Processing	Signal transduction	Phosphatidylinositol signaling system
Environmental Information Processing	Signal transduction	Phospholipase D signaling pathway
Environmental Information Processing	Signal transduction	Sphingolipid signaling pathway
Environmental Information Processing	Signal transduction	cAMP signaling pathway
Environmental Information Processing	Signal transduction	cGMP-PKG signaling pathway
Environmental Information Processing	Signal transduction	PI3K-Akt signaling pathway
Environmental Information Processing	Signal transduction	AMPK signaling pathway
Environmental Information Processing	Signal transduction	mTOR signaling pathway
Environmental Information Processing	Signal transduction	Plant hormone signal transduction
Environmental Information Processing	Signaling molecules and interaction	Neuroactive ligand-receptor interaction
Environmental Information Processing	Signaling molecules and interaction	Cytokine-cytokine receptor interaction
Environmental Information Processing	Signaling molecules and interaction	ECM-receptor interaction
Environmental Information Processing	Signaling molecules and interaction	Cell adhesion molecules (CAMs)
Cellular Processes	Transport and catabolism	Endocytosis
Cellular Processes	Transport and catabolism	Phagosome
Cellular Processes	Transport and catabolism	Lysosome
Cellular Processes	Transport and catabolism	Peroxisome
Cellular Processes	Transport and catabolism	Autophagy
Cellular Processes	Transport and catabolism	Autophagy - yeast
Cellular Processes	Transport and catabolism	Mitophagy - yeast
Cellular Processes	Cell growth and death	Cell cycle
Cellular Processes	Cell growth and death	Oocyte meiosis
Cellular Processes	Cell growth and death	Apoptosis
Cellular Processes	Cell growth and death	p53 signaling pathway
Cellular Processes	Cellular community - eukaryotes	Focal adhesion
Cellular Processes	Cellular community - eukaryotes	Adherens junction
Cellular Processes	Cellular community - eukaryotes	Tight junction
Cellular Processes	Cellular community - eukaryotes	Gap junction
Cellular Processes	Cellular community - eukaryotes	Signaling pathways regulating pluripotency of stem cells
Cellular Processes	Cellular community - prokaryotes	Quorum sensing
Cellular Processes	Cellular community - prokaryotes	Biofilm formation - Vibrio cholerae
Cellular Processes	Cellular community - prokaryotes	Biofilm formation - Pseudomonas aeruginosa
Cellular Processes	Cellular community - prokaryotes	Biofilm formation - Escherichia coli
Cellular Processes	Cell motility	Bacterial chemotaxis
Cellular Processes	Cell motility	Flagellar assembly
Cellular Processes	Cell motility	Regulation of actin cytoskeleton
Organismal Systems	Immune system	Hematopoietic cell lineage
Organismal Systems	Immune system	Complement and coagulation cascades
Organismal Systems	Immune system	Platelet activation
Organismal Systems	Immune system	Toll-like receptor signaling pathway
Organismal Systems	Immune system	Toll and Imd signaling pathway
Organismal Systems	Immune system	NOD-like receptor signaling pathway
Organismal Systems	Immune system	RIG-I-like receptor signaling pathway
Organismal Systems	Immune system	Cytosolic DNA-sensing pathway
Organismal Systems	Immune system	Natural killer cell mediated cytotoxicity
Organismal Systems	Immune system	Antigen processing and presentation
Organismal Systems	Immune system	T cell receptor signaling pathway
Organismal Systems	Immune system	Th1 and Th2 cell differentiation
Organismal Systems	Immune system	Th17 cell differentiation
Organismal Systems	Immune system	IL-17 signaling pathway
Organismal Systems	Immune system	B cell receptor signaling pathway
Organismal Systems	Immune system	Fc epsilon RI signaling pathway
Organismal Systems	Immune system	Fc gamma R-mediated phagocytosis
Organismal Systems	Immune system	Leukocyte transendothelial migration
Organismal Systems	Immune system	Intestinal immune network for IgA production
Organismal Systems	Immune system	Chemokine signaling pathway
Organismal Systems	Endocrine system	Insulin secretion
Organismal Systems	Endocrine system	Insulin signaling pathway
Organismal Systems	Endocrine system	Glucagon signaling pathway
Organismal Systems	Endocrine system	Regulation of lipolysis in adipocytes
Organismal Systems	Endocrine system	Adipocytokine signaling pathway
Organismal Systems	Endocrine system	PPAR signaling pathway
Organismal Systems	Endocrine system	GnRH signaling pathway
Organismal Systems	Endocrine system	Ovarian steroidogenesis
Organismal Systems	Endocrine system	Estrogen signaling pathway
Organismal Systems	Endocrine system	Progesterone-mediated oocyte maturation
Organismal Systems	Endocrine system	Prolactin signaling pathway
Organismal Systems	Endocrine system	Oxytocin signaling pathway
Organismal Systems	Endocrine system	Thyroid hormone synthesis
Organismal Systems	Endocrine system	Thyroid hormone signaling pathway
Organismal Systems	Endocrine system	Melanogenesis
Organismal Systems	Endocrine system	Renin secretion
Organismal Systems	Endocrine system	Renin-angiotensin system
Organismal Systems	Endocrine system	Aldosterone synthesis and secretion
Organismal Systems	Circulatory system	Cardiac muscle contraction
Organismal Systems	Circulatory system	Adrenergic signaling in cardiomyocytes
Organismal Systems	Circulatory system	Vascular smooth muscle contraction
Organismal Systems	Digestive system	Salivary secretion
Organismal Systems	Digestive system	Gastric acid secretion
Organismal Systems	Digestive system	Pancreatic secretion
Organismal Systems	Digestive system	Bile secretion
Organismal Systems	Digestive system	Carbohydrate digestion and absorption
Organismal Systems	Digestive system	Protein digestion and absorption
Organismal Systems	Digestive system	Fat digestion and absorption
Organismal Systems	Digestive system	Vitamin digestion and absorption
Organismal Systems	Digestive system	Mineral absorption
Organismal Systems	Excretory system	Vasopressin-regulated water reabsorption
Organismal Systems	Excretory system	Aldosterone-regulated sodium reabsorption
Organismal Systems	Excretory system	Endocrine and other factor-regulated calcium reabsorption
Organismal Systems	Excretory system	Proximal tubule bicarbonate reclamation
Organismal Systems	Excretory system	Collecting duct acid secretion
Organismal Systems	Nervous system	Glutamatergic synapse
Organismal Systems	Nervous system	GABAergic synapse
Organismal Systems	Nervous system	Cholinergic synapse
Organismal Systems	Nervous system	Dopaminergic synapse
Organismal Systems	Nervous system	Serotonergic synapse
Organismal Systems	Nervous system	Long-term potentiation
Organismal Systems	Nervous system	Long-term depression
Organismal Systems	Nervous system	Retrograde endocannabinoid signaling
Organismal Systems	Nervous system	Synaptic vesicle cycle
Organismal Systems	Nervous system	Neurotrophin signaling pathway
Organismal Systems	Sensory system	Phototransduction
Organismal Systems	Sensory system	Phototransduction - fly
Organismal Systems	Sensory system	Olfactory transduction
Organismal Systems	Sensory system	Taste transduction
Organismal Systems	Sensory system	Inflammatory mediator regulation of TRP channels
Organismal Systems	Development	Dorso-ventral axis formation
Organismal Systems	Development	Axon guidance
Organismal Systems	Development	Osteoclast differentiation
Organismal Systems	Aging	Longevity regulating pathway
Organismal Systems	Aging	Longevity regulating pathway - worm
Organismal Systems	Aging	Longevity regulating pathway - multiple species
Organismal Systems	Environmental adaptation	Circadian rhythm
Organismal Systems	Environmental adaptation	Circadian entrainment
Organismal Systems	Environmental adaptation	Circadian rhythm - fly
Organismal Systems	Environmental adaptation	Circadian rhythm - plant
Organismal Systems	Environmental adaptation	Plant-pathogen interaction
Human Diseases	Cancers: Overview	Pathways in cancer
Human Diseases	Cancers: Overview	Central carbon metabolism in cancer
Human Diseases	Cancers: Overview	Choline metabolism in cancer
Human Diseases	Cancers: Overview	Transcriptional misregulation in cancer
Human Diseases	Cancers: Overview	MicroRNAs in cancer
Human Diseases	Cancers: Overview	Proteoglycans in cancer
Human Diseases	Cancers: Overview	Chemical carcinogenesis
Human Diseases	Cancers: Overview	Viral carcinogenesis
Human Diseases	Cancers: Specific types	Colorectal cancer
Human Diseases	Cancers: Specific types	Pancreatic cancer
Human Diseases	Cancers: Specific types	Glioma
Human Diseases	Cancers: Specific types	Thyroid cancer
Human Diseases	Cancers: Specific types	Acute myeloid leukemia
Human Diseases	Cancers: Specific types	Chronic myeloid leukemia
Human Diseases	Cancers: Specific types	Basal cell carcinoma
Human Diseases	Cancers: Specific types	Melanoma
Human Diseases	Cancers: Specific types	Renal cell carcinoma
Human Diseases	Cancers: Specific types	Bladder cancer
Human Diseases	Cancers: Specific types	Prostate cancer
Human Diseases	Cancers: Specific types	Endometrial cancer
Human Diseases	Cancers: Specific types	Breast cancer
Human Diseases	Cancers: Specific types	Small cell lung cancer
Human Diseases	Cancers: Specific types	Non-small cell lung cancer
Human Diseases	Immune diseases	Asthma
Human Diseases	Immune diseases	Systemic lupus erythematosus
Human Diseases	Immune diseases	Rheumatoid arthritis
Human Diseases	Immune diseases	Autoimmune thyroid disease
Human Diseases	Immune diseases	Inflammatory bowel disease (IBD)
Human Diseases	Immune diseases	Allograft rejection
Human Diseases	Immune diseases	Graft-versus-host disease
Human Diseases	Immune diseases	Primary immunodeficiency
Human Diseases	Neurodegenerative diseases	Alzheimer's disease
Human Diseases	Neurodegenerative diseases	Parkinson's disease
Human Diseases	Neurodegenerative diseases	Amyotrophic lateral sclerosis (ALS)
Human Diseases	Neurodegenerative diseases	Huntington's disease
Human Diseases	Neurodegenerative diseases	Prion diseases
Human Diseases	Substance dependence	Cocaine addiction
Human Diseases	Substance dependence	Amphetamine addiction
Human Diseases	Substance dependence	Morphine addiction
Human Diseases	Substance dependence	Nicotine addiction
Human Diseases	Substance dependence	Alcoholism
Human Diseases	Cardiovascular diseases	Fluid shear stress and atherosclerosis
Human Diseases	Cardiovascular diseases	Hypertrophic cardiomyopathy (HCM)
Human Diseases	Cardiovascular diseases	Arrhythmogenic right ventricular cardiomyopathy (ARVC)
Human Diseases	Cardiovascular diseases	Dilated cardiomyopathy
Human Diseases	Cardiovascular diseases	Viral myocarditis
Human Diseases	Endocrine and metabolic diseases	Type II diabetes mellitus
Human Diseases	Endocrine and metabolic diseases	Type I diabetes mellitus
Human Diseases	Endocrine and metabolic diseases	Maturity onset diabetes of the young
Human Diseases	Endocrine and metabolic diseases	Non-alcoholic fatty liver disease (NAFLD)
Human Diseases	Endocrine and metabolic diseases	Insulin resistance
Human Diseases	Endocrine and metabolic diseases	AGE-RAGE signaling pathway in diabetic complications
Human Diseases	Infectious diseases: Bacterial	Vibrio cholerae infection
Human Diseases	Infectious diseases: Bacterial	Epithelial cell signaling in Helicobacter pylori infection
Human Diseases	Infectious diseases: Bacterial	Pathogenic Escherichia coli infection
Human Diseases	Infectious diseases: Bacterial	Salmonella infection
Human Diseases	Infectious diseases: Bacterial	Shigellosis
Human Diseases	Infectious diseases: Bacterial	Pertussis
Human Diseases	Infectious diseases: Bacterial	Legionellosis
Human Diseases	Infectious diseases: Bacterial	Staphylococcus aureus infection
Human Diseases	Infectious diseases: Bacterial	Tuberculosis
Human Diseases	Infectious diseases: Bacterial	Bacterial invasion of epithelial cells
Human Diseases	Infectious diseases: Viral	HTLV-I infection
Human Diseases	Infectious diseases: Viral	Measles
Human Diseases	Infectious diseases: Viral	Influenza A
Human Diseases	Infectious diseases: Viral	Hepatitis B
Human Diseases	Infectious diseases: Viral	Hepatitis C
Human Diseases	Infectious diseases: Viral	Herpes simplex infection
Human Diseases	Infectious diseases: Viral	Epstein-Barr virus infection
Human Diseases	Infectious diseases: Parasitic	Amoebiasis
Human Diseases	Infectious diseases: Parasitic	Malaria
Human Diseases	Infectious diseases: Parasitic	Toxoplasmosis
Human Diseases	Infectious diseases: Parasitic	Leishmaniasis
Human Diseases	Infectious diseases: Parasitic	Chagas disease (American trypanosomiasis)
Human Diseases	Infectious diseases: Parasitic	African trypanosomiasis
Human Diseases	Drug resistance: Antimicrobial	beta-Lactam resistance
Human Diseases	Drug resistance: Antimicrobial	Vancomycin resistance
Human Diseases	Drug resistance: Antimicrobial	Cationic antimicrobial peptide (CAMP) resistance
Human Diseases	Drug resistance: Antineoplastic	EGFR tyrosine kinase inhibitor resistance
Human Diseases	Drug resistance: Antineoplastic	Platinum drug resistance
Human Diseases	Drug resistance: Antineoplastic	Antifolate resistance
Human Diseases	Drug resistance: Antineoplastic	Endocrine resistance
Drug Development	Chronology: Antiinfectives	Penicillins
Drug Development	Chronology: Antiinfectives	Cephalosporins - parenteral agents
Drug Development	Chronology: Antiinfectives	Cephalosporins - oral agents
Drug Development	Chronology: Antiinfectives	Aminoglycosides
Drug Development	Chronology: Antiinfectives	Tetracyclines
Drug Development	Chronology: Antiinfectives	Macrolides and ketolides
Drug Development	Chronology: Antiinfectives	Quinolones
Drug Development	Chronology: Antiinfectives	Rifamycins
Drug Development	Chronology: Antiinfectives	Antifungal agents
Drug Development	Chronology: Antiinfectives	Antiviral agents
Drug Development	Chronology: Antiinfectives	Anti-HIV agents
Drug Development	Chronology: Antineoplastics	Antineoplastics - alkylating agents
Drug Development	Chronology: Antineoplastics	Antineoplastics - antimetabolic agents
Drug Development	Chronology: Antineoplastics	Antineoplastics - agents from natural products
Drug Development	Chronology: Antineoplastics	Antineoplastics - hormones
Drug Development	Chronology: Antineoplastics	Antineoplastics - protein kinases inhibitors
Drug Development	Chronology: Nervous system agents	Hypnotics
Drug Development	Chronology: Nervous system agents	Anxiolytics
Drug Development	Chronology: Nervous system agents	Anticonvulsants
Drug Development	Chronology: Nervous system agents	Local analgesics
Drug Development	Chronology: Nervous system agents	Opioid analgesics
Drug Development	Chronology: Nervous system agents	Antipsychotics
Drug Development	Chronology: Nervous system agents	Antipsychotics - phenothiazines
Drug Development	Chronology: Nervous system agents	Antipsychotics - butyrophenones
Drug Development	Chronology: Nervous system agents	Antidepressants
Drug Development	Chronology: Nervous system agents	Agents for Alzheimer-type dementia
Drug Development	Chronology: Nervous system agents	Antiparkinsonian agents
Drug Development	Chronology: Other drugs	Sulfonamide derivatives - overview
Drug Development	Chronology: Other drugs	Sulfonamide derivatives - sulfa drugs
Drug Development	Chronology: Other drugs	Sulfonamide derivatives - diuretics
Drug Development	Chronology: Other drugs	Sulfonamide derivatives - hypoglycemic agents
Drug Development	Chronology: Other drugs	Antiarrhythmic drugs
Drug Development	Chronology: Other drugs	Antiulcer drugs
Drug Development	Chronology: Other drugs	Immunosuppressive agents
Drug Development	Chronology: Other drugs	Osteoporosis drugs
Drug Development	Chronology: Other drugs	Antimigraines
Drug Development	Chronology: Other drugs	Antithrombosis agents
Drug Development	Chronology: Other drugs	Antirheumatics - DMARDs and biological agents
Drug Development	Chronology: Other drugs	Antidiabetics
Drug Development	Chronology: Other drugs	Antidyslipidemic agents
Drug Development	Chronology: Other drugs	Antiglaucoma agents
Drug Development	Target-based classification: G protein-coupled receptors	Cholinergic and anticholinergic drugs
Drug Development	Target-based classification: G protein-coupled receptors	alpha-Adrenergic receptor agonists/antagonists
Drug Development	Target-based classification: G protein-coupled receptors	beta-Adrenergic receptor agonists/antagonists
Drug Development	Target-based classification: G protein-coupled receptors	Dopamine receptor agonists/antagonists
Drug Development	Target-based classification: G protein-coupled receptors	Histamine H1 receptor antagonists
Drug Development	Target-based classification: G protein-coupled receptors	Histamine H2/H3 receptor agonists/antagonists
Drug Development	Target-based classification: G protein-coupled receptors	Serotonin receptor agonists/antagonists
Drug Development	Target-based classification: G protein-coupled receptors	Eicosanoid receptor agonists/antagonists
Drug Development	Target-based classification: G protein-coupled receptors	Opioid receptor agonists/antagonists
Drug Development	Target-based classification: G protein-coupled receptors	Angiotensin receptor and endothelin receptor antagonists
Drug Development	Target-based classification: Nuclear receptors	Glucocorticoid and mineralocorticoid receptor agonists/antagonists
Drug Development	Target-based classification: Nuclear receptors	Progesterone, androgen and estrogen receptor agonists/antagonists
Drug Development	Target-based classification: Nuclear receptors	Retinoic acid receptor (RAR) and retinoid X receptor (RXR) agonists/antagonists
Drug Development	Target-based classification: Nuclear receptors	Peroxisome proliferator-activated receptor (PPAR) agonists
Drug Development	Target-based classification: Ion channels	Nicotinic cholinergic receptor antagonists
Drug Development	Target-based classification: Ion channels	GABA-A receptor agonists/antagonists
Drug Development	Target-based classification: Ion channels	Calcium channel blocking drugs
Drug Development	Target-based classification: Ion channels	Sodium channel blocking drugs
Drug Development	Target-based classification: Ion channels	Potassium channel blocking and opening drugs
Drug Development	Target-based classification: Ion channels	N-Metyl-D-aspartic acid receptor antagonists
Drug Development	Target-based classification: Transporters	Ion transporter inhibitors
Drug Development	Target-based classification: Transporters	Neurotransmitter transporter inhibitors
Drug Development	Target-based classification: Enzymes	Catecholamine transferase inhibitors
Drug Development	Target-based classification: Enzymes	Cyclooxygenase inhibitors
Drug Development	Target-based classification: Enzymes	HMG-CoA reductase inhibitors
Drug Development	Target-based classification: Enzymes	Renin-angiotensin system inhibitors
Drug Development	Target-based classification: Enzymes	HIV protease inhibitors
Drug Development	Structure-based classification	Quinolines
Drug Development	Structure-based classification	Eicosanoids
Drug Development	Structure-based classification	Prostaglandins
Drug Development	Skeleton-based classification	Benzoic acid family
Drug Development	Skeleton-based classification	1,2-Diphenyl substitution family
Drug Development	Skeleton-based classification	Naphthalene family
Drug Development	Skeleton-based classification	Benzodiazepine family
