# Supplementary material for: Integration of genome-wide mRNA and miRNA expression, and DNA methylation data of three cell lines exposed to ten carbon nanomaterials
Source: Data Brief. 2018 May 25;19:1046–57. doi: 10.1016/j.dib.2018.05.107 (PMC6140287; doi:10.1016/j.dib.2018.05.107)
Supplement: Supplementary file 6 — Supplementary file S2. Zip file containing all the scripts used to generate data in this manuscript. [file mmc6.zip › Supplementary_file_S2/4_integration data/1_Integration.R]

setwd("./SMITE_mir")

options(stringsAsFactors=FALSE)
library(SMITE)
library(readr)
library("IlluminaHumanMethylation450kanno.ilmn12.hg19")
library(data.table)
library(annotate)
library("org.Hs.eg.db")

#load hg19 gene info from SMITE
data(hg19_genes_bed)
names(hg19_genes) <- c("chr","start","stop","refSeqId","geneSym","strand")

#load hg19 cpg annotation
data("IlluminaHumanMethylation450kanno.ilmn12.hg19")
annotation.table <- getAnnotation(IlluminaHumanMethylation450kanno.ilmn12.hg19)

#load TargetScan mirna targets 
load("./agilent_mirna_targets.Rdata")
agilent_mirna_targets <- mir_target_top_sym

rm(mir_target,mir_target_top,mir_target_top_sym)

args = commandArgs(trailingOnly=TRUE)
cind <- as.numeric(args[1])
nind <- as.numeric(args[2])

cells_Mrna = c("A549","Beas-2B","THP1")
cells_Meth = c("A549","Beas2B","THP")

nanos = c("SIG_SW","CH","FULL","CB","SIG_MW","GNF","BAY","SES_MW","SES_SW","M")

for (cell_ind in cind){
  #load mirna differential analysis output for the cell
  load(paste("../mirna_nano/2_limma/",cells_Mrna[cell_ind],"_dmgs.Rdata",sep=""))
  dmg_dats_mir <- dmg_dats
  rm(dmg_dats)
  
  #load mrna differential analysis output for the cell
  load(paste("../mrna_nano/2_limma/",cells_Mrna[cell_ind],"_dmgs.Rdata",sep=""))
  dmg_dats_mrna <- dmg_dats
  rm(dmg_dats)
  
  #load methylation differential analysis output for the cell
  load(paste("../Methylation/4_1_dmr_analisys/limma/",cells_Meth[cell_ind],"_dmps.Rdata",sep=""))
  dmp_dats_meth <- cpg_annotations
  rm(cpg_annotations)
  
  for (nano_ind in nind){
    
    methNano_tab <- dmp_dats_meth[[nanos[nano_ind]]]
    mrna_limma <- dmg_dats_mrna[[nanos[nano_ind]]]
    mir_nano <- dmg_dats_mir[[nanos[nano_ind]]]
    
    #extract from methNano_tab only the subtable with info needed by SMITE 
    methNano <- data.frame(chr=methNano_tab$chr, start=methNano_tab$pos, stop=methNano_tab$pos+1, fc=methNano_tab$mFc, p=methNano_tab$nom_p)
    
    ############################# MRNA LAYER #################################################
    
    
    #extracting mrna REF_SEQ_ID, GENE_SYMBOL, logFC, NOM_Pvalue
    expression <- mrna_limma[,c(1,3,4,5)]
    
    #convert refseq Ids in gene symbols using SMITE mapping, so that we will have a unique nomenclature when mapping on hg19_genes_bed provided by SMITE
    expression$geneSym <- convertGeneIds(gene_IDs = as.character(expression$ID), ID_type = "refseq",ID_convert_to = "symbol")
    # remove expression data for genes where a gene symbol was not found (NAs)
    expression <-  expression[!is.na(expression$geneSym),]
    
    # take the lowest (most significant) pvalue for genes that had more than 1 entry
    expression <- split(expression, expression[, 2])
    expression <- lapply(expression, function(i) {if (nrow(as.data.frame(i)) > 1) {i <- i[which(i[, 4] == min(i[, 4], na.rm = TRUE))[1],] }; return(i) })
    expression <- unsplit(expression,names(expression))
    rownames(expression) <- expression$geneSym
    
    ## Replace zeros with minimum non-zero p-value ##
    if(min(expression[, 4])==0)
      expression[, 4] <- replace(expression[, 4], expression[, 4] == 0, min(subset(expression[, 4], expression[,4] != 0), na.rm = TRUE))
    
    
    ################################################ METHYLATION LAYER #################################################
    
    
    ##Load hg19 gene annotation BED file ##
    genes_pos <- hg19_genes[hg19_genes$geneSym %in% expression$geneSym,]
    #there are multiple entries in hg_19_genes for the same gene
    #take the minimum start for each gene
    genes_pos <- split(genes_pos, genes_pos$geneSym)
    genes_pos <- lapply(genes_pos, function(i) {if (nrow(as.data.frame(i)) > 1) {i <- i[which(i$start == min(i$start, na.rm = TRUE))[1],] }; return(i) })
    genes_pos <- unsplit(genes_pos,names(genes_pos))
    
    genes_pos$start <- genes_pos$start-1000
    genes_pos_range <- GRanges(seqnames = genes_pos$chr, ranges = IRanges(start = genes_pos$start,end = genes_pos$stop),strand = genes_pos$strand)
    
    #compute number of methyilation probes for each gene (this will be needed when performing pathway/go aenrichment analyses)
    meth_pos <- annotation.table[methNano_tab$ID,c(1,2,3)]
    meth_pos_range <- GRanges(seqnames = meth_pos$chr, ranges = IRanges(start = meth_pos$pos,end = meth_pos$pos+1),strand = meth_pos$strand)
    overs <- countOverlaps(genes_pos_range,meth_pos_range)
    coverage_meth <- cbind(genes_pos,overs)[,c(1,2,3,5,7,6)]
    
    expression <- expression[, -c(1,2)]
    
    ######################################### MIRNA LAYER #################################################
    
    #create a dataframe with mirna id in first column and target gene symbol in second column
    mir_tab_targ <- agilent_mirna_targets[ names(agilent_mirna_targets) %in% as.character(mir_nano$ID)]
    names(mir_tab_targ) <- paste(names(mir_tab_targ),"@",sep="")
    mir_tab_targ <- unlist(mir_tab_targ,use.names = T)
    mir_tab_targ <- data.frame(mirna=gsub("@.*","",names(mir_tab_targ)),genes=mir_tab_targ)
    
    #attach target gene location info
    mir_tab_targ <- unique(merge(mir_tab_targ,genes_pos,by.x="genes",by.y="geneSym")[,c(1:5,7)])
    
    #add index to each gene for each mirna targeting that gene
    dt <- data.table( mir_tab_targ )
    dt[ , Index := 1:.N , by = c("genes") ]
    dt$startMir <- dt$stop - dt$Index-1
    dt$stopMir <- dt$stop - dt$Index
    mir_tab_targ <- as.data.frame(dt)
    
    #update coverage per gene by adding mirna target
    ddt <- dt[ , count := .N, by = list(genes)]
    ddt <-as.data.frame(unique(ddt[,c("genes","count")]))
    rownames(ddt) <- ddt$genes
    coverage_meth_mir <- coverage_meth
    add_over <- ddt[coverage_meth_mir$geneSym,]$count
    add_over[is.na(add_over)] <- 0
    coverage_meth_mir$overs <- coverage_meth_mir$overs + add_over
    
    mir_nano_expr <- merge(mir_tab_targ,mir_nano,by.x="mirna",by.y="ID")[,c("chr","startMir","stopMir","Fc","nom_p")]
    colnames(mir_nano_expr) <- c("chr","start","stop","fc","p")
    
    
    ############################################# SMITE WORKFLOW ################################################################################# 
    test_annotation_kegg <- NA
    test_annotation <- NA
    
    #create a GRangesList object where each gene is associated with a promoter region (+/- 1000bp from TSS), gene body region (TSS+1000bp to TES)
    #test_annotation <- makePvalueAnnotation(data = hg19_genes, gene_name_col = 5,promoter_upstream_distance = 1000, promoter_downstream_distance = 1000)
    test_annotation <- makePvalueAnnotation(data = genes_pos, gene_name_col = 5,promoter_upstream_distance = 1000, promoter_downstream_distance = 1000)
    
    #add gene expressioninfo
    test_annotation <- annotateExpression(pvalue_annotation = test_annotation, expr_data = expression, effect_col = 1, pval_col = 2)
    
    #add methylation layer, weight p-values by distance from TSS and BODY and combine them with Stouffer method 
    test_annotation <- annotateModification(test_annotation, methNano, weight_by_method = "Stouffer",weight_by = c(promoter = "distance", body = "distance"),verbose = TRUE, mod_corr = FALSE, mod_type = "methylation")
    #add mirna layer, this is just attached to the 3' end of targets genes, just combine p-values in BODY region with Sidak method 
    #(essentially the minimum p-value, with an added transformation to account for multiple comparisons)
    test_annotation <- annotateModification(test_annotation, mir_nano_expr, weight_by_method = "Sidak",weight_by = c(promoter = "pval",body = "pval"),mod_included=c("body"),verbose = TRUE, mod_corr = FALSE, mod_type = "mirna")
    #add modifications effect effect directions 
    test_annotation <- makePvalueObject(test_annotation, effect_directions = c(methylation_promoter = "decrease",methylation_body = "increase",mirna_body="decrease"))
    
    ## Normalize the p-values to the
    ## range of expression ##
    test_annotation<- normalizePval(test_annotation,ref = "expression", method = "rescale")

    test_annotation <- scorePval(test_annotation, weights = c(methylation_promoter = 0.15, methylation_body = 0.05,mirna_body=0.1, expression = 0.7))
    
    score_tab=cbind(test_annotation@score_data@genes,test_annotation@score_data@scores,
              test_annotation@score_data@effect_data,test_annotation@score_data@pval_data)
    # ## load REACTOME ##
    load(system.file("data", "Reactome.Symbol.Igraph.rda", package = "SMITE"))
    # 
    # ## Run Spin-glass ##
    test_annotation <- runSpinglass(test_annotation, network = REACTOME, num_iterations = 1000)
    
    mods <- extractModules(test_annotation)
    
    # 
    # ## Run goseq on individual modules
    try(test_annotation_kegg <- runGOseq(test_annotation, coverage=coverage_meth_mir, type="kegg"))
    # 
    # ## Draw a network with goseq analysis ##
    if(!is.na(test_annotation_kegg)){
         plotModule(test_annotation_kegg, which_network = 1:length(mods), layout = "fr",goseq = TRUE, label_scale = FALSE,
                pdf_out = paste("output/",cells_Meth[cell_ind],"_",nanos[nano_ind],"_kegg_mir.pdf",sep=""))
    }else{ 
       plotModule(test_annotation, which_network = 1:length(mods), layout = "fr",goseq = FALSE, label_scale = FALSE,
                 pdf_out = paste("output/",cells_Meth[cell_ind],"_",nanos[nano_ind],"_no_kegg_mir.pdf",sep=""))
    }
    
    save(score_tab,test_annotation,test_annotation_kegg,file = paste("output/",cells_Meth[cell_ind],"_",nanos[nano_ind],".Rdata",sep=""))
    
    #save(score_tab,test_annotation,file = paste("output/",cells_Meth[cell_ind],"_",nanos[nano_ind],".Rdata",sep=""))
    
    
    #clean the environment
    rm(score_tab,test_annotation,test_annotation_kegg)
  }
}

# run from command line 
#system("cell=3; for nano in $(seq 1 10); do Rscript 1_integration.R $cell $nano & done > output/$cell.log.txt 2>&1 ")
