# Supplementary material for: Integration of genome-wide mRNA and miRNA expression, and DNA methylation data of three cell lines exposed to ten carbon nanomaterials
Source: Data Brief. 2018 May 25;19:1046–57. doi: 10.1016/j.dib.2018.05.107 (PMC6140287; doi:10.1016/j.dib.2018.05.107)
Supplement: Supplementary file 6 — Supplementary file S2. Zip file containing all the scripts used to generate data in this manuscript. [file mmc6.zip › Supplementary_file_S2/4_integration data/path_grid_plot.R]

#collapse a matrix of pathways X treatments based on the provided hierarchy and the deired level 
#return a list of (matrix, subHierarchy) one element for each distinct collapsing level
# the value is computed summarising row elements with the provided function col_fun (default is median)
collapse_paths <- function (kegg_hierarchy,kegg_mat_cell, collapse_level=1,col_fun=function(x){median(x,na.rm = T)}) {
  
  #select pathways that are present in the matrix
  hierarchy_sub <- kegg_hierarchy[kegg_hierarchy$Pathway %in% colnames(kegg_mat_cell),]
  #order the matrix columns following the provided hyerarchy
  mat_cell_ord <- kegg_mat_cell[,as.character(hierarchy_sub$Pathway)] 
  
  #get the list of categories on which we will collapse our pathways
  keg_lev <- unique(hierarchy_sub[,collapse_level])
  #create a new matrix with columns corresponding to collapse categories 
  lev_mat <- matrix(NA,ncol = length(keg_lev),nrow = nrow(mat_cell_ord),dimnames = list(rownames(mat_cell_ord),keg_lev))
  
  #for each category take all pathways in that category and summaryze their values for each row (sample)
  for (lev in keg_lev){
    #take sub-hierarchy rooted in lev
    path_lev <- hierarchy_sub[hierarchy_sub[,collapse_level] == lev, ]$Pathway
    #extract columns with pathways in the defined sub-hierarchy
    mat_cell_sub <- as.matrix(mat_cell_ord[,colnames(mat_cell_ord) %in% path_lev])
    #summarize vaules over rows using the provided col_fun function
    summary <- unlist(apply(mat_cell_sub,1,FUN = col_fun))
    #store summarized column for culumn lev
    lev_mat[,lev] <- summary
  }
  #create a nemed list element containing collapsed matrix and collapsed hierarchy as well
  lev_hierarchy <- unique(as.data.frame(hierarchy_sub[,1:collapse_level]))
  colnames(lev_hierarchy) <- colnames(hierarchy_sub)[1:collapse_level]
  return(list(lev_mat,lev_hierarchy))
}


#plots a matrix having colums for wich a hierachy is provided
# path_mat is matrix to be plotted 
# path_hier is the hierarchy defined over columns
# experiment_ann is a vector of the same length as # of rows of path_mat defining grouping for samples
# discrete tells the function if the value are to be plotted using a countinuos scale or a discrete scale
# square_colors if a discrete scale is chosen than colours for each possible value have to be provided
# color_leg     if a discrete scale is chosen than colour legenjd for each possible value has to be provided
# level_col   level (column number) from the hierarchy used to group columns (pathways)

plot_grid <- function(path_mat,path_hier, title="", experiment_ann=c(),discrete=F,square_colors=c(),color_leg=c(),level_col=1,treat_text_size=8,path_text_size=6) {
  
  #define the groups from the hierarchy and the chosen level
  path_col <- factor(path_hier[,level_col], levels = unique(path_hier[,level_col]))
  #prepare a set of colors to assign to each group
  darkcols <- c(brewer.pal(8, "Dark2"),brewer.pal(8, "Accent")[-4],brewer.pal(12, "Paired")[-11])
  #using ggplot2 we need to melt the input matrix
  kegg_melt <- melt(path_mat)
  
  #if discrete create value-color mapping using input values or this default scale
  if (discrete){
    if(length(square_colors)==0){
      colors <- c("-1"="darkgreen","0"="white","1"="red")
    }else {colors <- square_colors}
    #if discrete we need to convert values in the matrix in factors to esure ggplot will plot on a discrete scale
    kegg_melt$value <- as.factor(kegg_melt$value)
  }
  # if a grouping for the sample is provided assign it to the melted dataframe rows (ncol by ncol)
  #this will be used in faceting
  if(length(experiment_ann)>0){
    kegg_melt$experiment <- rep(experiment_ann,ncol(path_mat))
  }else{
    #otherwise assign a default group to all samples
    kegg_melt$experiment <- as.factor("treatment")
  }
  
  #assign group from the hierarchy and the chosen level (path_col) to the melted dataframe rows (nrow by nrow)
  #this will be used in faceting
  kegg_melt$path_group <- factor(as.character(rep(path_col,each=nrow(path_mat))),levels=unique(as.character(rep(path_col,each=nrow(path_mat)))))
  
  # prepare the ggplot instance -- to render groups we will use faceting
  #using tile plot to render thje matrix as a grid of squares
   p <- ggplot(kegg_melt, aes(Var1, Var2, fill = value)) +
     facet_grid(path_group~experiment,scales="free",space="free",labeller = labeller(path_group=shorten)) +
     # theme(axis.text.x = element_text(colour = as.numeric(as.factor(experiment_ann))), 
     #       axis.text.y = element_text(colour = darkcols[as.numeric(path_col)]))   +
     geom_tile(colour = "black",size=0.1) +
     ggtitle(title) +
     theme(plot.title = element_text(hjust = 0.5)) +
     coord_equal() +
     theme(axis.text.x = element_text(angle = 90, vjust=0.5, hjust=0, size=treat_text_size),
           axis.text.y = element_text(size=path_text_size),
           aspect.ratio = 1,
           strip.text.y = element_text(angle = 0,size = 6)) +
     scale_x_discrete(position = "top") +
     labs(x = "", y="")
  
    if (discrete){
      p <- p + scale_fill_manual(values=colors,labels=color_leg)
    }else{
      p <- p + scale_fill_gradient(low = "darkgreen", high = "red")
    }
  
  #after faceting we need to open the ggplot object to put different row/column label colors to different facets
  gplot <- ggplotGrob( p )
  nms <- lapply( gplot$grobs , function(x) names( x[]$children ) )
  #we search for axis.line.x and axis.line.y containers
  grbs_x_id <- which( sapply( lapply( nms , function(x) grepl( "axis.line.x" , x ) ) , any ) == 1 )
  grbs_y_id <- which( sapply( lapply( nms , function(x) grepl( "axis.line.y" , x ) ) , any ) == 1 )
  #grob variable iterates over blocks of colums of the ggplot
  for (grob in (1:length(grbs_x_id))){
    gplot$grobs[[grbs_x_id[grob]]]$children$axis$grobs[[1]]$children[[1]]$gp$col=grob
  }
  #grob variable iterates over blocks of rows of the ggplot
  for (grob in (1:length(grbs_y_id))){
    gplot$grobs[[grbs_y_id[grob]]]$children$axis$grobs[[1]]$children[[1]]$gp$col=darkcols[grob]
  }
  
  #plot the final result
  plot(gplot)
}
