# Supplementary material for: Integration of genome-wide mRNA and miRNA expression, and DNA methylation data of three cell lines exposed to ten carbon nanomaterials
Source: Data Brief. 2018 May 25;19:1046–57. doi: 10.1016/j.dib.2018.05.107 (PMC6140287; doi:10.1016/j.dib.2018.05.107)
Supplement: Supplementary file 6 — Supplementary file S2. Zip file containing all the scripts used to generate data in this manuscript. [file mmc6.zip › Supplementary_file_S2/4_integration data/2_build_annotated_modules.R]

setwd("./SMITE_mir")

library(KEGG.db)
library(KEGGREST)
library(EnrichmentBrowser)
library(sets)
library(gage)
library(SMITE)
library(readr)
library("IlluminaHumanMethylation450kanno.ilmn12.hg19")

data(hg19_genes_bed)
names(hg19_genes) <- c("chr","start","stop","refSeqId","geneSym","strand")

data("IlluminaHumanMethylation450kanno.ilmn12.hg19")
annotation.table <- getAnnotation(IlluminaHumanMethylation450kanno.ilmn12.hg19)


#load kegg hierarchy 
kegg_hierarchy <- read.delim("./kegg_hierarchy.txt", header=FALSE)

#get gene symbols for each kegg pathway
gs <- get.kegg.genesets("hsa")
names(gs) <- gsub("_.*","",names(gs))
x <- org.Hs.egSYMBOL
mapped_genes <- mappedkeys(x)
xx <- as.data.frame(x[mapped_genes])
rownames(xx) <- xx$gene_id
gs_sym <- sapply(gs,FUN = function(x,map){map[x,]$symbol},xx)


keggid2name <- as.data.frame(KEGGPATHID2NAME)
colnames(kegg_hierarchy) <- c("Level1","Level2","Pathway")
kegg_hierarchy <- merge(kegg_hierarchy,keggid2name,by.x="Pathway",by.y="path_name",all.x=T)
kegg_hierarchy$path_id <- paste("hsa",kegg_hierarchy$path_id,sep="")


cells_Meth = c("A549","Beas2B","THP")
cells_Mrna = c("A549","Beas-2B","THP1")
nanos = c("SIG_SW","CH","FULL","CB","SIG_MW","GNF","BAY","SES_MW","SES_SW","M") 

for (cell_ind in 1:length(cells_Meth)){
  for (n_ind in 1:length(nanos)){

    test_annotation_kegg <- NA
    #load mrna limma analysis tables for this cell
    load(paste("../mrna_nano/2_limma/",cells_Mrna[cell_ind],"_dmgs.Rdata",sep=""))
    #load SMITE output for this cell/nano
    load(paste("output/",cells_Meth[cell_ind],"_",nanos[n_ind],".Rdata",sep=""))
    
    # load mrna limma analysis table for this nano  
    expr_limma <- dmg_dats[[nanos[n_ind]]]
    
    #choose the transcript with the lowest p-value  

    #tacking mrna REF_SEQ_ID, GENE_SYMBOL, logFC, NOM_Pvalue
    expression <- expr_limma[,c(1,3,4,5)]
    
    #convert refseq Ids in gene symbols using SMITE mapping, so that we will have a unique nomenclature when mapping on hg19_genes_bed provided by SMITE
    expression$geneSym <- convertGeneIds(gene_IDs = as.character(expression$ID), ID_type = "refseq",ID_convert_to = "symbol")
    # remove expression data for genes where a gene symbol was not found (NAs)
    expression <-  expression[!is.na(expression$geneSym),]
    
    # take the lowest (most significant) pvalue for genes that had more than 1 entry
    expression <- split(expression, expression[, 2])
    expression <- lapply(expression, function(i) {if (nrow(as.data.frame(i)) > 1) {i <- i[which(i[, 4] == min(i[, 4], na.rm = TRUE))[1],] }; return(i) })
    #expression1 <- do.call(rbind, expression)
    expression <- unsplit(expression,names(expression))
    rownames(expression) <- expression$geneSym
    
    expr_limma <- expression
    
    #extract annotatated modules (they were annotatd with kegg in 1_integration.R)
    ann_modules <- extractGOseq(test_annotation_kegg)
    
    #extract genes annotatated modules
    mod_genes <- extractModules(test_annotation_kegg)
    for (mod_ind in (1:length(ann_modules))){
      if(nrow(ann_modules[[mod_ind]])>0){
        #add a score field to the patway annotation
        ann_modules[[mod_ind]]$score <- NA
        #For each pathway take the median of T-STATISTICS of the genes from the mrna analysis
        for (j in 1:nrow(ann_modules[[mod_ind]])){
          path <- ann_modules[[mod_ind]]$category[j]
          #select genes in the module that are in the pathway
          genes <- intersect(mod_genes[[mod_ind]],gs_sym[[path]])
          if(length(genes)>0){
            expr_genes_score <- unlist(expr_limma[expr_limma$geneSym %in% genes,]$Fc)
            ann_modules[[mod_ind]][j,]$score <- median(expr_genes_score)
          }
        }
      }
    }
    #put annotated modules with scores inside the test_annotation_kegg object again
    test_annotation_kegg@score_data@module_output$goseqOut <- ann_modules
    save(test_annotation_kegg,file = paste("output/",cells_Meth[cell_ind],"_",nanos[n_ind],"_score.Rdata",sep=""))
  }
} 

######################################## BUILD ALL KEGG NANO PATHWAY MATRIX ############################################

kegg_list <- list()
for (cell in cells_Meth){
  for (nano in nanos){
    #load modules annonatated with pathways and score for each pathway
    load(paste("output/",cell,"_",nano,"_score.Rdata",sep=""))
    #extract all the pathways dataframes and take the union of them  
    kegg_onts  <-  do.call("rbind",extractGOseq(test_annotation_kegg))
    
    # if a pathway is enriched in more than one module in the same cell/nano we should take the maximum abs-score or the median...
    #using the median
    kegg_onts <- aggregate(score ~ cat_name, kegg_onts, median)
    kegg_list[[length(kegg_list)+1]] <- kegg_onts
    names(kegg_list)[length(kegg_list)] <- paste(cell,"_",nano,sep="")
  }
}


#build a matrix with cell/treatments on rows and pathways on columns

#collect patwhay names
all_kegg <- unlist(sapply(kegg_list,FUN = function(x){x$cat_name}))
names_un <- unique(all_kegg)

rownams <- sapply(cells_Meth,paste,nanos,sep="_")
rownams2 <- sapply(nanos,paste,cells_Meth,sep="_")

# prepare matrices one with rows sorted by cell and another with rows sorted by nano
kegg_mat_cell <- matrix(data = NA, nrow = 30,ncol = length(names_un), dimnames = list(rownams,names_un))
kegg_mat_cell2 <- matrix(data = NA, nrow = 30,ncol = length(names_un),dimnames = list(rownams2,names_un))

#put scores assigned to each pathway in the corresponding cell 
for (treat in names(kegg_list)) {
  paths <- kegg_list[[treat]]
  #print(treat)
  nano <- regmatches(treat, regexpr("_", treat), invert = TRUE)[[1]][2]
  cell <- regmatches(treat, regexpr("_", treat), invert = TRUE)[[1]][1]
  #print(paste("putting in",paste(nano,"_",cell,sep="")))
  for (i in 1:dim(paths)[1]){
    if(paths[i,]$cat_name %in% colnames(kegg_mat_cell)){
      kegg_mat_cell[treat,paths[i,]$cat_name] <- paths[i,]$score
      kegg_mat_cell2[paste(nano,"_",cell,sep=""),paths[i,]$cat_name] <-paths[i,]$score
    }
  }
}

save(kegg_mat_cell,kegg_mat_cell2,file="kegg_mats_nano_score.Rdata")
