# Supplementary material for: Integration of genome-wide mRNA and miRNA expression, and DNA methylation data of three cell lines exposed to ten carbon nanomaterials
Source: Data Brief. 2018 May 25;19:1046–57. doi: 10.1016/j.dib.2018.05.107 (PMC6140287; doi:10.1016/j.dib.2018.05.107)
Supplement: Supplementary file 6 — Supplementary file S2. Zip file containing all the scripts used to generate data in this manuscript. [file mmc6.zip › Supplementary_file_S2/4_integration data/4_kegg_map_modules_discordant_.R]

setwd("./SMITE_mir")

library(clusterProfiler)
library(ggplot2)
library(xlsx)
library(RColorBrewer)
library(matrixStats)
source("./path_grid_plot.R")

#plots kegg matrix 
plot_kegg_mat <- function(kegg_hierarchy, kegg_mat_cell, group_col,discrete=T, pre_title="",square_colors=c(),color_leg=c()) {
  
  kegg_nano_3 <- collapse_paths(kegg_hierarchy = kegg_hierarchy,kegg_mat_cell = kegg_mat_cell, collapse_level = 3)
  mat <- kegg_nano_3[[1]]
  hier <- kegg_nano_3[[2]]
  plot_grid(path_mat = mat,path_hier = hier,experiment_ann = group_col, discrete =  discrete,level_col = 1, title = paste(pre_title,"level3"),square_colors,color_leg)
}


#load kegg hierarchy 
kegg_hierarchy <- read.delim("./kegg_hierarchy.txt", header=FALSE)
colnames(kegg_hierarchy) <- c("Level1","Level2","Pathway")

cells = c("A549","Beas2B","THP")
nanos = c("SIG_SW","CH","FULL","CB","SIG_MW","GNF","BAY","SES_MW","SES_SW","M") 


names_un <- kegg_hierarchy$Pathway
rownams <- sapply(cells,paste,nanos,sep="_")
kegg_mat <- matrix(data = NA, nrow = 30,ncol = length(kegg_hierarchy$Pathway), dimnames = list(rownams,names_un))
kegg_mat_FC_expr <- matrix(data = NA, nrow = 30,ncol = length(kegg_hierarchy$Pathway), dimnames = list(rownams,names_un))


an_sum <- list()
for (cell_ind in 1:length(cells)){
  cell <- cells[cell_ind]
  
  for (n_ind in 1:length(nanos)){
    kegg <- NA
    nano <- nanos[n_ind]
    exp_name <- paste0(cell,"_",nano)
    
    load(paste0("output/",exp_name,".Rdata"))
    
    write.table(score_tab,file=paste0("output/",exp_name,".txt"),sep="\t",quote = F,row.names = F)
    
    mods_genes <- c()
    for (m_ind in 1:length(test_annotation@score_data@module_output$modules)){
      mod_genes <- test_annotation@score_data@module_output$modules[[m_ind]]
      mod_p <- test_annotation@score_data@module_output$moduleStats[[m_ind]][2]
      if ( mod_p < 0.01)
        mods_genes <- union(mods_genes,mod_genes)
    }
    
    if(length(mods_genes) > 0 ){
      #tacking mrna REF_SEQ_ID, GENE_SYMBOL, logFC, NOM_Pvalue
      score_tab_top <- score_tab[score_tab$`test_annotation@score_data@genes` %in% mods_genes ,]
      
      #check if the gene is concordant or discordant
      sign_compl <- (score_tab_top$expression_effect > 0 & ( (!is.na(score_tab_top$methylation_promoter_effect) & score_tab_top$methylation_promoter_effect < 0) | 
                                                               (!is.na(score_tab_top$mirna_body_effect) & score_tab_top$mirna_body_effect < 0))
      ) |
        (score_tab_top$expression_effect < 0 & ( (!is.na(score_tab_top$methylation_promoter_effect) & score_tab_top$methylation_promoter_effect > 0) | 
                                                   (!is.na(score_tab_top$mirna_body_effect) & score_tab_top$mirna_body_effect > 0)) 
        )

      sum_compl <- summary(sign_compl)
      an_sum[[length(an_sum)+1]] <- as.numeric(sum_compl["TRUE"])/nrow(score_tab_top)
      names(an_sum)[length(an_sum)] <- exp_name
      
      #select dscordant genes
      score_tab_top <- score_tab_top[!sign_compl,]
      
      score_tab_top$entrez <- NA
      
      entrez_map <- bitr(as.character(score_tab_top$`test_annotation@score_data@genes`), fromType="SYMBOL", toType="ENTREZID", OrgDb ="org.Hs.eg.db",drop = F)
      entrez_map <- entrez_map[!duplicated(entrez_map$SYMBOL),]
      
      score_tab_top$entrez <- entrez_map$ENTREZID
      score_tab_top <-  score_tab_top[!is.na(score_tab_top$entrez),]
      if(!all(is.na(score_tab_top$entrez)) && length(score_tab_top$entrez)>0){
        kegg <- enrichKEGG(gene = na.omit(score_tab_top$entrez), organism = 'hsa', pvalueCutoff = 0.05)
        if(!gtools::invalid(kegg)){
          kegg <- kegg@result
          if (nrow(kegg)>0)
            for(kg in 1:nrow(kegg)){
              if(kegg$Description[kg] %in% colnames(kegg_mat) ){
                
                kegg_mat[exp_name,kegg$Description[kg]] <- kegg$p.adjust[kg]
                
                genes_in_path <- unlist(strsplit(kegg$geneID[kg],"/"))
                
                meadianFC_expr <- median(score_tab_top[ score_tab_top$entrez %in% genes_in_path, ]$expression_effect,na.rm = T)
                kegg_mat_FC_expr[exp_name,kegg$Description[kg]] <- meadianFC_expr
              }else{
                print(paste(kegg$Description[kg],"not found in hierarchy"))
              }
            }
        }
      }  
    }
  }
}

write.table(kegg_mat_FC_expr,file="kegg_mat_FC_expr_AN.txt")

### use this if have negative values:  kegg_mat_cell <- kegg_mat_cell[,colSums(!is.na(kegg_mat_cell))>0]

kegg_mat <- kegg_mat[,colSums(!is.na(kegg_mat))>0]
kegg_mat_FC_expr <- kegg_mat_FC_expr[,colSums(!is.na(kegg_mat_FC_expr))>0]


group_col <- rep(cells,each=10)
plot_kegg_mat(kegg_hierarchy, kegg_mat, discrete = F, group_col, pre_title="kegg_nano_disc_p")

kegg_mat_FC_expr[kegg_mat_FC_expr>0] <- 1
kegg_mat_FC_expr[kegg_mat_FC_expr<0] <- -1
plot_kegg_mat(kegg_hierarchy, kegg_mat_FC_expr, discrete = T, group_col, pre_title="kegg_nano_FC_disc_expr")
