# Supplementary material for: Integration of genome-wide mRNA and miRNA expression, and DNA methylation data of three cell lines exposed to ten carbon nanomaterials
Source: Data Brief. 2018 May 25;19:1046–57. doi: 10.1016/j.dib.2018.05.107 (PMC6140287; doi:10.1016/j.dib.2018.05.107)
Supplement: Supplementary file 6 — Supplementary file S2. Zip file containing all the scripts used to generate data in this manuscript. [file mmc6.zip › Supplementary_file_S2/1_mRNA data/SurePrint_G3_Human_GE_v3_8x60K_Microarray.txt]

ProbeID	TargetID	GeneSymbol	GeneName	Accessions	Description
A_33_P3299329	A25969			gb|A25969|gb|X58812|gb|X57616|gb|X57618	H.sapiens mRNA for T-cell receptor IGR b 18 Vbeta 7. [A25969]
A_33_P3671291	AA378382	SNORA12	small nucleolar RNA, H/ACA box 12	gb|AA378382|tc|THC2764455	EST91069 Synovial sarcoma Homo sapiens cDNA 5' end, mRNA sequence [AA378382]
A_33_P3311668	AA489744			gb|AA489744	aa43c10.r1 Soares_NhHMPu_S1 Homo sapiens cDNA clone IMAGE:823698 5', mRNA sequence [AA489744]
A_33_P3272010	AA496144			gb|AA496144|tc|THC2667977	zv51g10.r1 Soares_testis_NHT Homo sapiens cDNA clone IMAGE:757218 5', mRNA sequence [AA496144]
A_33_P3412560	AA504818			gb|AA504818|tc|THC2630254|tc|THC2473967	aa64c04.s1 NCI_CGAP_GCB1 Homo sapiens cDNA clone IMAGE:825702 3' similar to contains Alu repetitive element;contains element TAR1 repetitive element ;, mRNA sequence [AA504818]
A_33_P3696965	AA593742			gb|AA593742|tc|THC2723561	nl83g08.s1 NCI_CGAP_Br2 Homo sapiens cDNA clone IMAGE:1057310 3' similar to contains L1.t2 L1 repetitive element ;, mRNA sequence [AA593742]
A_33_P3287731	AA626923	KAT6B	K(lysine) acetyltransferase 6B	gb|AA626923	af84g01.s1 Soares_testis_NHT Homo sapiens cDNA clone IMAGE:1048752 3', mRNA sequence [AA626923]
A_21_P0014788	AA682772			gb|AA682772	ah52h03.s1 Soares_testis_NHT Homo sapiens cDNA clone 1293173 3', mRNA sequence [AA682772]
A_21_P0013934	AA778499			gb|AA778499	af85e03.s1 Soares_testis_NHT Homo sapiens cDNA clone 1048828 3', mRNA sequence [AA778499]
A_33_P3451458	AA861243	NCRNA00249	uncharacterized LOC101926947	gb|AA861243	ak36e05.s1 Soares_testis_NHT Homo sapiens cDNA clone IMAGE:1408064 3', mRNA sequence [AA861243]
A_33_P3306659	AB002446	LOC728254	uncharacterized LOC728254	gb|AB002446|tc|NP1171868	Homo sapiens mRNA, clone: sF2, from chromosome 5q21-q22. [AB002446]
A_33_P3749627	AB007978	KIAA0509	uncharacterized LOC57242	gb|AB007978	Homo sapiens mRNA, chromosome 1 specific transcript KIAA0509. [AB007978]
A_33_P3261418	AB012043	CACNA1G	calcium channel, voltage-dependent, T type, alpha 1G subunit	gb|AB012043|tc|NP077495	Homo sapiens mRNA for NBR13, complete cds. [AB012043]
A_19_P00316107	AB014581	L3MBTL1	l(3)mbt-like 1 (Drosophila)	gb|AB014581|tc|THC2682070|tc|THC2664170|tc|THC2626450	Homo sapiens mRNA for KIAA0681 protein, partial cds. [AB014581]
A_24_P419028	AB014771	MOP-1	MOP-1	gb|AB014771|gb|BG619245|tc|NP373383|tc|THC2690880	Homo sapiens mRNA for MOP-1, complete cds. [AB014771]
A_33_P3316440	AB020701			gb|AB020701|tc|THC2492724|tc|THC2676699	Homo sapiens mRNA for KIAA0894 protein, partial cds. [AB020701]
A_23_P415820	AB023136	EXOC6B	exocyst complex component 6B	gb|AB023136|ens|ENST00000410104	Homo sapiens mRNA for KIAA0919 protein, partial cds. [AB023136]
A_23_P369654	AB023170	EFR3B	EFR3 homolog B (S. cerevisiae)	gb|AB023170|ens|ENST00000401432	Homo sapiens mRNA for KIAA0953 protein, partial cds. [AB023170]
A_33_P3325195	AB028953	IGSF9B	immunoglobulin superfamily, member 9B	gb|AB028953|gb|AY358228|gb|NM_014987|tc|THC2488175	Homo sapiens mRNA for KIAA1030 protein, partial cds. [AB028953]
A_33_P3253931	AB031230	KDM2B	lysine (K)-specific demethylase 2B	gb|AB031230|tc|THC2507396	Homo sapiens PCCX2 mRNA for protein containing CXXC domain 2, partial cds. [AB031230]
A_23_P313278	AB038784	MUC3A	mucin 3A, cell surface associated	gb|AB038784|gb|AB038783|gb|AF007194|tc|THC2493770	Homo sapiens MUC3A mRNA for intestinal mucin, partial cds. [AB038784]
A_33_P3678883	AB051441	KIAA1654	KIAA1654 protein	gb|AB051441	Homo sapiens mRNA for KIAA1654 protein, partial cds. [AB051441]
A_33_P3262421	AB051446			gb|AB051446|tc|THC2578064	Homo sapiens mRNA for KIAA1659 protein, partial cds. [AB051446]
A_33_P3700860	AB051448	KIAA1661	KIAA1661 protein	gb|AB051448	Homo sapiens mRNA for KIAA1661 protein, partial cds. [AB051448]
A_33_P3383205	AB064667	OK/SW-CL.58	OK/SW-CL.58	gb|AB064667|tc|THC2487439	Homo sapiens mRNA for OK/SW-CL.58, complete cds. [AB064667]
A_33_P3232269	AB064670	OK/SW-CL.36	OK/SW-CL.36	gb|AB064670|tc|THC2489473	Homo sapiens mRNA for OK/SW-CL.36, complete cds. [AB064670]
A_33_P3318504	AB072904			gb|AB072904|tc|THC2489892	Homo sapiens mRNA for putative protein product of Nbla11895, complete cds. [AB072904]
A_33_P3813818	AB088847			gb|AB088847	Homo sapiens BPA-1 mRNA for brain peptide A1, complete cds. [AB088847]
A_33_P3311551	AB097018	WLS	wntless Wnt ligand secretion mediator	gb|AB097018|tc|THC2484495	Homo sapiens mRNA for putative NFkB activating protein, complete cds, clone: 373. [AB097018]
A_33_P3218490	AB128931	LOC100128226	hypothetic protein	gb|AB128931	Homo sapiens mRNA for hypothetic protein, complete cds, Alzheimer disease site specific expressed gene. [AB128931]
A_33_P3210880	AB208828	ATP7A	ATPase, Cu++ transporting, alpha polypeptide	gb|AB208828	Homo sapiens mRNA for ATPase, Cu++ transporting, alpha polypeptide variant protein. [AB208828]
A_33_P3359508	AB208880	DNMT3B	DNA (cytosine-5-)-methyltransferase 3 beta	gb|AB208880|tc|THC2651873	Homo sapiens mRNA for DNA cytosine-5 methyltransferase 3 beta isoform 6 variant protein. [AB208880]
A_33_P3378935	AB209007	RBM14	RNA binding motif protein 14	gb|AB209007|tc|THC2499745|tc|THC2499973	Homo sapiens mRNA for RNA binding motif protein 14 variant protein. [AB209007]
A_33_P3384695	AB209015	NCALD	neurocalcin delta	gb|AB209015|tc|NP1473679	Homo sapiens mRNA for Neurocalcin delta variant protein. [AB209015]
A_33_P3309054	AB209400			gb|AB209400|tc|THC2718458|tc|THC2621953	Homo sapiens mRNA for basic FGF-repressed Zic binding protein isoform a variant protein. [AB209400]
A_33_P3211260	AB209486	DBNL	drebrin-like	gb|AB209486|tc|THC2714483	Homo sapiens mRNA for Drebrin-like protein variant protein. [AB209486]
A_33_P3376976	AB231713	LOC646813	DEAH (Asp-Glu-Ala-His) box helicase 9 pseudogene	gb|AB231713	Homo sapiens mRNA for hypothetical protein, partial sequence, clone:Hsa11-digit09-11-09-R. [AB231713]
A_33_P3325429	AB306153			gb|AB306153|gb|M97709|gb|A25490|gb|X58803	Homo sapiens mRNA for T cell receptor beta variable 5, partial cds, clone: un 66. [AB306153]
A_33_P3397127	AB306238			gb|AB306238|gb|AB305928|gb|AB305899|gb|AF397442	Homo sapiens mRNA for T cell receptor beta variable 6, partial cds, clone: un 226. [AB306238]
A_33_P3714341	AB363267			gb|AB363267|gb|AF103412|gb|DQ322856|gb|DQ322857	Homo sapiens IGK mRNA for immunoglobulin kappa light chain, partial cds, clone: F010-014L. [AB363267]
A_33_P3232627	AB384543			gb|AB384543|tc|THC2605866	Synthetic construct DNA, clone: pF1KA0919, Homo sapiens EXOC6B gene for exocyst complex component Sec15B, complete cds, without stop codon, in Flexi system. [AB384543]
A_33_P3311160	AB385295			gb|AB385295|gb|D83781|tc|THC2495390	Synthetic construct DNA, clone: pF1KA0197, Homo sapiens NUP160 gene for nucleoporin 160kDa, complete cds, without stop codon, in Flexi system. [AB385295]
A_33_P3323486	AB529256			gb|AB529256|tc|NP511198	Synthetic construct DNA, clone: pF1KE0827, Homo sapiens OR4A13P gene for Putative olfactory receptor, family 4, subfamily A, member 13, without stop codon, in Flexi system. [AB529256]
A_21_P0014026	AB586693	IGANRP	uncharacterized LOC100652933	gb|AB586693	Homo sapiens IGANRP mRNA for IgA nephropathy-related protein 2, complete cds. [AB586693]
A_21_P0014022	AB593131	RBSG2	retinoblastoma-specific gene 2	gb|AB593131|gb|AB593130|gb|AB593129	Homo sapiens RBSG2 mRNA for retinoblastoma-specific gene 2, complete cds, clone: HP08657-RBdS081M07. [AB593131]
A_24_P184844	AF006514	CHD2	chromodomain helicase DNA binding protein 2	gb|AF006514|tc|THC2467685	Homo sapiens CHD2 mRNA, complete cds. [AF006514]
A_24_P626932	AF007191	MUC3	intestinal mucin-like	gb|AF007191|tc|THC2786166	Homo sapiens SIB 276 intestinal mucin (MUC3) mRNA, partial cds. [AF007191]
A_33_P3304696	AF058072			gb|AF058072|gb|L43088|gb|S62232|gb|AJ308452	Homo sapiens clone ASPBLL50 immunoglobulin lambda light chain VJ region mRNA, partial cds. [AF058072]
A_24_P367439	AF068294			gb|AF068294|gb|AY117694|gb|BF724577|tc|THC2533529	Homo sapiens HDCMB45P mRNA, partial cds. [AF068294]
A_33_P3383287	AF068294			gb|AF068294|gb|AY117694|tc|THC2533529|tc|THC2509666	Homo sapiens HDCMB45P mRNA, partial cds. [AF068294]
A_33_P3502305	AF071178	HERC2P7	hect domain and RLD 2 pseudogene 7	gb|AF071178|tc|THC2529258	Homo sapiens HERC2P7 pseudogene, partial mRNA sequence. [AF071178]
A_33_P3831566	AF072164			gb|AF072164|tc|NP083958	Homo sapiens HSFE-1 mRNA, partial cds. [AF072164]
A_23_P256903	AF086546			gb|AF086546|gb|XR_037418|tc|THC2529603	Homo sapiens full length insert cDNA clone ZE12A08. [AF086546]
A_33_P3320752	AF090901			gb|AF090901|tc|THC2478359	Homo sapiens clone HQ0195$ PRO0195 mRNA, complete cds. [AF090901]
A_33_P3303617	AF090909			gb|AF090909	Homo sapiens clone HQ0255 PRO0255 mRNA, complete cds. [AF090909]
A_21_P0014185	AF090910			gb|AF090910|tc|THC2503940	Homo sapiens clone HQ0262. [AF090910]
A_33_P3665812	AF090921			gb|AF090921|tc|THC2487376	Homo sapiens clone HQ0365 PRO0365 mRNA, complete cds. [AF090921]
A_23_P57007	AF090938			gb|AF090938|tc|THC2484671	Homo sapiens clone HQ0628 PRO0628 mRNA, complete cds. [AF090938]
A_23_P74205	AF090941			gb|AF090941|tc|THC2480746	Homo sapiens clone HQ0650 PRO0650 mRNA, complete cds. [AF090941]
A_33_P3327106	AF109190	LOC100129900	P008-1	gb|AF109190|tc|THC2486049	Homo sapiens P008-1 and putative P008-2 mRNA, complete cds. [AF109190]
A_33_P3357964	AF111845	PDPK1	3-phosphoinositide dependent protein kinase 1	gb|AF111845	Homo sapiens PRO0461 mRNA, complete cds. [AF111845]
A_33_P3232363	AF111851			gb|AF111851|tc|THC2754269	Homo sapiens PRO0611 mRNA, complete cds. [AF111851]
A_23_P116473	AF116611			gb|AF116611|tc|THC2483314	Homo sapiens PRO0943 mRNA, complete cds. [AF116611]
A_24_P144332	AF116636	DHRS4-AS1	DHRS4 antisense RNA 1	gb|AF116636|tc|THC2472225	Homo sapiens PRO1488 mRNA, complete cds. [AF116636]
A_33_P3541279	AF116649			gb|AF116649|tc|THC2485180	Homo sapiens PRO0566 mRNA, complete cds. [AF116649]
A_32_P206735	AF116655	PRO1082	uncharacterized protein PRO1082	gb|AF116655|tc|THC2483664	Homo sapiens PRO1082 mRNA, complete cds. [AF116655]
A_33_P3382553	AF116661			gb|AF116661|tc|THC2489106	Homo sapiens PRO1438 mRNA, complete cds. [AF116661]
A_23_P116523	AF116668			gb|AF116668|tc|THC2489941	Homo sapiens PRO1787 mRNA, complete cds. [AF116668]
A_24_P126892	AF116680			gb|AF116680|tc|THC2487352	Homo sapiens PRO2007 mRNA, complete cds. [AF116680]
A_24_P289709	AF116719			gb|AF116719|gb|AF116717|ens|ENST00000623781|ens|ENST00000624109	Homo sapiens PRO2987 mRNA, complete cds. [AF116719]
A_33_P3283651	AF118062			gb|AF118062	Homo sapiens PRO1386 mRNA, complete cds. [AF118062]
A_23_P307161	AF118078			gb|AF118078	Homo sapiens PRO1848 mRNA, complete cds. [AF118078]
A_24_P101921	AF118083	EXOC5	exocyst complex component 5	gb|AF118083|tc|THC2477067	Homo sapiens PRO1912 mRNA, complete cds. [AF118083]
A_23_P26072	AF118084			gb|AF118084|gb|BC069660|gb|BC069758|gb|BC069776	Homo sapiens PRO1914 mRNA, complete cds. [AF118084]
A_24_P493287	AF119855			gb|AF119855	Homo sapiens PRO1847 mRNA, complete cds. [AF119855]
A_21_P0014840	AF119861	LOC100507630	uncharacterized LOC100507630	gb|AF119861|tc|NP283772	Homo sapiens PRO2015 mRNA, complete cds. [AF119861]
A_33_P3362536	AF119863			gb|AF119863|tc|THC2494810	Homo sapiens PRO2160 mRNA, complete cds. [AF119863]
A_23_P81484	AF119865	SLCO4C1	solute carrier organic anion transporter family, member 4C1	gb|AF119865	Homo sapiens PRO2176 mRNA, complete cds. [AF119865]
A_24_P135862	AF119866			gb|AF119866|tc|THC2786285	Homo sapiens PRO2206 mRNA, complete cds. [AF119866]
A_23_P19243	AF119870			gb|AF119870|tc|THC2539344|tc|THC2540709	Homo sapiens PRO2266 mRNA, complete cds. [AF119870]
A_24_P410100	AF119882			gb|AF119882	Homo sapiens PRO2492 mRNA, complete cds. [AF119882]
A_33_P3226492	AF119891	RAB7A	RAB7A, member RAS oncogene family	gb|AF119891	Homo sapiens PRO2706 mRNA, complete cds. [AF119891]
A_33_P3264246	AF119900			gb|AF119900	Homo sapiens PRO2822 mRNA, complete cds. [AF119900]
A_33_P3292279	AF119908			gb|AF119908|tc|THC2736951	Homo sapiens PRO2955 mRNA, complete cds. [AF119908]
A_33_P3211376	AF119909	PRO2958	uncharacterized LOC100128329	gb|AF119909|tc|NP283820	Homo sapiens PRO2958 mRNA, complete cds. [AF119909]
A_24_P229180	AF119913			gb|AF119913|tc|THC2688747	Homo sapiens PRO3077 mRNA, complete cds. [AF119913]
A_24_P788373	AF130044	LOC100132661	PRO0419	gb|AF130044	Homo sapiens clone FLB1825 PRO0419 mRNA, complete cds. [AF130044]
A_33_P3214204	AF130048	TRIQK	triple QxxK/R motif containing	gb|AF130048|gb|CA848822	Homo sapiens clone FLB3344 PRO0845 mRNA, complete cds. [AF130048]
A_33_P3547141	AF130053			gb|AF130053|tc|THC2489986	Homo sapiens clone FLB4228 PRO1095 mRNA, complete cds. [AF130053]
A_24_P221960	AF130055	TRAM1	translocation associated membrane protein 1	gb|AF130055	Homo sapiens clone FLB4941 PRO1292 mRNA, complete cds. [AF130055]
A_33_P3273737	AF130063	LOC100129449	PRO2055	gb|AF130063|gb|AI133446	Homo sapiens clone FLB7723 PRO2055 mRNA, complete cds. [AF130063]
A_33_P3277497	AF130064	LOC100131508	PRO2122	gb|AF130064|tc|THC2491122	Homo sapiens clone FLB7925 PRO2122 mRNA, complete cds. [AF130064]
A_33_P3328087	AF130075			gb|AF130075|tc|THC2489251	Homo sapiens clone FLB9413 PRO2532 mRNA, complete cds. [AF130075]
A_33_P3243935	AF130083			gb|AF130083	Homo sapiens clone FLB6613 PRO1737 mRNA, complete cds. [AF130083]
A_33_P3311543	AF130086			gb|AF130086|tc|THC2489055	Homo sapiens clone FLB8524 PRO2300 mRNA, complete cds. [AF130086]
A_33_P3452292	AF130090			gb|AF130090|tc|THC2621998	Homo sapiens clone FLB9530 PRO2574 mRNA, complete cds. [AF130090]
A_33_P3251860	AF130091			gb|AF130091	Homo sapiens clone FLB9630 PRO2603 mRNA, complete cds. [AF130091]
A_33_P3244279	AF130104	MAGT1	magnesium transporter 1	gb|AF130104|gb|AL582488	Homo sapiens clone FLB3024 PRO0756 mRNA, complete cds. [AF130104]
A_33_P3405888	AF130105	LOC100133130	PRO1102	gb|AF130105|tc|THC2534470|tc|THC2477725	Homo sapiens clone FLB4246 PRO1102 mRNA, complete cds. [AF130105]
A_33_P3381963	AF130108			gb|AF130108|tc|THC2490007	Homo sapiens clone FLB5712 PRO1495 mRNA, complete cds. [AF130108]
A_33_P3387450	AF130116			gb|AF130116|tc|NP297860	Homo sapiens clone FLC0461 PRO2812 mRNA, complete cds. [AF130116]
A_33_P3499046	AF130850			gb|AF130850|tc|THC2497448	Homo sapiens unknown mRNA. [AF130850]
A_33_P3261877	AF131822	LOC100506639	uncharacterized LOC100506639	gb|AF131822|tc|THC2495329	Homo sapiens clone 24905 mRNA sequence. [AF131822]
A_33_P3398074	AF132201	PRO1804	uncharacterized LOC100133319	gb|AF132201|tc|THC2489663	Homo sapiens PRO1804 mRNA, complete cds. [AF132201]
A_33_P3333787	AF132204			gb|AF132204|tc|THC2485300	Homo sapiens PRO2259 mRNA, complete cds. [AF132204]
A_24_P24570	AF132206			gb|AF132206	Homo sapiens PRO2397 mRNA, complete cds. [AF132206]
A_32_P207243	AF132973			gb|AF132973|gb|AF155662|gb|CU674565|gb|CU678561	Homo sapiens CGI-39 protein mRNA, complete cds. [AF132973]
A_33_P3272673	AF151083			gb|AF151083|tc|NP180568|tc|THC2483396	Homo sapiens HSPC249 mRNA, complete cds. [AF151083]
A_33_P3300941	AF156973	NPCDR1	nasopharyngeal carcinoma, down-regulated 1	gb|AF156973|gb|AF134979|tc|THC2487636	Homo sapiens nasopharyngeal carcinoma down-regulated protein (NPCDRG) mRNA, complete cds. [AF156973]
A_23_P369746	AF161372			gb|AF161372	Homo sapiens HSPC254 mRNA, partial cds. [AF161372]
A_33_P3256550	AF190155	MST152	MSTP152	gb|AF190155|tc|THC2482006|tc|THC2689737	Homo sapiens MSTP152 (MST152) mRNA, complete cds. [AF190155]
A_33_P3386297	AF190162			gb|AF190162|tc|THC2488126	Homo sapiens MSTP159 (MST159) mRNA, complete cds. [AF190162]
A_33_P3409259	AF190748			gb|AF190748|tc|THC2487930	Homo sapiens FGF2-associated protein GAFA1 (GAFA1) mRNA, complete cds. [AF190748]
A_33_P3279861	AF194718			gb|AF194718|gb|AF194722|gb|AF194723|gb|AF194733	Homo sapiens clone 1120 immunoglobulin lambda light chain variable region mRNA, partial cds. [AF194718]
A_33_P3227452	AF204269			gb|AF204269|tc|THC2490966	Homo sapiens pRbBP-39 mRNA, complete cds. [AF204269]
A_33_P3295096	AF210649	NAG20	NAG20	gb|AF210649|gb|XR_108823	Homo sapiens NAG20 (NAG20) mRNA, partial cds. [AF210649]
A_33_P3370989	AF210650			gb|AF210650|tc|THC2481360	Homo sapiens NAG19 (NAG19) mRNA, complete cds. [AF210650]
A_23_P62679	AF217973			gb|AF217973|tc|THC2485505	Homo sapiens clone PP1345 unknown mRNA. [AF217973]
A_33_P3409266	AF220234	GAFA2	FGF-2 activity-associated protein 2	gb|AF220234|tc|THC2486545	Homo sapiens FGF-2 activity-associated protein 2 (GAFA2) mRNA, complete cds. [AF220234]
A_33_P3327888	AF220264	C8orf17	chromosome 8 open reading frame 17	gb|AF220264|tc|NP1462426	Homo sapiens MOST-1 mRNA, complete cds. [AF220264]
A_33_P3354678	AF230412	TRIM78P	tripartite motif containing 78, pseudogene	gb|AF230412|gb|AL360183	Homo sapiens TRIpartite motif protein pseudogene mRNA sequence. [AF230412]
A_32_P715038	AF251048			gb|AF251048|tc|NP337170	Homo sapiens connexin mRNA, complete cds. [AF251048]
A_33_P3499692	AF258587	LOC645261	PP565	gb|AF258587|tc|NP1472476	Homo sapiens PP565 mRNA, complete cds. [AF258587]
A_33_P3463924	AF264626	LOC57399	uncharacterized gastric protein ZA52P	gb|AF264626|gb|AW668619|tc|THC2490493	Homo sapiens uncharacterized gastric protein ZA52P mRNA, complete cds. [AF264626]
A_33_P3715909	AF264629			gb|AF264629|gb|BX118084|tc|THC2717145|tc|THC2656828	Homo sapiens uncharacterized gastric protein ZA43P mRNA, partial cds. [AF264629]
A_33_P3238895	AF274942			gb|AF274942|tc|NP373490	Homo sapiens PNAS-17 mRNA, complete cds. [AF274942]
A_33_P3288605	AF289552			gb|AF289552|tc|NP426406	Homo sapiens clone pp10199 unknown mRNA. [AF289552]
A_33_P3343390	AF289562			gb|AF289562|gb|DN989824|tc|THC2482147	Homo sapiens clone pp6337 unknown mRNA. [AF289562]
A_33_P3273580	AF289570			gb|AF289570|tc|THC2488513	Homo sapiens clone pp6750 unknown mRNA. [AF289570]
A_33_P3333542	AF289601			gb|AF289601|tc|THC2487794	Homo sapiens clone pp8142 unknown mRNA. [AF289601]
A_33_P3319134	AF289610	LOC100506191	uncharacterized LOC100506191	gb|AF289610|gb|XR_159058	Homo sapiens clone pp9372 unknown mRNA. [AF289610]
A_33_P3232204	AF289611			gb|AF289611|gb|BX648105|tc|THC2484897|tc|THC2513436	Homo sapiens clone pp9378 unknown mRNA. [AF289611]
A_24_P221092	AF289615			gb|AF289615	Homo sapiens clone pp9953 unknown mRNA. [AF289615]
A_24_P67898	AF307332	MGEA5	meningioma expressed antigen 5 (hyaluronidase)	gb|AF307332|tc|THC2473097	Homo sapiens meningioma-expressed antigen 5s splice variant mRNA, complete cds. [AF307332]
A_33_P3575529	AF309699	OR5E1P	olfactory receptor, family 5, subfamily E, member 1 pseudogene	gb|AF309699	Homo sapiens olfactory-like receptor (OR5E1P) pseudogene, mRNA sequence. [AF309699]
A_33_P3543013	AF309700	OR5AK4P	olfactory receptor, family 5, subfamily AK, member 4 pseudogene	gb|AF309700|tc|NP1166488	Homo sapiens olfactory-like receptor (PJCG3) pseudogene, mRNA sequence. [AF309700]
A_33_P3289661	AF314543	OCR1	ovarian cancer-related protein 1	gb|AF314543|tc|NP313698	Homo sapiens ovarian cancer-related protein 1 (OCR1) mRNA, complete cds. [AF314543]
A_23_P427296	AF315716	LOC100132319	uncharacterized LOC100132319	gb|AF315716|tc|THC2483364	Homo sapiens ovarian cancer-related protein 2 (OCR2) mRNA, complete cds. [AF315716]
A_24_P263703	AF318327	PP12708	uncharacterized LOC100130609	gb|AF318327|tc|THC2489401	Homo sapiens pp12708 mRNA, complete cds. [AF318327]
A_21_P0014028	AF318328	PP12719	uncharacterized LOC100653022	gb|AF318328|tc|THC2481561	Homo sapiens pp12719 mRNA, complete cds. [AF318328]
A_33_P3356306	AF323919	LYG2	lysozyme G-like 2	gb|AF323919|gb|AY026238|tc|THC2487325	Homo sapiens LYGH mRNA, complete cds. [AF323919]
A_24_P360529	AF332652	PDE7A	phosphodiesterase 7A	gb|AF332652	Homo sapiens cAMP-specific cyclic nucleotide phosphodiesterase PDE7A3 mRNA, complete cds. [AF332652]
A_33_P3230037	AF336885			gb|AF336885|tc|NP316843	Homo sapiens FKSG58 (FKSG58) mRNA, complete cds. [AF336885]
A_33_P3271325	AF348410	PER4	period circadian clock 3 pseudogene	gb|AF348410|tc|NP1166583	Homo sapiens Per4 pseudogene, mRNA sequence. [AF348410]
A_33_P3231157	AF348999	MT1DP	metallothionein 1D, pseudogene (functional)	gb|AF348999|tc|NP1460832	Homo sapiens MTM (MTM) mRNA, complete cds. [AF348999]
A_24_P51375	AF351612			gb|AF351612|gb|AK092957|gb|AX747826|tc|THC2481886	Homo sapiens UG0651E06 mRNA, complete cds. [AF351612]
A_21_P0014010	AF357221	DNM1P35	DNM1 pseudogene 35	gb|AF357221	Homo sapiens FKSG88 mRNA, complete cds. [AF357221]
A_24_P85619	AF363068			gb|AF363068|tc|THC2486959	Homo sapiens squamous cell carcinoma-related protein-1 mRNA, complete cds. [AF363068]
A_33_P3268875	AF370394			gb|AF370394|tc|THC2598984	Homo sapiens PP10513 mRNA, complete cds. [AF370394]
A_33_P3242369	AF370399			gb|AF370399|tc|THC2490495	Homo sapiens PP10881 mRNA, complete cds. [AF370399]
A_33_P3351285	AF370406			gb|AF370406|ens|ENST00000623536|tc|NP1212865	Homo sapiens PP11647 mRNA, complete cds. [AF370406]
A_33_P3296289	AF370407	LOC100128508	PP12100	gb|AF370407|gb|XR_132508|tc|THC2485740	Homo sapiens PP12100 mRNA, complete cds. [AF370407]
A_33_P3420382	AF370412	LOC100131492	PP12901	gb|AF370412|tc|NP1212871	Homo sapiens PP12901 mRNA, complete cds. [AF370412]
A_33_P3268900	AF370457	BNIP3L	BCL2/adenovirus E1B 19kDa interacting protein 3-like	gb|AF370457|gb|AK131275|gb|AL833386|tc|THC2493644	Homo sapiens ovarian epithelial carcinoma-related protein mRNA, complete cds. [AF370457]
A_24_P238570	AF384996			gb|AF384996|tc|THC2502707	Homo sapiens MUSP1 (MUSP1) mRNA, complete cds. [AF384996]
A_33_P3807268	AF395440	DNAJA1P5	DnaJ (Hsp40) homolog, subfamily A, member 1 pseudogene 5	gb|AF395440|tc|THC2487212	Homo sapiens HEJ1 mRNA, complete cds. [AF395440]
A_33_P3297599	AF416714			gb|AF416714|gb|AF130056	Homo sapiens clone 3 unknown mRNA. [AF416714]
A_21_P0014865	AF422192	LOC100288160	esophagus cancer-related gene-2 interaction susceptibility protein	gb|AF422192|tc|THC2524938	Homo sapiens esophagus cancer-related gene-2 interaction susceptibility protein mRNA, partial cds. [AF422192]
A_23_P372368	AF426265			gb|AF426265|tc|THC2478660	Homo sapiens C21orf87 protein (C21orf87) mRNA, complete cds. [AF426265]
A_23_P412427	AF435951	LOC171391	uncharacterized LOC171391	gb|AF435951|gb|AK314117|gb|NR_046316|tc|THC2626747	Homo sapiens NS3 binding protein (NS3BP) mRNA, complete cds. [AF435951]
A_33_P3237210	AF445025	SLC35A4	solute carrier family 35, member A4	gb|AF445025|tc|THC2678517	Homo sapiens clone 83 tumor rejection antigen mRNA, complete cds. [AF445025]
A_33_P3310949	AF461896			gb|AF461896|tc|NP1212813	Homo sapiens FP15256 mRNA, complete cds. [AF461896]
A_33_P3236686	AF461897			gb|AF461897|tc|NP1212814	Homo sapiens FP15331 mRNA, complete cds. [AF461897]
A_33_P3300132	AF461899	FP6628	uncharacterized LOC100132183	gb|AF461899	Homo sapiens FP6628 mRNA, complete cds. [AF461899]
A_21_P0013973	AF461900			gb|AF461900	Homo sapiens FP6651 mRNA, complete cds. [AF461900]
A_33_P3304688	AF463496	TNAP	TRAFs and NIK-associated protein	gb|AF463496|tc|NP590049	Homo sapiens NIK-associated protein mRNA, complete cds. [AF463496]
A_33_P3414689	AF495723			gb|AF495723|tc|NP924803	Homo sapiens FP15529 mRNA, complete cds. [AF495723]
A_33_P3434927	AF521131	MAGI2-IT1	MAGI2 intronic transcript 1 (non-protein coding)	gb|AF521131|tc|THC2533003	Homo sapiens platelet receptor for type III collagen mRNA, partial cds. [AF521131]
A_33_P3677814	AF527974	NPSA	novel prostate-specific antigen	gb|AF527974|tc|NP590041	Homo sapiens prostate-specific antigen mRNA, complete cds. [AF527974]
A_33_P3626360	AF547222	LOC280665	anti-CNG alpha 1 cation channel translation product-like	gb|AF547222|tc|NP563863	Homo sapiens putative anti-CNG alpha 1 cation channel translation product mRNA, complete cds. [AF547222]
A_33_P3629151	AI150443	CDRT8	CMT1A duplicated region transcript 8	gb|AI150443	qf35h11.x1 Soares_testis_NHT Homo sapiens cDNA clone IMAGE:1752069 3', mRNA sequence [AI150443]
A_33_P3210760	AI205683			gb|AI205683|gb|BM977558	qg31c09.x1 Soares_testis_NHT Homo sapiens cDNA clone IMAGE:1836784 3', mRNA sequence [AI205683]
A_33_P3604591	AI271839	SNORA78	small nucleolar RNA, H/ACA box 78	gb|AI271839|gb|DB310399	qj88d05.x1 NCI_CGAP_Kid3 Homo sapiens cDNA clone IMAGE:1866537 3', mRNA sequence [AI271839]
A_19_P00316423	AI421806			gb|AI421806	tf44h11.x1 NCI_CGAP_Brn23 Homo sapiens cDNA clone IMAGE:2099109 3' similar to SW:IBA2_HUMAN Q14657 ITBA2 PROTEIN ;, mRNA sequence [AI421806]
A_21_P0014878	AI432163			gb|AI432163|tc|THC2534957|tc|THC2530117|tc|THC2517392	tg77d04.x1 Soares_NhHMPu_S1 Homo sapiens cDNA clone IMAGE:2114791 3' similar to contains Alu repetitive element;, mRNA sequence [AI432163]
A_21_P0014904	AI686662			gb|AI686662	tu35e05.x1 NCI_CGAP_Pr28 Homo sapiens cDNA clone IMAGE:2253056 3', mRNA sequence [AI686662]
A_33_P3410874	AI792396			gb|AI792396|tc|THC2687940	ov08h03.y5 NCI_CGAP_Kid3 Homo sapiens cDNA clone IMAGE:1636757 5', mRNA sequence [AI792396]
A_33_P3658861	AI792523	SNORA26	small nucleolar RNA, H/ACA box 26	gb|AI792523	qi73d08.y5 NCI_CGAP_Ov26 Homo sapiens cDNA clone IMAGE:1862127 5', mRNA sequence [AI792523]
A_33_P3339006	AI796012	LINC00113	long intergenic non-protein coding RNA 113	gb|AI796012	wh41c09.x1 NCI_CGAP_Kid11 Homo sapiens cDNA clone IMAGE:2383312 3' similar to contains L1.t2 L1 repetitive element ;, mRNA sequence [AI796012]
A_33_P3877739	AI821758	SMCR2	Smith-Magenis syndrome chromosome region, candidate 2 (non-protein coding)	gb|AI821758	ag52h12.x5 Gessler Wilms tumor Homo sapiens cDNA clone IMAGE:1126631 3', mRNA sequence [AI821758]
A_21_P0014576	AI830629			gb|AI830629	wj10a11.x1 NCI_CGAP_Kid12 Homo sapiens cDNA clone IMAGE:2402396 3', mRNA sequence [AI830629]
A_33_P3650353	AI887274	SNORA33	small nucleolar RNA, H/ACA box 33	gb|AI887274	wm38b12.x1 NCI_CGAP_Ut4 Homo sapiens cDNA clone IMAGE:2438207 3' similar to gb:X53505 40S RIBOSOMAL PROTEIN S12 (HUMAN);, mRNA sequence [AI887274]
A_33_P3297611	AI924184			gb|AI924184	wn53g02.x1 NCI_CGAP_Lu19 Homo sapiens cDNA clone IMAGE:2449202 3', mRNA sequence [AI924184]
A_33_P3795644	AJ011409	LINC00527	long intergenic non-protein coding RNA 527	gb|AJ011409|tc|NP160057	Homo sapiens mRNA for hypothetical protein, partial. [AJ011409]
A_32_P65589	AJ252276			gb|AJ252276|gb|GQ232765|gb|AJ252274|gb|AJ252275	Homo sapiens partial mRNA for immunoglobulin anti-gp96/grp94 variable region of heavy chain (DP-3 derivative gene), clone H11B. [AJ252276]
A_33_P3320493	AJ271790	RAI1	retinoic acid induced 1	gb|AJ271790|tc|THC2650038|tc|THC2600951	Homo sapiens mRNA for retinoid-acid induced protein 1 (RAI1 gene). [AJ271790]
A_33_P3876414	AJ272176	SMG6-IT1	SMG6 intronic transcript 1 (non-protein coding)	gb|AJ272176|gb|AJ276246|tc|NP1167706	Homo sapiens partial mRNA, clone cha12. [AJ272176]
A_33_P3685297	AJ276252			gb|AJ276252|tc|NP1167700	Homo sapiens partial mRNA, clone c3-1a19. [AJ276252]
A_33_P3495234	AJ276510	ORF1	uncharacterized protein, clone pT-Adv JuaX22	gb|AJ276510|tc|THC2754584	Homo sapiens partial mRNA for hypothetical protein (ORF1), clone pT-Adv JuaX22. [AJ276510]
A_24_P119678	AJ295982			gb|AJ295982|tc|THC2491135	Homo sapiens mRNA for hypothetical protein (ORF1), clone Telethon(Italy_B41)_Strait14635_FL303. [AJ295982]
A_24_P15325	AJ301560	XKR6	XK, Kell blood group complex subunit-related family, member 6	gb|AJ301560|tc|THC2687694	Homo sapiens partial mRNA for hypothetical protein (C8orf7 gene). [AJ301560]
A_33_P3232086	AJ310433	CD177	CD177 molecule	gb|AJ310433|tc|NP924649	Homo sapiens mRNA for NB1 glycoprotein (NB1 gene), negative phenotype #1. [AJ310433]
A_23_P359870	AJ312026			gb|AJ312026|tc|THC2478877	Homo sapiens mRNA for hypothetical protein (C8ORF16). [AJ312026]
A_33_P3631022	AJ315134	CASC11	cancer susceptibility candidate 11 (non-protein coding)	gb|AJ315134|tc|THC2569194	Homo sapiens C-MYC proto-oncogene regulatory region. [AJ315134]
A_33_P3398236	AJ890452	COL28A1	collagen, type XXVIII, alpha 1	gb|AJ890452|tc|THC2638343	Homo sapiens partial mRNA for collagen, type XXVIII (COL28 gene), isoform 2. [AJ890452]
A_33_P3300152	AK000041			gb|AK000041|tc|THC2696735	Homo sapiens cDNA FLJ20034 fis, clone COL00195. [AK000041]
A_33_P3884005	AK000175	LOC93444	uncharacterized LOC93444	gb|AK000175	Homo sapiens cDNA FLJ20168 fis, clone COL09525. [AK000175]
A_24_P93633	AK000627	DENND4C	DENN/MADD domain containing 4C	gb|AK000627|ens|ENST00000380424|tc|NP181511	Homo sapiens cDNA FLJ20620 fis, clone KAT04876. [AK000627]
A_33_P3210775	AK000645	LOC93432	maltase-glucoamylase (alpha-glucosidase)	gb|AK000645|ens|ENST00000550469|tc|THC2602136	Homo sapiens cDNA FLJ20638 fis, clone KAT02982, highly similar to SUIS_RABIT SUCRASE-ISOMALTASE. [AK000645]
A_33_P3377744	AK000950			gb|AK000950|tc|THC2604922	Homo sapiens cDNA FLJ10088 fis, clone HEMBA1002199. [AK000950]
A_23_P105368	AK001057			gb|AK001057|gb|BC009492|tc|THC2482243|tc|THC2606190	Homo sapiens cDNA FLJ10195 fis, clone HEMBA1004771. [AK001057]
A_24_P346725	AK001094			gb|AK001094|gb|AU120232|tc|THC2485916	Homo sapiens cDNA FLJ10232 fis, clone HEMBB1000244. [AK001094]
A_33_P3416009	AK001274	DONSON	downstream neighbor of SON	gb|AK001274|ens|ENST00000303113|tc|THC2489173	Homo sapiens cDNA FLJ10412 fis, clone NT2RP1000040. [AK001274]
A_33_P3711318	AK001439	LOC257152	uncharacterized LOC257152	gb|AK001439|tc|THC2496890	Homo sapiens cDNA FLJ10577 fis, clone NT2RP2003367. [AK001439]
A_24_P942112	AK001678	POLR1B	polymerase (RNA) I polypeptide B, 128kDa	gb|AK001678	Homo sapiens cDNA FLJ10816 fis, clone NT2RP4000997, highly similar to DNA-DIRECTED RNA POLYMERASE I 135 KD POLYPEPTIDE (EC 2.7.7.6). [AK001678]
A_24_P84752	AK002210			gb|AK002210|tc|THC2487394	Homo sapiens cDNA FLJ11348 fis, clone PLACE4000638. [AK002210]
A_33_P3409635	AK021432			gb|AK021432|tc|THC2486619	Homo sapiens cDNA FLJ11370 fis, clone HEMBA1000351. [AK021432]
A_33_P3312271	AK021542	FLJ41170	uncharacterized LOC440200	gb|AK021542|gb|AK123165|tc|THC2497997|tc|THC2483033	Homo sapiens cDNA FLJ11480 fis, clone HEMBA1001791. [AK021542]
A_33_P3671506	AK021734	LOC153811	uncharacterized LOC153811	gb|AK021734	Homo sapiens cDNA FLJ11672 fis, clone HEMBA1004733. [AK021734]
A_33_P3710442	AK021772	FLJ11710	uncharacterized protein FLJ11710	gb|AK021772|tc|THC2653222|tc|THC2483161	Homo sapiens cDNA FLJ11710 fis, clone HEMBA1005149. [AK021772]
A_33_P3645805	AK021797			gb|AK021797|gb|AL137339|tc|THC2602125	Homo sapiens cDNA FLJ11735 fis, clone HEMBA1005447. [AK021797]
A_23_P69089	AK021889			gb|AK021889|tc|THC2485827	Homo sapiens cDNA FLJ11827 fis, clone HEMBA1006502. [AK021889]
A_33_P3309289	AK021929	ST3GAL4	ST3 beta-galactoside alpha-2,3-sialyltransferase 4	gb|AK021929|tc|THC2487605	Homo sapiens cDNA FLJ11867 fis, clone HEMBA1006976, weakly similar to H.sapiens mRNA for Gal-beta(1-3/1-4)GlcNAc alpha-2.3-sialyltransferase. [AK021929]
A_24_P84781	AK021933			gb|AK021933|gb|AL832161|gb|BC050671|tc|THC2473856	Homo sapiens cDNA FLJ11871 fis, clone HEMBA1007052. [AK021933]
A_33_P3242713	AK022058			gb|AK022058|tc|THC2484043	Homo sapiens cDNA FLJ11996 fis, clone HEMBB1001449. [AK022058]
A_33_P3231352	AK022088			gb|AK022088|gb|CX784106|tc|THC2503428|tc|THC2525942	Homo sapiens cDNA FLJ12026 fis, clone HEMBB1001816. [AK022088]
A_33_P3325952	AK022213			gb|AK022213	Homo sapiens cDNA FLJ12151 fis, clone MAMMA1000431. [AK022213]
A_33_P3783812	AK022255	C8orf60	chromosome 8 open reading frame 60	gb|AK022255|tc|THC2482827	Homo sapiens cDNA FLJ12193 fis, clone MAMMA1000856. [AK022255]
A_33_P3291559	AK022341			gb|AK022341|tc|NP1252151|tc|THC2638967	Homo sapiens cDNA FLJ12279 fis, clone MAMMA1001743, weakly similar to Y BOX BINDING PROTEIN-1. [AK022341]
A_24_P922252	AK022348	SPATA5L1	spermatogenesis associated 5-like 1	gb|AK022348|tc|THC2487635	Homo sapiens cDNA FLJ12286 fis, clone MAMMA1001768, weakly similar to CELL DIVISION CYCLE PROTEIN 48 HOMOLOG MJ1156. [AK022348]
A_33_P3651994	AK022657	ERCC8	excision repair cross-complementation group 8	gb|AK022657|tc|THC2484478	Homo sapiens cDNA FLJ12595 fis, clone NT2RM4001344. [AK022657]
A_23_P29985	AK022953	TRMT44	tRNA methyltransferase 44 homolog (S. cerevisiae)	gb|AK022953|tc|THC2483039	Homo sapiens cDNA FLJ12891 fis, clone NT2RP2004142. [AK022953]
A_33_P3284552	AK023303	COPE	coatomer protein complex, subunit epsilon	gb|AK023303|tc|THC2479219	Homo sapiens cDNA FLJ13241 fis, clone OVARC1000557. [AK023303]
A_33_P3462856	AK023309			gb|AK023309|tc|THC2498858	Homo sapiens cDNA FLJ13247 fis, clone OVARC1000700. [AK023309]
A_33_P3364869	AK023341	NAMPT	nicotinamide phosphoribosyltransferase	gb|AK023341|tc|THC2516674	Homo sapiens cDNA FLJ13279 fis, clone OVARC1001055, moderately similar to PRE-B CELL ENHANCING FACTOR PRECURSOR. [AK023341]
A_33_P3358432	AK023375	LOC100507073	uncharacterized LOC100507073	gb|AK023375|tc|THC2621272	Homo sapiens cDNA FLJ13313 fis, clone OVARC1001489. [AK023375]
A_33_P3567967	AK023417	FLJ11292	uncharacterized protein FLJ11292	gb|AK023417|gb|AK024354|gb|AK023608|gb|AK023575	Homo sapiens cDNA FLJ13355 fis, clone PLACE1000048. [AK023417]
A_21_P0014398	AK023614	LOC100128988	uncharacterized LOC100128988	gb|AK023614|tc|THC2602863|tc|THC2610337|tc|THC2602675	Homo sapiens cDNA FLJ13552 fis, clone PLACE1007218. [AK023614]
A_33_P3806965	AK023806	FLJ13744	uncharacterized FLJ13744	gb|AK023806|linc|TCONS_l2_00025426|gb|BC070061|tc|THC2479379	Homo sapiens cDNA FLJ13744 fis, clone PLACE3000230. [AK023806]
A_33_P3295154	AK023831			gb|AK023831|tc|THC2483342	Homo sapiens cDNA FLJ13769 fis, clone PLACE4000222. [AK023831]
A_33_P3759592	AK023835	FLJ13773	uncharacterized LOC246318	gb|AK023835|tc|THC2492671	Homo sapiens cDNA FLJ13773 fis, clone PLACE4000323. [AK023835]
A_21_P0014686	AK023887			gb|AK023887|gb|XR_111617|tc|THC2608420	Homo sapiens cDNA FLJ13825 fis, clone THYRO1000558. [AK023887]
A_33_P3397768	AK024148	PPP6R2	protein phosphatase 6, regulatory subunit 2	gb|AK024148|tc|THC2497644	Homo sapiens cDNA FLJ14086 fis, clone MAMMA1000143. [AK024148]
A_33_P3827416	AK024156			gb|AK024156|tc|THC2527675	Homo sapiens cDNA FLJ14094 fis, clone MAMMA1000372. [AK024156]
A_33_P3274701	AK024162			gb|AK024162|tc|THC2483964	Homo sapiens cDNA FLJ14100 fis, clone MAMMA1000855. [AK024162]
A_33_P3314421	AK024188			gb|AK024188|tc|THC2483773	Homo sapiens cDNA FLJ14126 fis, clone MAMMA1002571. [AK024188]
A_33_P3211618	AK024389			gb|AK024389|tc|THC2478835	Homo sapiens cDNA FLJ14327 fis, clone PLACE4000250. [AK024389]
A_33_P3402010	AK024445			gb|AK024445|tc|THC2750828	Homo sapiens mRNA for FLJ00035 protein, partial cds. [AK024445]
A_33_P3613516	AK024653	GATA2-AS1	GATA2 antisense RNA 1	gb|AK024653|tc|THC2532646|tc|THC2564420	Homo sapiens cDNA: FLJ21000 fis, clone CAE03359. [AK024653]
A_33_P3348234	AK024925			gb|AK024925|tc|THC2481094	Homo sapiens cDNA: FLJ21272 fis, clone COL01753. [AK024925]
A_33_P3301752	AK025022	FLJ21369	uncharacterized protein FLJ21369	gb|AK025022|tc|THC2480369	Homo sapiens cDNA: FLJ21369 fis, clone COL03091. [AK025022]
A_33_P3285391	AK025047			gb|AK025047|tc|THC2489265	Homo sapiens cDNA: FLJ21394 fis, clone COL03536. [AK025047]
A_33_P3420486	AK025118			gb|AK025118|tc|THC2607211	Homo sapiens cDNA: FLJ21465 fis, clone COL04784. [AK025118]
A_33_P3214129	AK025151	LOC728061	hCG2003663	gb|AK025151	Homo sapiens cDNA: FLJ21498 fis, clone COL05627. [AK025151]
A_33_P3388983	AK025221	C5orf56	chromosome 5 open reading frame 56	gb|AK025221|ens|ENST00000378947|tc|THC2602117	Homo sapiens cDNA: FLJ21568 fis, clone COL06492. [AK025221]
A_32_P202438	AK025716			gb|AK025716|tc|THC2493381	Homo sapiens cDNA: FLJ22063 fis, clone HEP10326. [AK025716]
A_33_P3291882	AK025945	ARID1B	AT rich interactive domain 1B (SWI1-like)	gb|AK025945|tc|NP1155547|tc|THC2603074	Homo sapiens cDNA: FLJ22292 fis, clone HRC04412. [AK025945]
A_23_P144531	AK026323	ALPK1	alpha-kinase 1	gb|AK026323|tc|THC2486927	Homo sapiens cDNA: FLJ22670 fis, clone HSI08684. [AK026323]
A_33_P3282205	AK026419			gb|AK026419|tc|THC2559775	Homo sapiens cDNA: FLJ22766 fis, clone KAIA1188. [AK026419]
A_33_P3589819	AK026502	MIATNB	MIAT neighbor (non-protein coding)	gb|AK026502|tc|THC2515177|tc|THC2532451	Homo sapiens cDNA: FLJ22849 fis, clone KAIA987. [AK026502]
A_33_P3326275	AK026773			gb|AK026773|tc|THC2554846	Homo sapiens cDNA: FLJ23120 fis, clone LNG07989. [AK026773]
A_33_P3325395	AK027069			gb|AK027069	Homo sapiens cDNA: FLJ23416 fis, clone HEP20790. [AK027069]
A_33_P3240976	AK027209			gb|AK027209|tc|THC2479676	Homo sapiens cDNA: FLJ23556 fis, clone LNG09443. [AK027209]
A_24_P721699	AK027222	A1BG-AS1	A1BG antisense RNA 1	gb|AK027222|gb|BC006144|gb|BC040926|tc|NP1154677	Homo sapiens cDNA: FLJ23569 fis, clone LNG11861. [AK027222]
A_33_P3274642	AK027583	UNC80	unc-80 homolog (C. elegans)	gb|AK027583|tc|THC2479258	Homo sapiens cDNA FLJ14677 fis, clone NT2RP2004095. [AK027583]
A_24_P178631	AK027667			gb|AK027667|tc|THC2509646	Homo sapiens cDNA FLJ14761 fis, clone NT2RP3003302. [AK027667]
A_33_P3268464	AK027742	MPDU1	mannose-P-dolichol utilization defect 1	gb|AK027742|tc|THC2482319	Homo sapiens cDNA FLJ14836 fis, clone OVARC1001702. [AK027742]
A_33_P3380642	AK027833	FRAS1	Fraser extracellular matrix complex subunit 1	gb|AK027833|gb|BC009254|gb|BC020192|gb|BC094853	Homo sapiens cDNA FLJ14927 fis, clone PLACE1009094, weakly similar to FURIN-LIKE PROTEASE 2 PRECURSOR (EC 3.4.21.75). [AK027833]
A_33_P3254431	AK054818	C1orf86	chromosome 1 open reading frame 86	gb|AK054818|tc|THC2491553	Homo sapiens cDNA FLJ30256 fis, clone BRACE2002458. [AK054818]
A_21_P0014123	AK054937	LOC440982	uncharacterized LOC440982	gb|AK054937|tc|THC2623048	Homo sapiens cDNA FLJ30375 fis, clone BRACE2007902. [AK054937]
A_33_P3213419	AK054946	LOC100129447	uncharacterized LOC100129447	gb|AK054946|tc|THC2483097	Homo sapiens cDNA FLJ30384 fis, clone BRACE2008114. [AK054946]
A_33_P3466016	AK054953	LOC200830	uncharacterized LOC200830	gb|AK054953|tc|THC2511954	Homo sapiens cDNA FLJ30391 fis, clone BRACE2008336. [AK054953]
A_33_P3451157	AK054980			gb|AK054980|gb|AK074886|tc|THC2513702|tc|THC2478567	Homo sapiens cDNA FLJ30418 fis, clone BRACE2008754. [AK054980]
A_33_P3508160	AK055023	LOC219690	uncharacterized LOC219690	gb|AK055023|tc|THC2628280	Homo sapiens cDNA FLJ30461 fis, clone BRACE2009437. [AK055023]
A_33_P3287058	AK055281			gb|AK055281|tc|THC2486250	Homo sapiens cDNA FLJ30719 fis, clone FCBBF2001718. [AK055281]
A_33_P3341519	AK055470	LOC100130507	uncharacterized LOC100130507	gb|AK055470|tc|THC2684737	Homo sapiens cDNA FLJ30908 fis, clone FEBRA2006150. [AK055470]
A_33_P3298440	AK055581	LOC729324	hCG1986447	gb|AK055581|gb|AW379539|gb|AL832712|tc|THC2580736	Homo sapiens cDNA FLJ31019 fis, clone HLUNG2000362. [AK055581]
A_33_P3694209	AK055854	LOC149684	uncharacterized LOC149684	gb|AK055854|tc|THC2513257	Homo sapiens cDNA FLJ31292 fis, clone KIDNE2007422. [AK055854]
A_33_P3417667	AK055900	C18orf15	chromosome 18 open reading frame 15	gb|AK055900|tc|THC2487314	Homo sapiens cDNA FLJ31338 fis, clone MAMGL1000184. [AK055900]
A_33_P3322075	AK055942			gb|AK055942|gb|CD300257|tc|THC2605689	Homo sapiens cDNA FLJ31380 fis, clone NHNPC1000101. [AK055942]
A_24_P409126	AK056071	FNDC3A	fibronectin type III domain containing 3A	gb|AK056071|tc|THC2482208	Homo sapiens cDNA FLJ31509 fis, clone NT2RI1000016. [AK056071]
A_33_P3318327	AK056275	FLJ31713	uncharacterized protein FLJ31713	gb|AK056275|tc|THC2487071	Homo sapiens cDNA FLJ31713 fis, clone NT2RI2006487. [AK056275]
A_21_P0013864	AK056524			gb|AK056524|linc|TCONS_l2_00030806|tc|THC2513825	Homo sapiens cDNA FLJ31962 fis, clone NT2RP7007594. [AK056524]
A_23_P384551	AK056716	FLJ32154	uncharacterized protein FLJ32154	gb|AK056716|gb|XR_133268|tc|THC2482287	Homo sapiens cDNA FLJ32154 fis, clone PLACE6000070. [AK056716]
A_33_P3217317	AK056731			gb|AK056731|tc|THC2487753	Homo sapiens cDNA FLJ32169 fis, clone PLACE6000523. [AK056731]
A_24_P15712	AK056971	LOC643659	hCG2019139	gb|AK056971|tc|THC2488310	Homo sapiens cDNA FLJ32409 fis, clone SKMUS2000468. [AK056971]
A_33_P3368495	AK057067			gb|AK057067|gb|BC011808|gb|XR_172380|tc|THC2494002	Homo sapiens cDNA FLJ32505 fis, clone SMINT1000039. [AK057067]
A_33_P3399038	AK057159	C1orf147	chromosome 1 open reading frame 147	gb|AK057159|tc|THC2486582	Homo sapiens cDNA FLJ32597 fis, clone SPLEN2000541. [AK057159]
A_33_P3823466	AK057274	LOC157931	uncharacterized LOC157931	gb|AK057274|tc|THC2635782	Homo sapiens cDNA FLJ32712 fis, clone TESTI2000745. [AK057274]
A_33_P3388222	AK057320	LOC642620	uncharacterized LOC642620	gb|AK057320|tc|THC2486692	Homo sapiens cDNA FLJ32758 fis, clone TESTI2001792. [AK057320]
A_33_P3365815	AK057458	LOC729866	hCG1994895	gb|AK057458|tc|THC2487275	Homo sapiens cDNA FLJ32896 fis, clone TESTI2005155. [AK057458]
A_33_P3324949	AK057462	IGF2BP2-AS1	IGF2BP2 antisense RNA 1	gb|AK057462|gb|NR_027317|tc|THC2484692	Homo sapiens cDNA FLJ32900 fis, clone TESTI2005492. [AK057462]
A_33_P3482461	AK057475	LOC150005	uncharacterized LOC150005	gb|AK057475|tc|THC2625634	Homo sapiens cDNA FLJ32913 fis, clone TESTI2006255. [AK057475]
A_24_P930418	AK057533	RBPMS	RNA binding protein with multiple splicing	gb|AK057533|gb|AK310533|tc|THC2479636	Homo sapiens cDNA FLJ32971 fis, clone TESTI2008847. [AK057533]
A_33_P3277973	AK057590	AMICA1	adhesion molecule, interacts with CXADR antigen 1	gb|AK057590|tc|THC2480013	Homo sapiens cDNA FLJ33028 fis, clone THYMU2000140. [AK057590]
A_24_P212819	AK057884			gb|AK057884|tc|THC2488976	Homo sapiens cDNA FLJ25155 fis, clone CBR07976. [AK057884]
A_33_P3469438	AK057888	LOC401445	uncharacterized LOC401445	gb|AK057888|tc|THC2540400	Homo sapiens cDNA FLJ25159 fis, clone CBR08036. [AK057888]
A_33_P3410584	AK057937			gb|AK057937	Homo sapiens cDNA FLJ25208 fis, clone REC05984. [AK057937]
A_33_P3291614	AK058041	LOC100133039	uncharacterized LOC100133039	gb|AK058041|tc|THC2482597	Homo sapiens cDNA FLJ25312 fis, clone SYN01070. [AK058041]
A_33_P3348474	AK058065	LOC100128840	uncharacterized LOC100128840	gb|AK058065|gb|XR_109110|tc|THC2490764	Homo sapiens cDNA FLJ25336 fis, clone TST00709. [AK058065]
A_33_P3527317	AK058184	LOC148638	uncharacterized LOC148638	gb|AK058184|tc|NP1154348	Homo sapiens cDNA FLJ25455 fis, clone TST08884. [AK058184]
A_33_P3359864	AK074445			gb|AK074445|tc|THC2487597	Homo sapiens cDNA FLJ23865 fis, clone LNG09225. [AK074445]
A_33_P3812038	AK074459	LOC340335	uncharacterized LOC340335	gb|AK074459|tc|THC2499017	Homo sapiens cDNA FLJ23879 fis, clone LNG13743. [AK074459]
A_33_P3328445	AK074580	ALOX12-AS1	ALOX12 antisense RNA 1	gb|AK074580|tc|THC2546585|tc|THC2496853	Homo sapiens cDNA FLJ90099 fis, clone HEMBA1006016. [AK074580]
A_33_P3233170	AK074630			gb|AK074630|tc|THC2487199	Homo sapiens cDNA FLJ90149 fis, clone HEMBB1001978. [AK074630]
A_33_P3419594	AK074662	PDE9A	phosphodiesterase 9A	gb|AK074662|tc|THC2686196	Homo sapiens cDNA FLJ90181 fis, clone MAMMA1000706. [AK074662]
A_33_P3404729	AK075182			gb|AK075182|tc|THC2612073	Homo sapiens cDNA FLJ90701 fis, clone PLACE1007081. [AK075182]
A_33_P3257013	AK090403			gb|AK090403|tc|THC2731023	Homo sapiens mRNA for FLJ00287 protein. [AK090403]
A_24_P298737	AK090442			gb|AK090442	Homo sapiens mRNA for FLJ00363 protein. [AK090442]
A_33_P3292864	AK090448			gb|AK090448|tc|THC2494669	Homo sapiens mRNA for FLJ00369 protein. [AK090448]
A_33_P3415859	AK090476	NLRC3	NLR family, CARD domain containing 3	gb|AK090476|tc|THC2563500	Homo sapiens mRNA for FLJ00398 protein. [AK090476]
A_21_P0013985	AK090481	LOC100507494	uncharacterized LOC100507494	gb|AK090481|tc|THC2576009	Homo sapiens mRNA for FLJ00403 protein. [AK090481]
A_24_P316234	AK090485			gb|AK090485|tc|THC2640379	Homo sapiens mRNA for FLJ00409 protein. [AK090485]
A_33_P3245671	AK090626	LOC100127940	uncharacterized LOC100127940	gb|AK090626|gb|AX746542|tc|THC2485700	Homo sapiens cDNA FLJ33307 fis, clone BNGH42004076. [AK090626]
A_32_P46840	AK090664	LOC729680	uncharacterized LOC729680	gb|AK090664|tc|THC2613209|tc|THC2602197	Homo sapiens cDNA FLJ33345 fis, clone BRACE2003713. [AK090664]
A_33_P3422701	AK090720	YEATS2	YEATS domain containing 2	gb|AK090720|gb|AX746590|tc|THC2485972	Homo sapiens cDNA FLJ33401 fis, clone BRACE2009886. [AK090720]
A_33_P3230668	AK090761	LOC100131232	uncharacterized LOC100131232	gb|AK090761|gb|AX746604|tc|THC2486782	Homo sapiens cDNA FLJ33442 fis, clone BRACE2021936. [AK090761]
A_19_P00801506	AK090765			gb|AK090765|linc|TCONS_l2_00007361|tc|THC2605385|tc|THC2611459	Homo sapiens cDNA FLJ33446 fis, clone BRAMY1000095. [AK090765]
A_33_P3312661	AK090819			gb|AK090819|gb|AX746631|tc|THC2622191	Homo sapiens cDNA FLJ33500 fis, clone BRAMY2004352. [AK090819]
A_33_P3338215	AK090863	FLJ33544	uncharacterized LOC728283	gb|AK090863|gb|AX746654|tc|THC2486784	Homo sapiens cDNA FLJ33544 fis, clone BRAMY2008333. [AK090863]
A_33_P3683076	AK091003	MAGED2	melanoma antigen family D, 2	gb|AK091003|gb|BG739944|tc|THC2547106|tc|THC2528336	Homo sapiens cDNA FLJ33684 fis, clone BRAWH2002630, highly similar to Human hepatocellular carcinoma associated protein (JCL-1) mRNA. [AK091003]
A_33_P3462155	AK091013	LOC401188	uncharacterized LOC401188	gb|AK091013|tc|THC2518226	Homo sapiens cDNA FLJ33694 fis, clone BRAWH2003366. [AK091013]
A_33_P3436646	AK091114	LOC151657	uncharacterized LOC151657	gb|AK091114|tc|THC2604842	Homo sapiens cDNA FLJ33795 fis, clone CTONG1000097. [AK091114]
A_24_P153587	AK091161			gb|AK091161|gb|AX746818|tc|THC2484531	Homo sapiens cDNA FLJ33842 fis, clone CTONG2005049. [AK091161]
A_33_P3342802	AK091259	LOC649294	uncharacterized LOC649294	gb|AK091259|gb|AX746881|tc|THC2482594|tc|THC2501156	Homo sapiens cDNA FLJ33940 fis, clone CTONG2018069. [AK091259]
A_33_P3649236	AK091264			gb|AK091264|tc|THC2608734	Homo sapiens cDNA FLJ33945 fis, clone CTONG2018279. [AK091264]
A_33_P3275070	AK091302			gb|AK091302|gb|AX746903|tc|THC2625371	Homo sapiens cDNA FLJ33983 fis, clone DFNES2004684. [AK091302]
A_23_P207940	AK091525			gb|AK091525|gb|AK290649|gb|M80737|gb|M81478	Homo sapiens cDNA FLJ34206 fis, clone FCBBF3020140. [AK091525]
A_33_P3503537	AK091571	LOC285178	uncharacterized LOC285178	gb|AK091571|gb|AX747067|tc|THC2606829	Homo sapiens cDNA FLJ34252 fis, clone FCBBF5000061. [AK091571]
A_33_P3636315	AK091675	LOC286087	uncharacterized LOC286087	gb|AK091675|gb|AX747124|tc|THC2627551	Homo sapiens cDNA FLJ34356 fis, clone FEBRA2012195. [AK091675]
A_33_P3262884	AK091705			gb|AK091705|gb|AX747140|tc|THC2497840	Homo sapiens cDNA FLJ34386 fis, clone HCHON1000166. [AK091705]
A_33_P3440636	AK091759	LOC286071	uncharacterized LOC286071	gb|AK091759|gb|AX747167|tc|THC2607877	Homo sapiens cDNA FLJ34440 fis, clone HLUNG2001214. [AK091759]
A_33_P3306818	AK091779	LOC100130872	uncharacterized LOC100130872	gb|AK091779|gb|AX747178|tc|THC2483045	Homo sapiens cDNA FLJ34460 fis, clone HLUNG2002942. [AK091779]
A_21_P0014901	AK091796			gb|AK091796|gb|AX747192	Homo sapiens cDNA FLJ34477 fis, clone HLUNG2003833. [AK091796]
A_33_P3265129	AK091978	ACSM2A	acyl-CoA synthetase medium-chain family member 2A	gb|AK091978|gb|AX747287|tc|THC2481959|tc|THC2770430	Homo sapiens cDNA FLJ34659 fis, clone KIDNE2018863. [AK091978]
A_33_P3380647	AK092082	FRAS1	Fraser extracellular matrix complex subunit 1	gb|AK092082|gb|AX747347|tc|THC2482323	Homo sapiens cDNA FLJ34763 fis, clone NT2NE2002186. [AK092082]
A_33_P3532770	AK092120	LOC283674	uncharacterized LOC283674	gb|AK092120|tc|THC2624060	Homo sapiens cDNA FLJ34801 fis, clone NT2NE2006382. [AK092120]
A_33_P3335710	AK092129	LOC727775	uncharacterized LOC727775	gb|AK092129|gb|AX747367|tc|THC2625101	Homo sapiens cDNA FLJ34810 fis, clone NT2NE2006958. [AK092129]
A_33_P3310966	AK092192	LINC01503	long intergenic non-protein coding RNA 1503	gb|AK092192|gb|AX747401|tc|THC2485966	Homo sapiens cDNA FLJ34873 fis, clone NT2NE2014950. [AK092192]
A_24_P59459	AK092226	PIEZO2	piezo-type mechanosensitive ion channel component 2	gb|AK092226|gb|AX747416|tc|THC2488488	Homo sapiens cDNA FLJ34907 fis, clone NT2RI2003392. [AK092226]
A_33_P3359878	AK092445	LOC100132014	uncharacterized LOC100132014	gb|AK092445|gb|AX747550|tc|THC2485194	Homo sapiens cDNA FLJ35126 fis, clone PLACE6008285. [AK092445]
A_33_P3246010	AK092494			gb|AK092494|tc|THC2636441	Homo sapiens cDNA FLJ35175 fis, clone PLACE6013400. [AK092494]
A_32_P50417	AK092531			gb|AK092531|gb|AX747586|gb|CU688199|tc|THC2494436	Homo sapiens cDNA FLJ35212 fis, clone PROST1000136. [AK092531]
A_33_P3379492	AK092544	LOC100131581	uncharacterized LOC100131581	gb|AK092544|gb|AX747590|tc|THC2478143	Homo sapiens cDNA FLJ35225 fis, clone PROST2001116. [AK092544]
A_33_P3857217	AK092549	LOC286189	uncharacterized LOC286189	gb|AK092549|gb|AX747593|tc|THC2602721	Homo sapiens cDNA FLJ35230 fis, clone PROST2001415. [AK092549]
A_21_P0014283	AK092621			gb|AK092621|tc|THC2502657	Homo sapiens cDNA FLJ35302 fis, clone PROST2009470. [AK092621]
A_33_P3347057	AK092662	LOC100132005	uncharacterized LOC100132005	gb|AK092662|gb|AX747659|tc|THC2481872	Homo sapiens cDNA FLJ35343 fis, clone PROST2015932. [AK092662]
A_33_P3332382	AK092791	LOC100129406	uncharacterized LOC100129406	gb|AK092791|gb|AX747733|tc|THC2480805	Homo sapiens cDNA FLJ35472 fis, clone SMINT2007062. [AK092791]
A_33_P3391097	AK092801	POLM	polymerase (DNA directed), mu	gb|AK092801|gb|AX747737|tc|THC2479507	Homo sapiens cDNA FLJ35482 fis, clone SMINT2008133. [AK092801]
A_24_P920048	AK092807	LOC100127972	uncharacterized LOC100127972	gb|AK092807|gb|AX747741|tc|THC2482572	Homo sapiens cDNA FLJ35488 fis, clone SMINT2008545. [AK092807]
A_33_P3305117	AK092835			gb|AK092835|gb|AX747756|tc|THC2564085	Homo sapiens cDNA FLJ35516 fis, clone SPLEN2000695. [AK092835]
A_33_P3352522	AK092862	GAS6-AS1	GAS6 antisense RNA 1	gb|AK092862|tc|THC2669198	Homo sapiens cDNA FLJ35543 fis, clone SPLEN2002957. [AK092862]
A_33_P3735158	AK093004	LOC286272	uncharacterized LOC286272	gb|AK093004|gb|AK000939|gb|AX747850|tc|THC2497963	Homo sapiens cDNA FLJ35685 fis, clone SPLEN2019257. [AK093004]
A_33_P3254101	AK093006			gb|AK093006|gb|AX747852|tc|THC2480674	Homo sapiens cDNA FLJ35687 fis, clone SPLEN2019349. [AK093006]
A_33_P3246248	AK093187	LOC729879	uncharacterized LOC729879	gb|AK093187|tc|THC2622410	Homo sapiens cDNA FLJ35868 fis, clone TESTI2007972. [AK093187]
A_33_P3642036	AK093188	LOC100289333	uncharacterized LOC100289333	gb|AK093188|tc|THC2509136	Homo sapiens cDNA FLJ35869 fis, clone TESTI2007973. [AK093188]
A_24_P256404	AK093202	LOC100133616	uncharacterized LOC100133616	gb|AK093202|gb|AX747988	Homo sapiens cDNA FLJ35883 fis, clone TESTI2008929. [AK093202]
A_33_P3687604	AK093315	LOC285173	uncharacterized LOC285173	gb|AK093315|gb|AX748049	Homo sapiens cDNA FLJ35996 fis, clone TESTI2014988. [AK093315]
A_21_P0014616	AK093331			gb|AK093331|tc|THC2608741	Homo sapiens cDNA FLJ36012 fis, clone TESTI2015987. [AK093331]
A_33_P3255939	AK093351			gb|AK093351|gb|AX748071|tc|THC2480827	Homo sapiens cDNA FLJ36032 fis, clone TESTI2017069. [AK093351]
A_33_P3382766	AK093358	FAM27B	family with sequence similarity 27, member B	gb|AK093358|gb|AX748075|gb|AL731903|gb|BF309883	Homo sapiens cDNA FLJ36039 fis, clone TESTI2017311. [AK093358]
A_33_P3275233	AK093561	LOC100131792	uncharacterized LOC100131792	gb|AK093561|gb|AX748201|tc|THC2486807	Homo sapiens cDNA FLJ36242 fis, clone THYMU2001727. [AK093561]
A_24_P375205	AK093577	MKL2	MKL/myocardin-like 2	gb|AK093577|gb|AX748211|gb|BC047761|tc|THC2481874	Homo sapiens cDNA FLJ36258 fis, clone THYMU2002450. [AK093577]
A_32_P815507	AK093639	LOC100130920	uncharacterized LOC100130920	gb|AK093639|gb|AX748236|tc|THC2487672	Homo sapiens cDNA FLJ36320 fis, clone THYMU2005480. [AK093639]
A_33_P3355040	AK093722	LOC728903	uncharacterized LOC728903	gb|AK093722|tc|THC2534222|tc|THC2593841	Homo sapiens cDNA FLJ36403 fis, clone THYMU2009948. [AK093722]
A_33_P3729375	AK093857	LOC285181	uncharacterized LOC285181	gb|AK093857|gb|AX748340|tc|THC2612930	Homo sapiens cDNA FLJ36538 fis, clone TRACH2005159. [AK093857]
A_33_P3692979	AK093862	LOC283485	uncharacterized LOC283485	gb|AK093862|tc|THC2620000	Homo sapiens cDNA FLJ36543 fis, clone TRACH2006194. [AK093862]
A_33_P3306616	AK094078			gb|AK094078|tc|THC2508013	Homo sapiens cDNA FLJ36759 fis, clone UTERU2018566. [AK094078]
A_33_P3365368	AK094114	LOC100130278	uncharacterized LOC100130278	gb|AK094114|tc|THC2573771|tc|THC2487448	Homo sapiens cDNA FLJ36795 fis, clone ADRGL2006767. [AK094114]
A_33_P3404686	AK094115	TNK2-AS1	TNK2 antisense RNA 1	gb|AK094115|tc|THC2489459	Homo sapiens cDNA FLJ36796 fis, clone ADRGL2006817. [AK094115]
A_33_P3381458	AK094155			gb|AK094155|tc|THC2483794	Homo sapiens cDNA FLJ36836 fis, clone ASTRO2011149. [AK094155]
A_23_P344655	AK094167	FLJ36848	uncharacterized LOC647115	gb|AK094167|tc|THC2479915	Homo sapiens cDNA FLJ36848 fis, clone ASTRO2013802. [AK094167]
A_33_P3241591	AK094219	LOC100131864	uncharacterized LOC100131864	gb|AK094219|tc|THC2489980	Homo sapiens cDNA FLJ36900 fis, clone BRACE2001954. [AK094219]
A_33_P3366141	AK094244			gb|AK094244|tc|THC2483891	Homo sapiens cDNA FLJ36925 fis, clone BRACE2005169. [AK094244]
A_33_P3798739	AK094356	LOC286382	uncharacterized LOC286382	gb|AK094356|tc|THC2611814	Homo sapiens cDNA FLJ37037 fis, clone BRACE2011611. [AK094356]
A_33_P3416398	AK094373	LOC100129894	uncharacterized LOC100129894	gb|AK094373|tc|THC2482382	Homo sapiens cDNA FLJ37054 fis, clone BRACE2014108. [AK094373]
A_33_P3626739	AK094379			gb|AK094379|tc|THC2486821	Homo sapiens cDNA FLJ37060 fis, clone BRACE2014780. [AK094379]
A_33_P3272399	AK094407	LOC645427	uncharacterized LOC645427	gb|AK094407|tc|THC2487445	Homo sapiens cDNA FLJ37088 fis, clone BRACE2017124. [AK094407]
A_33_P3503937	AK094426	LOC284581	uncharacterized LOC284581	gb|AK094426|tc|THC2665151	Homo sapiens cDNA FLJ37107 fis, clone BRACE2020157. [AK094426]
A_33_P3527721	AK094436	LOC284219	uncharacterized LOC284219	gb|AK094436|tc|THC2615581	Homo sapiens cDNA FLJ37117 fis, clone BRACE2022270. [AK094436]
A_33_P3396972	AK094477			gb|AK094477|tc|THC2488250	Homo sapiens cDNA FLJ37158 fis, clone BRACE2026293. [AK094477]
A_33_P3299560	AK094480	LEKR1	leucine, glutamate and lysine rich 1	gb|AK094480|tc|THC2480074	Homo sapiens cDNA FLJ37161 fis, clone BRACE2026725. [AK094480]
A_33_P3482466	AK094554			gb|AK094554|tc|THC2624956	Homo sapiens cDNA FLJ37235 fis, clone BRAMY2002525. [AK094554]
A_21_P0014584	AK094623			gb|AK094623|tc|THC2508918|tc|THC2561969	Homo sapiens cDNA FLJ37304 fis, clone BRAMY2016070. [AK094623]
A_33_P3374035	AK094630	PDXK	pyridoxal (pyridoxine, vitamin B6) kinase	gb|AK094630	Homo sapiens cDNA FLJ37311 fis, clone BRAMY2016771. [AK094630]
A_33_P3420083	AK094642	CFAP74	cilia and flagella associated protein 74	gb|AK094642|tc|THC2487548	Homo sapiens cDNA FLJ37323 fis, clone BRAMY2018273. [AK094642]
A_33_P3300158	AK094659	LOC100130078	uncharacterized LOC100130078	gb|AK094659|tc|THC2484402	Homo sapiens cDNA FLJ37340 fis, clone BRAMY2020574. [AK094659]
A_21_P0014182	AK094662	LOC101927354	uncharacterized LOC101927354	gb|AK094662|tc|THC2621911	Homo sapiens cDNA FLJ37343 fis, clone BRAMY2021063. [AK094662]
A_33_P3214785	AK094801	LEPROT	leptin receptor overlapping transcript	gb|AK094801|tc|THC2621166	Homo sapiens cDNA FLJ37482 fis, clone BRAWH2013941. [AK094801]
A_33_P3279620	AK094832			gb|AK094832|gb|AB051438|tc|THC2579088	Homo sapiens cDNA FLJ37513 fis, clone BRCAN2000620. [AK094832]
A_24_P290006	AK094853	LOC100129775	uncharacterized LOC100129775	gb|AK094853|tc|THC2486561	Homo sapiens cDNA FLJ37534 fis, clone BRCAN2014788. [AK094853]
A_33_P3391090	AK094921	LOC100131763	uncharacterized LOC100131763	gb|AK094921|tc|THC2485499	Homo sapiens cDNA FLJ37602 fis, clone BRCOC2009380. [AK094921]
A_33_P3760937	AK094988	LOC497256	uncharacterized LOC497256	gb|AK094988|tc|THC2509358	Homo sapiens cDNA FLJ37669 fis, clone BRHIP2011891. [AK094988]
A_33_P3231572	AK095012	LOC100130456	uncharacterized LOC100130456	gb|AK095012|tc|THC2486189	Homo sapiens cDNA FLJ37693 fis, clone BRHIP2014954. [AK095012]
A_24_P349728	AK095037	LOC100129312	uncharacterized LOC100129312	gb|AK095037|tc|THC2487964	Homo sapiens cDNA FLJ37718 fis, clone BRHIP2019007. [AK095037]
A_33_P3321324	AK095105	FLJ37786	uncharacterized LOC642691	gb|AK095105|tc|THC2480914	Homo sapiens cDNA FLJ37786 fis, clone BRHIP2028480. [AK095105]
A_33_P3310226	AK095213	LOC100129115	uncharacterized LOC100129115	gb|AK095213|tc|THC2484758	Homo sapiens cDNA FLJ37894 fis, clone BRTHA2004639. [AK095213]
A_33_P3253460	AK095243	LOC100130654	uncharacterized LOC100130654	gb|AK095243|tc|THC2483636	Homo sapiens cDNA FLJ37924 fis, clone CTONG2000218. [AK095243]
A_33_P3891747	AK095403	LOC284072	uncharacterized LOC284072	gb|AK095403	Homo sapiens cDNA FLJ38084 fis, clone CTONG2016499. [AK095403]
A_33_P3704280	AK095428	SAP30L-AS1	SAP30L antisense RNA 1 (head to head)	gb|AK095428|tc|THC2518298	Homo sapiens cDNA FLJ38109 fis, clone D3OST2001788. [AK095428]
A_24_P93720	AK095436	LOC645984	uncharacterized LOC645984	gb|AK095436|tc|THC2484081	Homo sapiens cDNA FLJ38117 fis, clone D3OST2003797. [AK095436]
A_33_P3397795	AK095489	PCNXL4	pecanex-like 4 (Drosophila)	gb|AK095489|gb|BU567913|tc|THC2496641|tc|THC2535762	Homo sapiens cDNA FLJ38170 fis, clone FCBBF1000024. [AK095489]
A_33_P3283897	AK095511	LOC100130761	uncharacterized LOC100130761	gb|AK095511|tc|THC2687374	Homo sapiens cDNA FLJ38192 fis, clone FCBBF1000270. [AK095511]
A_33_P3702281	AK095567	LOC284014	uncharacterized LOC284014	gb|AK095567	Homo sapiens cDNA FLJ38248 fis, clone FCBBF2007556. [AK095567]
A_33_P3813561	AK095617	LOC283728	uncharacterized LOC283728	gb|AK095617|tc|THC2511910	Homo sapiens cDNA FLJ38298 fis, clone FCBBF3017059. [AK095617]
A_33_P3227086	AK095662			gb|AK095662|tc|THC2482968	Homo sapiens cDNA FLJ38343 fis, clone FCBBF3028472. [AK095662]
A_24_P136522	AK095679	GARNL3	GTPase activating Rap/RanGAP domain-like 3	gb|AK095679|tc|THC2476254	Homo sapiens cDNA FLJ38360 fis, clone FEBRA2000462, weakly similar to RAP1 GTPASE ACTIVATING PROTEIN 1. [AK095679]
A_33_P3390960	AK095683	PSMG4	proteasome (prosome, macropain) assembly chaperone 4	gb|AK095683|tc|THC2477851	Homo sapiens cDNA FLJ38364 fis, clone FEBRA2000909. [AK095683]
A_24_P401637	AK095727	LOC100130856	uncharacterized LOC100130856	gb|AK095727|gb|BM989857|tc|THC2480253	Homo sapiens cDNA FLJ38408 fis, clone FEBRA2009029. [AK095727]
A_33_P3240497	AK095730			gb|AK095730|tc|THC2487176	Homo sapiens cDNA FLJ38411 fis, clone FEBRA2009352. [AK095730]
A_23_P394323	AK095745	FAM98B	family with sequence similarity 98, member B	gb|AK095745	Homo sapiens cDNA FLJ38426 fis, clone FEBRA2012507. [AK095745]
A_33_P3300361	AK095841	LOC100129397	uncharacterized LOC100129397	gb|AK095841|tc|THC2488151	Homo sapiens cDNA FLJ38522 fis, clone HCHON2000818. [AK095841]
A_33_P3335800	AK095925	LOC100128219	uncharacterized LOC100128219	gb|AK095925|tc|THC2484504	Homo sapiens cDNA FLJ38606 fis, clone HEART2004940. [AK095925]
A_24_P187859	AK095964	MRPS27	mitochondrial ribosomal protein S27	gb|AK095964|tc|THC2621883	Homo sapiens cDNA FLJ38645 fis, clone HHDPC2005794. [AK095964]
A_33_P3289251	AK095971	LOC644727	uncharacterized LOC644727	gb|AK095971|tc|THC2616543	Homo sapiens cDNA FLJ38652 fis, clone HHDPC2008843. [AK095971]
A_33_P3333900	AK096041	LOC100129572	uncharacterized LOC100129572	gb|AK096041|tc|THC2488074	Homo sapiens cDNA FLJ38722 fis, clone KIDNE2010084. [AK096041]
A_33_P3343412	AK096092	FLJ38773	uncharacterized protein FLJ38773	gb|AK096092|tc|THC2480288	Homo sapiens cDNA FLJ38773 fis, clone KIDNE2018071. [AK096092]
A_33_P3856949	AK096098	LOC284513	uncharacterized LOC284513	gb|AK096098|tc|THC2674580	Homo sapiens cDNA FLJ38779 fis, clone LIVER1000126. [AK096098]
A_33_P3407990	AK096102	LOC100130193	uncharacterized LOC100130193	gb|AK096102|tc|THC2485635	Homo sapiens cDNA FLJ38783 fis, clone LIVER2001191. [AK096102]
A_33_P3661309	AK096113	LOC284669	uncharacterized LOC284669	gb|AK096113|tc|THC2607851	Homo sapiens cDNA FLJ38794 fis, clone LIVER2003854. [AK096113]
A_33_P3298092	AK096139	LOC100131756	uncharacterized LOC100131756	gb|AK096139|tc|THC2487016	Homo sapiens cDNA FLJ38820 fis, clone LIVER2008473. [AK096139]
A_33_P3250253	AK096194	LOC100131150	uncharacterized LOC100131150	gb|AK096194|tc|THC2480126	Homo sapiens cDNA FLJ38875 fis, clone MESAN2013936. [AK096194]
A_33_P3311041	AK096227	SHB	Src homology 2 domain containing adaptor protein B	gb|AK096227|tc|THC2646678	Homo sapiens cDNA FLJ38908 fis, clone NT2NE2005358. [AK096227]
A_33_P3276461	AK096231			gb|AK096231|tc|THC2488096	Homo sapiens cDNA FLJ38912 fis, clone NT2NE2007425. [AK096231]
A_33_P3614398	AK096235	LOC283516	uncharacterized LOC283516	gb|AK096235|tc|THC2623528	Homo sapiens cDNA FLJ38916 fis, clone NT2NE2008961. [AK096235]
A_33_P3413612	AK096239			gb|AK096239|tc|THC2483679	Homo sapiens cDNA FLJ38920 fis, clone NT2NE2011036. [AK096239]
A_32_P809810	AK096255	LOC100130433	uncharacterized LOC100130433	gb|AK096255|tc|THC2488891	Homo sapiens cDNA FLJ38936 fis, clone NT2NE2015275. [AK096255]
A_33_P3352632	AK096262	LOC728147	uncharacterized LOC728147	gb|AK096262|tc|THC2505002	Homo sapiens cDNA FLJ38943 fis, clone NT2NE2017480. [AK096262]
A_33_P3304794	AK096324			gb|AK096324	Homo sapiens cDNA FLJ39005 fis, clone NT2RI2024496. [AK096324]
A_33_P3648597	AK096372	LOC283075	uncharacterized LOC283075	gb|AK096372|tc|THC2507029	Homo sapiens cDNA FLJ39053 fis, clone NT2RP7012291. [AK096372]
A_33_P3510837	AK096443			gb|AK096443|tc|THC2511585	Homo sapiens cDNA FLJ39124 fis, clone NTONG2007028. [AK096443]
A_21_P0014458	AK096487			gb|AK096487|tc|THC2604825	Homo sapiens cDNA FLJ39168 fis, clone OCBBF2002920. [AK096487]
A_33_P3413227	AK096512	LOC100132363	uncharacterized LOC100132363	gb|AK096512|tc|THC2486288	Homo sapiens cDNA FLJ39193 fis, clone OCBBF2004866. [AK096512]
A_33_P3324181	AK096599	LOC283112	uncharacterized LOC283112	gb|AK096599|tc|THC2619391	Homo sapiens cDNA FLJ39280 fis, clone OCBBF2010989. [AK096599]
A_21_P0014094	AK096649			gb|AK096649|gb|AK125157|tc|THC2537358|tc|THC2496314	Homo sapiens cDNA FLJ39330 fis, clone OCBBF2016405. [AK096649]
A_33_P3614348	AK096660	LOC728868	uncharacterized LOC728868	gb|AK096660|gb|DB316261|tc|THC2631009	Homo sapiens cDNA FLJ39341 fis, clone OCBBF2018687. [AK096660]
A_33_P3219527	AK096671	RTKN2	rhotekin 2	gb|AK096671|tc|THC2483065	Homo sapiens cDNA FLJ39352 fis, clone PEBLM2001312, weakly similar to Homo sapiens rhotekin mRNA. [AK096671]
A_21_P0014247	AK096685			gb|AK096685|gb|AK023494|tc|THC2492321	Homo sapiens cDNA FLJ39366 fis, clone PEBLM2006283. [AK096685]
A_33_P3467933	AK096739	LOC286154	uncharacterized LOC286154	gb|AK096739	Homo sapiens cDNA FLJ39420 fis, clone PLACE6018769. [AK096739]
A_21_P0014347	AK096807			gb|AK096807|tc|THC2621656	Homo sapiens cDNA FLJ39488 fis, clone PROST2015332. [AK096807]
A_33_P3718699	AK096897	LOC283737	uncharacterized LOC283737	gb|AK096897|gb|AL133446|tc|THC2604345	Homo sapiens cDNA FLJ39578 fis, clone SKMUS2003034. [AK096897]
A_33_P3220160	AK096924	RAC2	ras-related C3 botulinum toxin substrate 2 (rho family, small GTP binding protein Rac2)	gb|AK096924|tc|THC2510406	Homo sapiens cDNA FLJ39605 fis, clone SKNSH2005981, weakly similar to RAS-RELATED C3 BOTULINUM TOXIN SUBSTRATE 2. [AK096924]
A_24_P941866	AK096941	C5orf56	chromosome 5 open reading frame 56	gb|AK096941|tc|THC2484761	Homo sapiens cDNA FLJ39622 fis, clone SMINT2001199. [AK096941]
A_32_P309404	AK096980	SLC22A3	solute carrier family 22 (organic cation transporter), member 3	gb|AK096980	Homo sapiens cDNA FLJ39661 fis, clone SMINT2007101. [AK096980]
A_21_P0014759	AK097034	LOC100506458	putative uncharacterized protein LOC65996-like	gb|AK097034|gb|XR_132523|tc|THC2485056	Homo sapiens cDNA FLJ39715 fis, clone SMINT2013228. [AK097034]
A_33_P3280346	AK097050	LOC100130857	uncharacterized LOC100130857	gb|AK097050|tc|THC2488237	Homo sapiens cDNA FLJ39731 fis, clone SMINT2015745. [AK097050]
A_33_P3395502	AK097079	LOC100129884	uncharacterized LOC100129884	gb|AK097079|tc|THC2481793	Homo sapiens cDNA FLJ39760 fis, clone SMINT2019200. [AK097079]
A_23_P406071	AK097098			gb|AK097098|tc|THC2475408	Homo sapiens cDNA FLJ39779 fis, clone SPLEN2001945. [AK097098]
A_33_P3409620	AK097109	LOC100131860	uncharacterized LOC100131860	gb|AK097109|tc|THC2481774	Homo sapiens cDNA FLJ39790 fis, clone SPLEN2003204. [AK097109]
A_33_P3212350	AK097139	CARD11	caspase recruitment domain family, member 11	gb|AK097139|gb|AL833692|tc|THC2480953	Homo sapiens cDNA FLJ39820 fis, clone SPLEN2010625. [AK097139]
A_33_P3613358	AK097143			gb|AK097143|tc|THC2489859	Homo sapiens cDNA FLJ39824 fis, clone SPLEN2011981. [AK097143]
A_33_P3209005	AK097159	KRBOX4	KRAB box domain containing 4	gb|AK097159|tc|THC2602198	Homo sapiens cDNA FLJ39840 fis, clone SPLEN2014199. [AK097159]
A_21_P0014529	AK097323			gb|AK097323|tc|THC2503194	Homo sapiens cDNA FLJ40004 fis, clone STOMA2004194. [AK097323]
A_33_P3252181	AK097351			gb|AK097351|tc|THC2482392	Homo sapiens cDNA FLJ40032 fis, clone STOMA2009256. [AK097351]
A_33_P3282291	AK097358	FLJ40039	uncharacterized LOC647662	gb|AK097358|gb|AK127737|tc|THC2490969|tc|THC2627798	Homo sapiens cDNA FLJ40039 fis, clone SYNOV2000397. [AK097358]
A_33_P3212764	AK097358	FLJ40039	uncharacterized LOC647662	gb|AK097358|gb|AK127737|tc|THC2490969|tc|THC2627798	Homo sapiens cDNA FLJ40039 fis, clone SYNOV2000397. [AK097358]
A_24_P145529	AK097373	CYP4Z2P	cytochrome P450, family 4, subfamily Z, polypeptide 2, pseudogene	gb|AK097373|gb|TCONS_l2_00002490|tc|THC2490716	Homo sapiens cDNA FLJ40054 fis, clone TBAES2000315, weakly similar to CYTOCHROME P450 4A1 (EC 1.14.15.3). [AK097373]
A_24_P67189	AK097400	SPEM1	spermatid maturation 1	gb|AK097400|tc|THC2486609	Homo sapiens cDNA FLJ40081 fis, clone TESTI2001823. [AK097400]
A_33_P3319580	AK097459			gb|AK097459|tc|THC2486001	Homo sapiens cDNA FLJ40140 fis, clone TESTI2012835. [AK097459]
A_33_P3238375	AK097502	LOC730081	uncharacterized LOC730081	gb|AK097502|tc|THC2545088	Homo sapiens cDNA FLJ40183 fis, clone TESTI2018421. [AK097502]
A_21_P0013969	AK097528	LOC100130156	uncharacterized LOC100130156	gb|AK097528|tc|THC2484855	Homo sapiens cDNA FLJ40209 fis, clone TESTI2020999. [AK097528]
A_33_P3256844	AK097556	WDR49	WD repeat domain 49	gb|AK097556|tc|THC2477145	Homo sapiens cDNA FLJ40237 fis, clone TESTI2023414. [AK097556]
A_24_P187614	AK097637	LOC100129648	uncharacterized LOC100129648	gb|AK097637|tc|THC2485282	Homo sapiens cDNA FLJ40318 fis, clone TESTI2030556. [AK097637]
A_21_P0014512	AK097695			gb|AK097695|gb|XR_110164|tc|THC2625335	Homo sapiens cDNA FLJ40376 fis, clone TESTI2035121. [AK097695]
A_33_P3378630	AK097743	LOC100131195	uncharacterized LOC100131195	gb|AK097743|tc|THC2488068	Homo sapiens cDNA FLJ40424 fis, clone TESTI2039026. [AK097743]
A_33_P3322544	AK097772	FLJ40453	uncharacterized LOC100288254	gb|AK097772|tc|THC2486792	Homo sapiens cDNA FLJ40453 fis, clone TESTI2041330. [AK097772]
A_33_P3358541	AK097792			gb|AK097792|tc|THC2703136	Homo sapiens cDNA FLJ40473 fis, clone TESTI2042806. [AK097792]
A_33_P3412418	AK097799			gb|AK097799|tc|THC2624162	Homo sapiens cDNA FLJ40480 fis, clone TESTI2043313. [AK097799]
A_33_P3689678	AK097853	LOC285857	uncharacterized LOC285857	gb|AK097853|tc|THC2648993	Homo sapiens cDNA FLJ40534 fis, clone TESTI2047824. [AK097853]
A_33_P3323929	AK097855	FLJ40536	FLJ40536 protein	gb|AK097855|tc|THC2488194	Homo sapiens cDNA FLJ40536 fis, clone TESTI2047930. [AK097855]
A_33_P3357431	AK097866	LOC100128310	uncharacterized LOC100128310	gb|AK097866|tc|THC2485702	Homo sapiens cDNA FLJ40547 fis, clone THYMU2001819. [AK097866]
A_33_P3388636	AK097925	LOC643549	uncharacterized LOC643549	gb|AK097925	Homo sapiens cDNA FLJ40606 fis, clone THYMU2011939. [AK097925]
A_33_P3294801	AK097991			gb|AK097991|tc|THC2521371	Homo sapiens cDNA FLJ40672 fis, clone THYMU2021509. [AK097991]
A_33_P3254666	AK097997	LZTS2	leucine zipper, putative tumor suppressor 2	gb|AK097997|tc|THC2781768|tc|THC2484097	Homo sapiens cDNA FLJ40678 fis, clone THYMU2022660. [AK097997]
A_21_P0014400	AK098015	DBNDD2	dysbindin (dystrobrevin binding protein 1) domain containing 2	gb|AK098015|tc|THC2530133	Homo sapiens cDNA FLJ40696 fis, clone THYMU2025325. [AK098015]
A_33_P3323029	AK098018	LOC400965	uncharacterized LOC400965	gb|AK098018|tc|THC2485275	Homo sapiens cDNA FLJ40699 fis, clone THYMU2025572. [AK098018]
A_33_P3294861	AK098031	FLJ40712	FLJ40712 protein	gb|AK098031|tc|THC2486113	Homo sapiens cDNA FLJ40712 fis, clone THYMU2027249. [AK098031]
A_33_P3240437	AK098072	LOC642335	uncharacterized LOC642335	gb|AK098072|tc|THC2629715	Homo sapiens cDNA FLJ40753 fis, clone TRACH2001188. [AK098072]
A_33_P3499102	AK098115	RBM10	RNA binding motif protein 10	gb|AK098115|gb|AW821509|tc|THC2758357|tc|THC2618035	Homo sapiens cDNA FLJ40796 fis, clone TRACH2007754, highly similar to DXS8237E PROTEIN. [AK098115]
A_21_P0014269	AK098207			gb|AK098207|gb|AK311102|tc|THC2626012|tc|THC2603801	Homo sapiens cDNA FLJ40888 fis, clone UTERU2000844. [AK098207]
A_33_P3752697	AK098235			gb|AK098235|tc|THC2483650	Homo sapiens cDNA FLJ40916 fis, clone UTERU2005533. [AK098235]
A_33_P3264404	AK098270	LOC100132593	uncharacterized LOC100132593	gb|AK098270|tc|THC2486891	Homo sapiens cDNA FLJ40951 fis, clone UTERU2010124. [AK098270]
A_33_P3339731	AK098403	LOC100131170	uncharacterized LOC100131170	gb|AK098403|gb|AK096606|tc|THC2478085	Homo sapiens cDNA FLJ25537 fis, clone CBR09136. [AK098403]
A_21_P0014007	AK098413	GVQW1	GVQW motif containing 1	gb|AK098413|tc|THC2490227	Homo sapiens cDNA FLJ25547 fis, clone JTH01487. [AK098413]
A_33_P3288924	AK098478			gb|AK098478|tc|NP498580	Homo sapiens cDNA FLJ25612 fis, clone STM01228. [AK098478]
A_24_P187119	AK098491	RPAIN	RPA interacting protein	gb|AK098491|tc|THC2477995	Homo sapiens cDNA FLJ25625 fis, clone STM02974. [AK098491]
A_33_P3237709	AK098514			gb|AK098514|tc|THC2485675	Homo sapiens cDNA FLJ25648 fis, clone SYN01015. [AK098514]
A_21_P0013987	AK098579	LOC100509780	uncharacterized LOC100509780	gb|AK098579|tc|THC2491139	Homo sapiens cDNA FLJ25713 fis, clone TST05089. [AK098579]
A_32_P793319	AK098749			gb|AK098749|tc|THC2486057	Homo sapiens cDNA FLJ25883 fis, clone CBR02735. [AK098749]
A_21_P0014838	AK098835			gb|AK098835|tc|THC2680498|tc|THC2484623	Homo sapiens cDNA FLJ25969 fis, clone CBR02250. [AK098835]
A_33_P3380477	AK122659	HCAR1	hydroxycarboxylic acid receptor 1	gb|AK122659|tc|THC2620252|tc|THC2669591|tc|THC2645074	Homo sapiens cDNA FLJ16094 fis, clone SPLEN2004662, moderately similar to PROBABLE G PROTEIN-COUPLED RECEPTOR HM74. [AK122659]
A_33_P3766667	AK122667	OR10R3P	olfactory receptor, family 10, subfamily R, member 3 pseudogene	gb|AK122667|tc|THC2631054	Homo sapiens cDNA FLJ16108 fis, clone THYMU2009425, moderately similar to OLFACTORY RECEPTOR-LIKE PROTEIN HGMP07J. [AK122667]
A_33_P3342111	AK122832	ZNF169	zinc finger protein 169	gb|AK122832|tc|THC2612126	Homo sapiens cDNA FLJ16440 fis, clone BRAMY3003026, highly similar to Zinc finger protein 169. [AK122832]
A_33_P3344991	AK122833	TBC1D3L	TBC1 domain family, member 3L	gb|AK122833|tc|THC2504563	Homo sapiens cDNA FLJ16441 fis, clone BRAMY3003205, highly similar to TBC1 domain family member 3. [AK122833]
A_33_P3245434	AK122833	TBC1D3L	TBC1 domain family, member 3L	gb|AK122833|tc|THC2504563	Homo sapiens cDNA FLJ16441 fis, clone BRAMY3003205, highly similar to TBC1 domain family member 3. [AK122833]
A_33_P3313685	AK123052	LOC100131821	uncharacterized LOC100131821	gb|AK123052|tc|THC2483174	Homo sapiens cDNA FLJ41057 fis, clone TESTI2009812. [AK123052]
A_33_P3294720	AK123130	LOC100130865	uncharacterized LOC100130865	gb|AK123130|tc|THC2486106	Homo sapiens cDNA FLJ41135 fis, clone BRACE2028970. [AK123130]
A_33_P3378534	AK123230	LOC100130627	uncharacterized LOC100130627	gb|AK123230|tc|THC2485188	Homo sapiens cDNA FLJ41236 fis, clone BRAMY2031377. [AK123230]
A_33_P3377888	AK123255			gb|AK123255|tc|THC2488183	Homo sapiens cDNA FLJ41261 fis, clone BRAMY2034920. [AK123255]
A_33_P3275610	AK123256			gb|AK123256|tc|THC2490587	Homo sapiens cDNA FLJ41262 fis, clone BRAMY2034993. [AK123256]
A_33_P3281613	AK123276	KCNT1	potassium channel, sodium activated subfamily T, member 1	gb|AK123276|tc|THC2491034	Homo sapiens cDNA FLJ41282 fis, clone BRAMY2037823. [AK123276]
A_33_P3336462	AK123300			gb|AK123300|tc|THC2513440	Homo sapiens cDNA FLJ41306 fis, clone BRAMY2042549. [AK123300]
A_33_P3383687	AK123308			gb|AK123308|tc|THC2484126	Homo sapiens cDNA FLJ41314 fis, clone BRAMY2042918. [AK123308]
A_33_P3334625	AK123321	FLJ41327	FLJ41327 protein	gb|AK123321	Homo sapiens cDNA FLJ41327 fis, clone BRAMY2047169. [AK123321]
A_33_P3339990	AK123323	LOC100128429	uncharacterized LOC100128429	gb|AK123323|tc|THC2486817	Homo sapiens cDNA FLJ41329 fis, clone BRAMY2047676. [AK123323]
A_33_P3307465	AK123329	LOC100130817	uncharacterized LOC100130817	gb|AK123329	Homo sapiens cDNA FLJ41335 fis, clone BRAMY3000206. [AK123329]
A_33_P3388745	AK123339	LOC100132207	uncharacterized LOC100132207	gb|AK123339|tc|THC2482232	Homo sapiens cDNA FLJ41345 fis, clone BRAWH2002761. [AK123339]
A_33_P3493097	AK123349	LOC648149	uncharacterized LOC648149	gb|AK123349|tc|THC2480154	Homo sapiens cDNA FLJ41355 fis, clone BRAWH2016724. [AK123349]
A_33_P3267431	AK123383	LOC642648	uncharacterized LOC642648	gb|AK123383|tc|THC2629980	Homo sapiens cDNA FLJ41389 fis, clone BRCAN2024563. [AK123383]
A_33_P3520835	AK123449	FLJ41455	uncharacterized LOC441441	gb|AK123449|tc|THC2504691	Homo sapiens cDNA FLJ41455 fis, clone BRSTN2012284. [AK123449]
A_32_P224234	AK123450	LOC645195	uncharacterized LOC645195	gb|AK123450|tc|THC2479813	Homo sapiens cDNA FLJ41456 fis, clone BRSTN2012320. [AK123450]
A_33_P3238626	AK123491			gb|AK123491|tc|THC2481641	Homo sapiens cDNA FLJ41497 fis, clone BRTHA2006075. [AK123491]
A_33_P3387005	AK123509	LOC100132069	uncharacterized LOC100132069	gb|AK123509|tc|THC2486667	Homo sapiens cDNA FLJ41515 fis, clone BRTHA2011641. [AK123509]
A_33_P3361901	AK123605	PRDM2	PR domain containing 2, with ZNF domain	gb|AK123605|gb|AK124197|tc|THC2490539	Homo sapiens cDNA FLJ41611 fis, clone CTONG3002020. [AK123605]
A_33_P3294459	AK123640	COPG2IT1	COPG2 imprinted transcript 1 (non-protein coding)	gb|AK123640|gb|AF038190|gb|NR_024086|tc|THC2556214	Homo sapiens cDNA FLJ41646 fis, clone FEBRA2024019. [AK123640]
A_33_P3845673	AK123661	LOC729860	uncharacterized LOC729860	gb|AK123661|tc|THC2479072	Homo sapiens cDNA FLJ41667 fis, clone FEBRA2028366. [AK123661]
A_33_P3390246	AK123701			gb|AK123701|tc|THC2488905	Homo sapiens cDNA FLJ41707 fis, clone HLUNG2010464. [AK123701]
A_33_P3276520	AK123704			gb|AK123704	Homo sapiens cDNA FLJ41710 fis, clone HLUNG2011041. [AK123704]
A_33_P3418992	AK123791	LOC645769	uncharacterized LOC645769	gb|AK123791|tc|THC2484459	Homo sapiens cDNA FLJ41797 fis, clone NHNPC2000877. [AK123791]
A_33_P3377719	AK123839	LOC100129112	uncharacterized LOC100129112	gb|AK123839|tc|THC2477237	Homo sapiens cDNA FLJ41845 fis, clone NT2RI3003095. [AK123839]
A_33_P3415748	AK123881	LOC100129072	uncharacterized LOC100129072	gb|AK123881|tc|THC2488026	Homo sapiens cDNA FLJ41887 fis, clone OCBBF2023643. [AK123881]
A_33_P3294583	AK123926	LOC256880	uncharacterized LOC256880	gb|AK123926|tc|THC2520738	Homo sapiens cDNA FLJ41932 fis, clone PERIC2004613. [AK123926]
A_33_P3399881	AK123930			gb|AK123930|tc|THC2484316	Homo sapiens cDNA FLJ41936 fis, clone PERIC2005370. [AK123930]
A_33_P3383471	AK123969	PPP1R1A	protein phosphatase 1, regulatory (inhibitor) subunit 1A	gb|AK123969|ens|ENST00000547431|tc|THC2488054	Homo sapiens cDNA FLJ41975 fis, clone SKNMC2006998, moderately similar to PROTEIN PHOSPHATASE INHIBITOR 1. [AK123969]
A_33_P3305472	AK123993			gb|AK123993|tc|THC2483147	Homo sapiens cDNA FLJ41999 fis, clone SPLEN2029683. [AK123993]
A_33_P3423700	AK124002	LOC100131829	uncharacterized LOC100131829	gb|AK124002|tc|THC2478857	Homo sapiens cDNA FLJ42008 fis, clone SPLEN2031724. [AK124002]
A_33_P3403937	AK124011	LOC100129399	uncharacterized LOC100129399	gb|AK124011|gb|BX537571|tc|THC2481136|tc|THC2491669	Homo sapiens cDNA FLJ42017 fis, clone SPLEN2033153. [AK124011]
A_33_P3243929	AK124016	FLJ42022	uncharacterized LOC646748	gb|AK124016|tc|THC2483783	Homo sapiens cDNA FLJ42022 fis, clone SPLEN2034678. [AK124016]
A_33_P3282202	AK124041			gb|AK124041|tc|THC2485823	Homo sapiens cDNA FLJ42047 fis, clone SPLEN2041645. [AK124041]
A_33_P3289476	AK124043	LOC100128697	uncharacterized LOC100128697	gb|AK124043|tc|THC2485306	Homo sapiens cDNA FLJ42049 fis, clone SPLEN2041720. [AK124043]
A_33_P3617190	AK124119	LOC651337	uncharacterized LOC651337	gb|AK124119|tc|THC2481572	Homo sapiens cDNA FLJ42125 fis, clone TESTI2009511. [AK124119]
A_33_P3411260	AK124122	LOC100288884	uncharacterized LOC100288884	gb|AK124122|tc|THC2482763	Homo sapiens cDNA FLJ42128 fis, clone TESTI2013382. [AK124122]
A_33_P3279949	AK124170	LOC100128170	uncharacterized LOC100128170	gb|AK124170|tc|THC2486328	Homo sapiens cDNA FLJ42176 fis, clone THYMU2030226. [AK124170]
A_33_P3237413	AK124190			gb|AK124190|gb|BQ775441|tc|THC2550171	Homo sapiens cDNA FLJ42196 fis, clone THYMU2033816. [AK124190]
A_33_P3375869	AK124198	LOC100128950	uncharacterized LOC100128950	gb|AK124198|tc|THC2483850	Homo sapiens cDNA FLJ42204 fis, clone THYMU2035400. [AK124198]
A_33_P3364637	AK124207	LOC100132272	uncharacterized LOC100132272	gb|AK124207|tc|THC2484875	Homo sapiens cDNA FLJ42213 fis, clone THYMU2037081. [AK124207]
A_33_P3348937	AK124214	FLJ42220	FLJ42220 protein	gb|AK124214|tc|THC2486961	Homo sapiens cDNA FLJ42220 fis, clone THYMU2038615. [AK124214]
A_33_P3294177	AK124222	LOC100131043	uncharacterized LOC100131043	gb|AK124222|tc|THC2479958	Homo sapiens cDNA FLJ42228 fis, clone THYMU2041252. [AK124222]
A_33_P3343873	AK124224	SIRPG	signal-regulatory protein gamma	gb|AK124224|tc|NP852179	Homo sapiens cDNA FLJ42230 fis, clone THYMU3000036. [AK124224]
A_21_P0014288	AK124233	ANKRD10-IT1	ANKRD10 intronic transcript 1 (non-protein coding)	gb|AK124233|gb|XR_111397|tc|THC2520968	Homo sapiens cDNA FLJ42239 fis, clone TKIDN2002329. [AK124233]
A_33_P3254535	AK124249	LOC100130642	uncharacterized LOC100130642	gb|AK124249|tc|THC2480240	Homo sapiens cDNA FLJ42255 fis, clone TKIDN2009889. [AK124249]
A_33_P3372376	AK124259			gb|AK124259|tc|THC2484129	Homo sapiens cDNA FLJ42265 fis, clone TKIDN2014771. [AK124259]
A_33_P3349586	AK124269	BAIAP2L1	BAI1-associated protein 2-like 1	gb|AK124269|tc|THC2483962	Homo sapiens cDNA FLJ42275 fis, clone TLIVE2001828. [AK124269]
A_33_P3390349	AK124271	VAV2	vav 2 guanine nucleotide exchange factor	gb|AK124271|tc|THC2487837	Homo sapiens cDNA FLJ42277 fis, clone TLIVE2002338. [AK124271]
A_33_P3331711	AK124300	LOC100130463	uncharacterized LOC100130463	gb|AK124300|tc|THC2485170	Homo sapiens cDNA FLJ42307 fis, clone TRACH2005066. [AK124300]
A_33_P3240637	AK124325			gb|AK124325|tc|THC2473394	Homo sapiens cDNA FLJ42334 fis, clone TUTER2000916. [AK124325]
A_33_P3245484	AK124361	LOC100131000	uncharacterized LOC100131000	gb|AK124361|tc|THC2480382	Homo sapiens cDNA FLJ42370 fis, clone UTERU2030280. [AK124361]
A_33_P3347872	AK124397	LOC100128727	uncharacterized LOC100128727	gb|AK124397|ens|ENST00000453654|gb|DB535200|tc|THC2646803	Homo sapiens cDNA FLJ42406 fis, clone ASTRO3000482. [AK124397]
A_33_P3375170	AK124483	LOC100131242	uncharacterized LOC100131242	gb|AK124483|tc|THC2488284	Homo sapiens cDNA FLJ42492 fis, clone BRACE2033720. [AK124483]
A_33_P3733115	AK124496			gb|AK124496|tc|THC2481196	Homo sapiens cDNA FLJ42505 fis, clone BRACE2040138. [AK124496]
A_33_P3287253	AK124497	LOC100128401	uncharacterized LOC100128401	gb|AK124497|gb|AA935877|tc|THC2475126	Homo sapiens cDNA FLJ42506 fis, clone BRACE2040325. [AK124497]
A_33_P3395513	AK124504	NRG2	neuregulin 2	gb|AK124504|tc|THC2517026	Homo sapiens cDNA FLJ42513 fis, clone BRACE2046295, highly similar to Pro-neuregulin-2, membrane-bound isoform precursor. [AK124504]
A_33_P3305625	AK124509			gb|AK124509|tc|THC2671219	Homo sapiens cDNA FLJ42518 fis, clone BRACE3000697. [AK124509]
A_33_P3422732	AK124533	LOC100131180	uncharacterized LOC100131180	gb|AK124533|tc|THC2626241	Homo sapiens cDNA FLJ42542 fis, clone BRACE3004435. [AK124533]
A_33_P3339715	AK124544	LOC644841	uncharacterized LOC644841	gb|AK124544|tc|THC2732613	Homo sapiens cDNA FLJ42553 fis, clone BRACE3005225. [AK124544]
A_21_P0013925	AK124550	LOC388692	uncharacterized LOC388692	gb|AK124550|gb|NR_027002|tc|THC2500760|tc|THC2515048	Homo sapiens cDNA FLJ42559 fis, clone BRACE3006226. [AK124550]
A_33_P3421480	AK124561	LOC100133145	uncharacterized LOC100133145	gb|AK124561|tc|THC2632258	Homo sapiens cDNA FLJ42570 fis, clone BRACE3007767. [AK124561]
A_19_P00320536	AK124562			gb|AK124562|gb|AK057149|tc|THC2491876	Homo sapiens cDNA FLJ42571 fis, clone BRACE3008036. [AK124562]
A_33_P3273919	AK124578	RNF212	ring finger protein 212	gb|AK124578|gb|XR_171443|tc|THC2637895	Homo sapiens cDNA FLJ42587 fis, clone BRACE3009377. [AK124578]
A_33_P3300172	AK124606	SPON2	spondin 2, extracellular matrix protein	gb|AK124606	Homo sapiens cDNA FLJ42615 fis, clone BRACE3014231. [AK124606]
A_33_P3222348	AK124642			gb|AK124642|tc|THC2486745	Homo sapiens cDNA FLJ42651 fis, clone BRACE3030103. [AK124642]
A_33_P3362737	AK124695			gb|AK124695|tc|THC2651587	Homo sapiens cDNA FLJ42705 fis, clone BRAMY3006297. [AK124695]
A_33_P3297285	AK124758			gb|AK124758|tc|THC2632521	Homo sapiens cDNA FLJ42768 fis, clone BRAWH3003522. [AK124758]
A_33_P3393360	AK124783	LOC100130927	uncharacterized LOC100130927	gb|AK124783	Homo sapiens cDNA FLJ42793 fis, clone BRAWH3007726. [AK124783]
A_33_P3337277	AK124859	LOC100129846	uncharacterized LOC100129846	gb|AK124859|tc|THC2476963	Homo sapiens cDNA FLJ42869 fis, clone BRHIP2022221. [AK124859]
A_33_P3253465	AK124891	LOC100131654	uncharacterized LOC100131654	gb|AK124891|tc|THC2486264	Homo sapiens cDNA FLJ42901 fis, clone BRHIP3011241. [AK124891]
A_33_P3233050	AK124895	SAMM50	SAMM50 sorting and assembly machinery component	gb|AK124895|tc|THC2476518	Homo sapiens cDNA FLJ42905 fis, clone BRHIP3015751. [AK124895]
A_33_P3254660	AK124971			gb|AK124971	Homo sapiens cDNA FLJ42981 fis, clone BRTHA2007422. [AK124971]
A_33_P3412375	AK124996			gb|AK124996|tc|THC2488548	Homo sapiens cDNA FLJ43006 fis, clone BRTHA2013707. [AK124996]
A_33_P3358412	AK125043	LOC100128198	uncharacterized LOC100128198	gb|AK125043|tc|THC2620670	Homo sapiens cDNA FLJ43053 fis, clone BRTHA3006856. [AK125043]
A_33_P3244578	AK125061	LOC100129675	uncharacterized LOC100129675	gb|AK125061|tc|THC2642601	Homo sapiens cDNA FLJ43071 fis, clone BRTHA3009291. [AK125061]
A_33_P3297651	AK125068	LOC100130540	uncharacterized LOC100130540	gb|AK125068|tc|THC2488932	Homo sapiens cDNA FLJ43078 fis, clone BRTHA3016845. [AK125068]
A_33_P3399598	AK125109	ABCD4	ATP-binding cassette, sub-family D (ALD), member 4	gb|AK125109|tc|THC2523786	Homo sapiens cDNA FLJ43119 fis, clone CTONG3003179. [AK125109]
A_33_P3228902	AK125136	LOC100133306	uncharacterized LOC100133306	gb|AK125136|tc|THC2618972	Homo sapiens cDNA FLJ43146 fis, clone CTONG3008566. [AK125136]
A_33_P3340129	AK125148	LOC100128551	uncharacterized LOC100128551	gb|AK125148|tc|THC2486913	Homo sapiens cDNA FLJ43158 fis, clone ERLTF2000324. [AK125148]
A_33_P3239322	AK125160	LOC100132474	uncharacterized LOC100132474	gb|AK125160|tc|THC2483638	Homo sapiens cDNA FLJ43170 fis, clone FCBBF3004847. [AK125160]
A_33_P3326904	AK125166	LOC441268	uncharacterized LOC441268	gb|AK125166	Homo sapiens cDNA FLJ43176 fis, clone FCBBF3008944. [AK125166]
A_33_P3732688	AK125175	LOC646034	uncharacterized LOC646034	gb|AK125175|tc|THC2488172|tc|THC2712993	Homo sapiens cDNA FLJ43185 fis, clone FCBBF3021940. [AK125175]
A_33_P3412603	AK125205			gb|AK125205|tc|THC2480499	Homo sapiens cDNA FLJ43215 fis, clone FEBRA2021908. [AK125205]
A_21_P0014280	AK125272	LOC100128276	uncharacterized LOC100128276	gb|AK125272|gb|XR_109113|gb|XR_171989|tc|THC2479151	Homo sapiens cDNA FLJ43282 fis, clone LIVER2007415. [AK125272]
A_33_P3343045	AK125276	CALHM2	calcium homeostasis modulator 2	gb|AK125276|tc|THC2478569	Homo sapiens cDNA FLJ43286 fis, clone MESAN2001979. [AK125276]
A_33_P3346635	AK125281	FAM20C	family with sequence similarity 20, member C	gb|AK125281|tc|THC2477098	Homo sapiens cDNA FLJ43291 fis, clone MESAN2015515. [AK125281]
A_33_P3392004	AK125285	LOC100129785	uncharacterized LOC100129785	gb|AK125285|tc|THC2484264	Homo sapiens cDNA FLJ43295 fis, clone MESTC2000153. [AK125285]
A_19_P00325336	AK125301			gb|AK125301|tc|THC2477614	Homo sapiens cDNA FLJ43311 fis, clone NT2RI2009855. [AK125301]
A_33_P3319780	AK125417	PRR7	proline rich 7 (synaptic)	gb|AK125417|tc|THC2482534	Homo sapiens cDNA FLJ43428 fis, clone OCBBF2027478. [AK125417]
A_33_P3302344	AK125438	LOC100128320	uncharacterized LOC100128320	gb|AK125438|tc|THC2631652	Homo sapiens cDNA FLJ43449 fis, clone OCBBF2032671. [AK125438]
A_33_P3222307	AK125520	LOC100129380	uncharacterized LOC100129380	gb|AK125520	Homo sapiens cDNA FLJ43532 fis, clone PLACE7001022. [AK125520]
A_33_P3404257	AK125546			gb|AK125546|tc|THC2517012	Homo sapiens cDNA FLJ43558 fis, clone PROST2018607. [AK125546]
A_33_P3259960	AK125579	LOC100128019	uncharacterized LOC100128019	gb|AK125579	Homo sapiens cDNA FLJ43591 fis, clone SMINT2002743. [AK125579]
A_21_P0014627	AK125599			gb|AK125599|tc|THC2617450	Homo sapiens cDNA FLJ43611 fis, clone SPLEN2013821. [AK125599]
A_33_P3275630	AK125613	LOC100131820	uncharacterized LOC100131820	gb|AK125613|tc|THC2484986	Homo sapiens cDNA FLJ43625 fis, clone SPLEN2024127. [AK125613]
A_33_P3369894	AK125616			gb|AK125616|gb|AK095786|tc|THC2492114	Homo sapiens cDNA FLJ43628 fis, clone SPLEN2027268. [AK125616]
A_33_P3285992	AK125618	VKORC1	vitamin K epoxide reductase complex, subunit 1	gb|AK125618|tc|THC2484274	Homo sapiens cDNA FLJ43630 fis, clone SPLEN2030479. [AK125618]
A_33_P3226755	AK125630	FLNA	filamin A, alpha	gb|AK125630|tc|THC2484428	Homo sapiens cDNA FLJ43642 fis, clone STOMA2004925. [AK125630]
A_33_P3289825	AK125674			gb|AK125674|tc|THC2487777	Homo sapiens cDNA FLJ43686 fis, clone TBAES2001751. [AK125674]
A_33_P3267198	AK125684	LOC100131132	uncharacterized LOC100131132	gb|AK125684|tc|THC2486395	Homo sapiens cDNA FLJ43696 fis, clone TBAES2007964. [AK125684]
A_33_P3392907	AK125720	LOC100128001	uncharacterized LOC100128001	gb|AK125720|tc|THC2662139	Homo sapiens cDNA FLJ43732 fis, clone TESTI1000491. [AK125720]
A_33_P3641456	AK125752	LOC642422	uncharacterized LOC642422	gb|AK125752|tc|THC2483956	Homo sapiens cDNA FLJ43764 fis, clone TESTI2048898. [AK125752]
A_33_P3240602	AK125754	IGFL2	IGF-like family member 2	gb|AK125754|tc|THC2478142	Homo sapiens cDNA FLJ43766 fis, clone TESTI2049246. [AK125754]
A_33_P3240607	AK125870	LOC100128699	uncharacterized LOC100128699	gb|AK125870|tc|THC2628108	Homo sapiens cDNA FLJ43882 fis, clone TESTI4009034. [AK125870]
A_33_P3381464	AK125883			gb|AK125883|tc|THC2636001	Homo sapiens cDNA FLJ43895 fis, clone TESTI4009638. [AK125883]
A_33_P3258076	AK125905	LOC100129581	uncharacterized LOC100129581	gb|AK125905|tc|THC2487896	Homo sapiens cDNA FLJ43917 fis, clone TESTI4011505. [AK125905]
A_33_P3315699	AK125937	LOC100130778	uncharacterized LOC100130778	gb|AK125937|tc|THC2627181	Homo sapiens cDNA FLJ43949 fis, clone TESTI4015263. [AK125937]
A_33_P3401482	AK125943			gb|AK125943|tc|THC2625943	Homo sapiens cDNA FLJ43955 fis, clone TESTI4015646. [AK125943]
A_33_P3289446	AK125976	LOC100131048	uncharacterized LOC100131048	gb|AK125976|tc|THC2638781	Homo sapiens cDNA FLJ43988 fis, clone TESTI4019417. [AK125976]
A_24_P410797	AK125979	KALRN	kalirin, RhoGEF kinase	gb|AK125979|gb|AL137629|gb|BC026865|ens|ENST00000393496	Homo sapiens cDNA FLJ43991 fis, clone TESTI4019843, highly similar to Rattus norvegicus huntingtin-associated protein interacting protein (duo) (Hapip). [AK125979]
A_33_P3350892	AK125987	LOC651337	uncharacterized LOC651337	gb|AK125987|tc|THC2482301	Homo sapiens cDNA FLJ43999 fis, clone TESTI4021491. [AK125987]
A_33_P3378161	AK126015	LOC100131066	uncharacterized LOC100131066	gb|AK126015|tc|THC2638533	Homo sapiens cDNA FLJ44027 fis, clone TESTI4026785. [AK126015]
A_33_P3251647	AK126016	PCBP3-OT1	PCBP3 overlapping transcript 1	gb|AK126016|tc|THC2635221	Homo sapiens cDNA FLJ44028 fis, clone TESTI4027516. [AK126016]
A_33_P3407751	AK126029			gb|AK126029|tc|THC2490293	Homo sapiens cDNA FLJ44041 fis, clone TESTI4029370. [AK126029]
A_33_P3383071	AK126077	LOC100128437	uncharacterized LOC100128437	gb|AK126077	Homo sapiens cDNA FLJ44089 fis, clone TESTI4041624. [AK126077]
A_33_P3367889	AK126078	LOC100130657	uncharacterized LOC100130657	gb|AK126078|tc|THC2487334	Homo sapiens cDNA FLJ44090 fis, clone TESTI4041903. [AK126078]
A_33_P3224505	AK126083	LOC100131099	uncharacterized LOC100131099	gb|AK126083|gb|AK125931|tc|THC2481838	Homo sapiens cDNA FLJ44095 fis, clone TESTI4042444. [AK126083]
A_33_P3412295	AK126090	LOC645645	uncharacterized LOC645645	gb|AK126090|tc|THC2626252	Homo sapiens cDNA FLJ44102 fis, clone TESTI4044035. [AK126090]
A_33_P3296841	AK126091	LOC100131034	uncharacterized LOC100131034	gb|AK126091	Homo sapiens cDNA FLJ44103 fis, clone TESTI4044084. [AK126091]
A_33_P3285092	AK126123	LOC100129763	uncharacterized LOC100129763	gb|AK126123|tc|THC2486333	Homo sapiens cDNA FLJ44135 fis, clone THYMU2009134. [AK126123]
A_33_P3220045	AK126136	AKNA	AT-hook transcription factor	gb|AK126136|tc|THC2489240	Homo sapiens cDNA FLJ44148 fis, clone THYMU2030637. [AK126136]
A_33_P3263392	AK126149	LOC729696	uncharacterized LOC729696	gb|AK126149|tc|THC2484967	Homo sapiens cDNA FLJ44161 fis, clone THYMU2033070. [AK126149]
A_33_P3351785	AK126221	LOC100131599	uncharacterized LOC100131599	gb|AK126221	Homo sapiens cDNA FLJ44233 fis, clone THYMU3006963. [AK126221]
A_33_P3388183	AK126237			gb|AK126237|tc|THC2483742	Homo sapiens cDNA FLJ44249 fis, clone TKIDN2002632. [AK126237]
A_33_P3665553	AK126241	LOC100233156	tektin 4 pseudogene	gb|AK126241|gb|AV752055|gb|BF431467|tc|THC2508069	Homo sapiens cDNA FLJ44253 fis, clone TKIDN2009092. [AK126241]
A_33_P3423590	AK126260	LOC100129275	uncharacterized LOC100129275	gb|AK126260|tc|THC2490247	Homo sapiens cDNA FLJ44272 fis, clone TOVAR2000649. [AK126260]
A_33_P3313559	AK126336	ORMDL1	ORMDL sphingolipid biosynthesis regulator 1	gb|AK126336|tc|THC2493613	Homo sapiens cDNA FLJ44364 fis, clone TRACH3008201. [AK126336]
A_33_P3364211	AK126423	PDZRN3-AS1	PDZRN3 antisense RNA 1	gb|AK126423	Homo sapiens cDNA FLJ44459 fis, clone UTERU2024656. [AK126423]
A_32_P198990	AK126439	LOC100131929	uncharacterized LOC100131929	gb|AK126439|tc|THC2682328|tc|THC2656778|tc|THC2478491	Homo sapiens cDNA FLJ44475 fis, clone UTERU2031521. [AK126439]
A_33_P3229452	AK126441	FLJ44477	FLJ44477 protein	gb|AK126441|tc|THC2484299	Homo sapiens cDNA FLJ44477 fis, clone UTERU2031703. [AK126441]
A_33_P3326627	AK126528	LOC100130468	uncharacterized LOC100130468	gb|AK126528|tc|THC2481787	Homo sapiens cDNA FLJ44564 fis, clone UTERU3009259. [AK126528]
A_33_P3329301	AK126557	LOC646014	uncharacterized LOC646014	gb|AK126557|tc|THC2483176	Homo sapiens cDNA FLJ44593 fis, clone BLADE2002744. [AK126557]
A_33_P3216808	AK126562	LOC100129042	uncharacterized LOC100129042	gb|AK126562|tc|THC2486789	Homo sapiens cDNA FLJ44599 fis, clone BLADE2007735. [AK126562]
A_33_P3361584	AK126579	LOC100130930	uncharacterized LOC100130930	gb|AK126579|tc|NP1165336|tc|THC2480454	Homo sapiens cDNA FLJ44616 fis, clone BRACE2012936. [AK126579]
A_33_P3401813	AK126599			gb|AK126599|tc|THC2489674	Homo sapiens cDNA FLJ44636 fis, clone BRACE2025452. [AK126599]
A_33_P3289386	AK126601			gb|AK126601|tc|THC2483442	Homo sapiens cDNA FLJ44638 fis, clone BRACE2027312. [AK126601]
A_33_P3342175	AK126607			gb|AK126607|tc|THC2484734	Homo sapiens cDNA FLJ44644 fis, clone BRACE2033128. [AK126607]
A_33_P3626709	AK126613	LOC100129280	uncharacterized LOC100129280	gb|AK126613|tc|THC2486557	Homo sapiens cDNA FLJ44650 fis, clone BRACE2039607. [AK126613]
A_33_P3241844	AK126625	ZNF551	zinc finger protein 551	gb|AK126625	Homo sapiens cDNA FLJ44663 fis, clone BRACE3003866. [AK126625]
A_33_P3305088	AK126633	LOC100129840	uncharacterized LOC100129840	gb|AK126633|tc|THC2487692	Homo sapiens cDNA FLJ44675 fis, clone BRACE3007869. [AK126633]
A_33_P3415778	AK126643	LOC100129721	uncharacterized LOC100129721	gb|AK126643|tc|THC2626336	Homo sapiens cDNA FLJ44685 fis, clone BRACE3011447. [AK126643]
A_33_P3671729	AK126671	FLJ44715	uncharacterized LOC386671	gb|AK126671|gb|CU676339	Homo sapiens cDNA FLJ44715 fis, clone BRACE3021430. [AK126671]
A_33_P3380356	AK126705	LOC100127991	uncharacterized LOC100127991	gb|AK126705|tc|THC2487008	Homo sapiens cDNA FLJ44751 fis, clone BRACE3029447. [AK126705]
A_33_P3413791	AK126710	LOC100130314	uncharacterized LOC100130314	gb|AK126710|tc|THC2665168	Homo sapiens cDNA FLJ44756 fis, clone BRACE3031184. [AK126710]
A_33_P3231428	AK126714			gb|AK126714|tc|THC2480753	Homo sapiens cDNA FLJ44760 fis, clone BRACE3031579. [AK126714]
A_33_P3239527	AK126772	LOC100128517	uncharacterized LOC100128517	gb|AK126772|tc|THC2504801	Homo sapiens cDNA FLJ44820 fis, clone BRACE3046049. [AK126772]
A_33_P3373203	AK126778			gb|AK126778|tc|THC2506186	Homo sapiens cDNA FLJ44826 fis, clone BRACE3046762. [AK126778]
A_33_P3316239	AK126781	LOC100130419	uncharacterized LOC100130419	gb|AK126781|gb|CR744089|tc|THC2629820	Homo sapiens cDNA FLJ44830 fis, clone BRACE3047018. [AK126781]
A_33_P3274179	AK126787	ERV18-1	endogenous retrovirus group 18, member 1	gb|AK126787	Homo sapiens cDNA FLJ44837 fis, clone BRACE3048677. [AK126787]
A_33_P3329632	AK126788	FLJ44838	uncharacterized LOC644767	gb|AK126788|tc|THC2483574	Homo sapiens cDNA FLJ44838 fis, clone BRACE3048756. [AK126788]
A_33_P3264740	AK126791	LOC100132850	uncharacterized LOC100132850	gb|AK126791|tc|THC2634716	Homo sapiens cDNA FLJ44841 fis, clone BRACE3049186. [AK126791]
A_33_P3422471	AK126796			gb|AK126796|gb|BC046923|gb|XR_159201|tc|THC2482350	Homo sapiens cDNA FLJ44846 fis, clone BRACE3051144. [AK126796]
A_33_P3215367	AK126800			gb|AK126800|tc|THC2707716	Homo sapiens cDNA FLJ44850 fis, clone BRACE3051722. [AK126800]
A_21_P0014899	AK126805			gb|AK126805|gb|AL833615|tc|THC2491554	Homo sapiens cDNA FLJ44855 fis, clone BRACE3052486. [AK126805]
A_33_P3708364	AK126853	LOC644285	uncharacterized LOC644285	gb|AK126853|gb|AK054805|gb|AK055011|tc|THC2491893	Homo sapiens cDNA FLJ44905 fis, clone BRAMY3005912. [AK126853]
A_33_P3263287	AK126895	LOC100129111	uncharacterized LOC100129111	gb|AK126895|tc|THC2638098	Homo sapiens cDNA FLJ44947 fis, clone BRAMY4001913. [AK126895]
A_33_P3339256	AK126938			gb|AK126938|tc|THC2633794	Homo sapiens cDNA FLJ44991 fis, clone BRAWH3008867. [AK126938]
A_33_P3366754	AK126945	LOC100128670	uncharacterized LOC100128670	gb|AK126945|tc|THC2490731	Homo sapiens cDNA FLJ44998 fis, clone BRAWH3010833. [AK126945]
A_33_P3260110	AK126960			gb|AK126960|tc|THC2477343	Homo sapiens cDNA FLJ45013 fis, clone BRAWH3013508. [AK126960]
A_33_P3299244	AK126977	LOC100129089	uncharacterized LOC100129089	gb|AK126977|tc|THC2632243	Homo sapiens cDNA FLJ45030 fis, clone BRAWH3018369. [AK126977]
A_33_P3395738	AK127004	BCAR1	breast cancer anti-estrogen resistance 1	gb|AK127004|gb|AK022238|tc|THC2605333	Homo sapiens cDNA FLJ45059 fis, clone BRAWH3023274. [AK127004]
A_33_P3367894	AK127022			gb|AK127022|tc|THC2621642	Homo sapiens cDNA FLJ45078 fis, clone BRAWH3027616. [AK127022]
A_33_P3242119	AK127029			gb|AK127029|tc|THC2633533	Homo sapiens cDNA FLJ45085 fis, clone BRAWH3028754. [AK127029]
A_33_P3399693	AK127048	LOC100127955	uncharacterized LOC100127955	gb|AK127048|tc|THC2622773	Homo sapiens cDNA FLJ45105 fis, clone BRAWH3033117. [AK127048]
A_33_P3336592	AK127052	KLF13	Kruppel-like factor 13	gb|AK127052|tc|THC2486640	Homo sapiens cDNA FLJ45109 fis, clone BRAWH3034097. [AK127052]
A_33_P3240148	AK127068	LOC100131101	uncharacterized LOC100131101	gb|AK127068|tc|THC2619617	Homo sapiens cDNA FLJ45125 fis, clone BRAWH3036561. [AK127068]
A_33_P3389912	AK127083	LOC100130542	uncharacterized LOC100130542	gb|AK127083|tc|THC2618054	Homo sapiens cDNA FLJ45140 fis, clone BRAWH3040297. [AK127083]
A_33_P3242778	AK127110	LOC100129888	uncharacterized LOC100129888	gb|AK127110|tc|THC2619403	Homo sapiens cDNA FLJ45167 fis, clone BRAWH3044676. [AK127110]
A_33_P3282185	AK127116			gb|AK127116|tc|THC2619004	Homo sapiens cDNA FLJ45173 fis, clone BRAWH3046196. [AK127116]
A_33_P3335930	AK127126	LOC100130573	uncharacterized LOC100130573	gb|AK127126|tc|THC2622621	Homo sapiens cDNA FLJ45183 fis, clone BRAWH3047946. [AK127126]
A_33_P3419032	AK127150	DLG2	discs, large homolog 2 (Drosophila)	gb|AK127150|tc|THC2476616	Homo sapiens cDNA FLJ45207 fis, clone BRCAN2010665, highly similar to Channel associated protein of synapse-110. [AK127150]
A_33_P3287228	AK127152	IQCD	IQ motif containing D	gb|AK127152|tc|THC2487133	Homo sapiens cDNA FLJ45209 fis, clone BRCAN2015757. [AK127152]
A_33_P3214533	AK127153			gb|AK127153	Homo sapiens cDNA FLJ45210 fis, clone BRCAN2018269. [AK127153]
A_33_P3377190	AK127156	LOC100131662	uncharacterized LOC100131662	gb|AK127156|tc|THC2479748	Homo sapiens cDNA FLJ45218 fis, clone BRCAN2019653. [AK127156]
A_33_P3393456	AK127184	LOC100131129	uncharacterized LOC100131129	gb|AK127184|tc|THC2490579	Homo sapiens cDNA FLJ45249 fis, clone BRHIP2006921. [AK127184]
A_33_P3412752	AK127186	LOC100128607	uncharacterized LOC100128607	gb|AK127186|tc|THC2630316	Homo sapiens cDNA FLJ45251 fis, clone BRHIP2009177. [AK127186]
A_33_P3354631	AK127208			gb|AK127208|tc|THC2520399	Homo sapiens cDNA FLJ45275 fis, clone BRHIP3000859. [AK127208]
A_33_P3415124	AK127211	DNAH10OS	dynein, axonemal, heavy chain 10 opposite strand	gb|AK127211|ens|ENST00000514254|tc|THC2631943	Homo sapiens cDNA FLJ45278 fis, clone BRHIP3001141. [AK127211]
A_33_P3239914	AK127222	LOC100130741	uncharacterized LOC100130741	gb|AK127222|tc|THC2629718	Homo sapiens cDNA FLJ45289 fis, clone BRHIP3002363. [AK127222]
A_33_P3282683	AK127225	LOC100130027	uncharacterized LOC100130027	gb|AK127225|tc|THC2477299	Homo sapiens cDNA FLJ45292 fis, clone BRHIP3002931. [AK127225]
A_33_P3338397	AK127243	LOC100128651	uncharacterized LOC100128651	gb|AK127243	Homo sapiens cDNA FLJ45310 fis, clone BRHIP3004774. [AK127243]
A_33_P3376444	AK127260	ZDHHC23	zinc finger, DHHC-type containing 23	gb|AK127260|tc|THC2638096	Homo sapiens cDNA FLJ45327 fis, clone BRHIP3006950. [AK127260]
A_33_P3241095	AK127285	TMBIM4	transmembrane BAX inhibitor motif containing 4	gb|AK127285|tc|THC2619200	Homo sapiens cDNA FLJ45352 fis, clone BRHIP3012185. [AK127285]
A_33_P3364607	AK127296	LOC100130051	uncharacterized LOC100130051	gb|AK127296	Homo sapiens cDNA FLJ45363 fis, clone BRHIP3015854. [AK127296]
A_33_P3303910	AK127323	FAM53B	family with sequence similarity 53, member B	gb|AK127323|tc|THC2623918	Homo sapiens cDNA FLJ45394 fis, clone BRHIP3027160. [AK127323]
A_33_P3289491	AK127359	LOC100129069	uncharacterized LOC100129069	gb|AK127359|tc|THC2482533	Homo sapiens cDNA FLJ45433 fis, clone BRHIP3040878. [AK127359]
A_33_P3220167	AK127362	C11orf39	chromosome 11 open reading frame 39	gb|AK127362|tc|THC2486373	Homo sapiens cDNA FLJ45436 fis, clone BRHIP3043012. [AK127362]
A_33_P3272412	AK127393	FLJ45482	uncharacterized LOC645566	gb|AK127393|gb|AK092809|tc|THC2478389	Homo sapiens cDNA FLJ45482 fis, clone BRTHA2001953. [AK127393]
A_33_P3336248	AK127397			gb|AK127397|tc|THC2482485	Homo sapiens cDNA FLJ45488 fis, clone BRTHA2003759. [AK127397]
A_33_P3333992	AK127414	LOC100132495	uncharacterized LOC100132495	gb|AK127414|tc|THC2486022	Homo sapiens cDNA FLJ45506 fis, clone BRTHA2020695. [AK127414]
A_33_P3253361	AK127417			gb|AK127417|tc|THC2532263	Homo sapiens cDNA FLJ45509 fis, clone BRTHA2020811. [AK127417]
A_33_P3411885	AK127423	LOC100128851	uncharacterized LOC100128851	gb|AK127423|tc|THC2483564	Homo sapiens cDNA FLJ45515 fis, clone BRTHA2022914. [AK127423]
A_33_P3398111	AK127438	ZC3H18-AS1	ZC3H18 antisense RNA 1 (head to head)	gb|AK127438|tc|THC2698600	Homo sapiens cDNA FLJ45530 fis, clone BRTHA2028297. [AK127438]
A_33_P3286362	AK127441	LOC100131023	uncharacterized LOC100131023	gb|AK127441|tc|THC2486452	Homo sapiens cDNA FLJ45533 fis, clone BRTHA2030213. [AK127441]
A_33_P3351259	AK127462	LOC100130560	uncharacterized LOC100130560	gb|AK127462|tc|THC2485942	Homo sapiens cDNA FLJ45554 fis, clone BRTHA2038353. [AK127462]
A_33_P3230926	AK127488	LOC100130429	uncharacterized LOC100130429	gb|AK127488|tc|THC2645242	Homo sapiens cDNA FLJ45580 fis, clone BRTHA3011510. [AK127488]
A_33_P3225755	AK127489	LOC100129938	uncharacterized LOC100129938	gb|AK127489|tc|THC2621388	Homo sapiens cDNA FLJ45581 fis, clone BRTHA3011892. [AK127489]
A_32_P185481	AK127494			gb|AK127494|tc|THC2679023	Homo sapiens cDNA FLJ45587 fis, clone BRTHA3014105. [AK127494]
A_33_P3351991	AK127505			gb|AK127505|tc|THC2477268	Homo sapiens cDNA FLJ45598 fis, clone BRTHA3018623. [AK127505]
A_33_P3423595	AK127522	LOC100128529	uncharacterized LOC100128529	gb|AK127522|tc|THC2650259	Homo sapiens cDNA FLJ45615 fis, clone BRTHA3026180. [AK127522]
A_33_P3400334	AK127532	LOC100130372	uncharacterized LOC100130372	gb|AK127532|tc|THC2641575	Homo sapiens cDNA FLJ45625 fis, clone BRTHA3028505. [AK127532]
A_33_P3361896	AK127538	LOC100127994	uncharacterized LOC100127994	gb|AK127538|tc|THC2491217	Homo sapiens cDNA FLJ45631 fis, clone CHONS2001797. [AK127538]
A_33_P3288219	AK127589			gb|AK127589|tc|THC2490425	Homo sapiens cDNA FLJ45684 fis, clone FCBBF3005160. [AK127589]
A_33_P3381966	AK127597	LOC100129311	uncharacterized LOC100129311	gb|AK127597|tc|THC2633780	Homo sapiens cDNA FLJ45693 fis, clone FEBRA2012625. [AK127597]
A_33_P3379526	AK127601			gb|AK127601|tc|NP850940	Homo sapiens cDNA FLJ45698 fis, clone FEBRA2017811. [AK127601]
A_33_P3289338	AK127606	LOC100131346	uncharacterized LOC100131346	gb|AK127606|tc|THC2487360	Homo sapiens cDNA FLJ45704 fis, clone FEBRA2026977. [AK127606]
A_33_P3399748	AK127655	SECISBP2	SECIS binding protein 2	gb|AK127655|tc|THC2480320	Homo sapiens cDNA FLJ45753 fis, clone LYMPB2002478. [AK127655]
A_33_P3371109	AK127669	LOC100130597	uncharacterized LOC100130597	gb|AK127669|tc|THC2483424	Homo sapiens cDNA FLJ45767 fis, clone NETRP2000439. [AK127669]
A_33_P3385121	AK127678	LOC100129322	uncharacterized LOC100129322	gb|AK127678|tc|THC2486403	Homo sapiens cDNA FLJ45776 fis, clone NETRP2004090. [AK127678]
A_33_P3302300	AK127681	LOC100128333	uncharacterized LOC100128333	gb|AK127681|tc|THC2483722	Homo sapiens cDNA FLJ45779 fis, clone NETRP2005282. [AK127681]
A_33_P3275412	AK127688	ADAMTSL4-AS1	ADAMTSL4 antisense RNA 1	gb|AK127688|tc|THC2486136	Homo sapiens cDNA FLJ45786 fis, clone NETRP2008488. [AK127688]
A_33_P3294424	AK127690	LOC727799	uncharacterized LOC727799	gb|AK127690|tc|THC2483858	Homo sapiens cDNA FLJ45789 fis, clone NOVAR2000783. [AK127690]
A_33_P3831099	AK127717	LOC401433	uncharacterized LOC401433	gb|AK127717|tc|THC2480291|tc|THC2778789	Homo sapiens cDNA FLJ45817 fis, clone NT2RP7020343. [AK127717]
A_33_P3389872	AK127729	LRRK2	leucine-rich repeat kinase 2	gb|AK127729|tc|THC2486890	Homo sapiens cDNA FLJ45829 fis, clone NT2RP8006452. [AK127729]
A_33_P3374221	AK127740	LOC643936	uncharacterized LOC643936	gb|AK127740|tc|THC2486454	Homo sapiens cDNA FLJ45840 fis, clone NTONG2004829. [AK127740]
A_33_P3327158	AK127761	LOC100131432	uncharacterized LOC100131432	gb|AK127761|tc|THC2657439	Homo sapiens cDNA FLJ45862 fis, clone OCBBF3000830. [AK127761]
A_33_P3356371	AK127766			gb|AK127766|tc|THC2668151	Homo sapiens cDNA FLJ45867 fis, clone OCBBF3003745. [AK127766]
A_33_P3326807	AK127768	LOC100130152	uncharacterized LOC100130152	gb|AK127768|gb|AK095740|tc|THC2601432	Homo sapiens cDNA FLJ45869 fis, clone OCBBF3004908. [AK127768]
A_33_P3378702	AK127786			gb|AK127786	Homo sapiens cDNA FLJ45887 fis, clone OCBBF3021502. [AK127786]
A_32_P148726	AK127789	LOC728673	uncharacterized LOC728673	gb|AK127789|tc|THC2476245	Homo sapiens cDNA FLJ45890 fis, clone OCBBF3022576. [AK127789]
A_33_P3350232	AK127825			gb|AK127825|tc|THC2487473	Homo sapiens cDNA FLJ45928 fis, clone PLACE6019674. [AK127825]
A_33_P3334155	AK127831	GS1-24F4.2	uncharacterized LOC100652791	gb|AK127831|tc|THC2624622	Homo sapiens cDNA FLJ45934 fis, clone PLACE7003684. [AK127831]
A_33_P3798989	AK127847	FLJ45950	FLJ45950 protein	gb|AK127847	Homo sapiens cDNA FLJ45950 fis, clone PLACE7008136. [AK127847]
A_33_P3306018	AK127893			gb|AK127893|tc|THC2487864	Homo sapiens cDNA FLJ45999 fis, clone SMINT2009895. [AK127893]
A_33_P3221718	AK127907	LOC100129373	uncharacterized LOC100129373	gb|AK127907|tc|THC2485866	Homo sapiens cDNA FLJ46014 fis, clone SPLEN2011252. [AK127907]
A_33_P3302563	AK127916	LOC100129408	uncharacterized LOC100129408	gb|AK127916|tc|THC2482790	Homo sapiens cDNA FLJ46023 fis, clone SPLEN2021991. [AK127916]
A_33_P3417328	AK127929	SHROOM3	shroom family member 3	gb|AK127929|tc|THC2487622	Homo sapiens cDNA FLJ46038 fis, clone SPLEN2034934, moderately similar to Mus musculus shroom (Shrm). [AK127929]
A_33_P3212500	AK127934	SEMA3F-AS1	SEMA3F antisense RNA 1	gb|AK127934|tc|THC2488230	Homo sapiens cDNA FLJ46043 fis, clone SPLEN2042051. [AK127934]
A_33_P3305418	AK127935			gb|AK127935|tc|THC2488043	Homo sapiens cDNA FLJ46044 fis, clone STOMA2003894. [AK127935]
A_33_P3513023	AK127961			gb|AK127961|tc|THC2484285	Homo sapiens cDNA FLJ46073 fis, clone TESTI2001364. [AK127961]
A_33_P3290318	AK127999			gb|AK127999|tc|THC2489497	Homo sapiens cDNA FLJ46117 fis, clone TESTI2037572. [AK127999]
A_33_P3860715	AK128002	FLJ46120	uncharacterized LOC647008	gb|AK128002	Homo sapiens cDNA FLJ46120 fis, clone TESTI2038733. [AK128002]
A_33_P3437283	AK128004	LOC643551	uncharacterized LOC643551	gb|AK128004|tc|THC2483263	Homo sapiens cDNA FLJ46123 fis, clone TESTI2039738. [AK128004]
A_33_P3421530	AK128020	HMCN2	hemicentin 2	gb|AK128020|tc|THC2485399	Homo sapiens cDNA FLJ46139 fis, clone TESTI2052670, weakly similar to Basement membrane-specific heparan sulfate proteoglycan core protein precursor. [AK128020]
A_33_P3380783	AK128032	LOC100128184	uncharacterized LOC100128184	gb|AK128032|tc|THC2605620	Homo sapiens cDNA FLJ46151 fis, clone TESTI4000957. [AK128032]
A_33_P3415653	AK128046	LOC100128668	uncharacterized LOC100128668	gb|AK128046|tc|THC2651212	Homo sapiens cDNA FLJ46166 fis, clone TESTI4002889. [AK128046]
A_33_P3287716	AK128048			gb|AK128048|tc|THC2624161	Homo sapiens cDNA FLJ46168 fis, clone TESTI4003279. [AK128048]
A_33_P3244224	AK128074	LOC100129048	uncharacterized LOC100129048	gb|AK128074|tc|THC2485762	Homo sapiens cDNA FLJ46195 fis, clone TESTI4006539. [AK128074]
A_33_P3335262	AK128088	CATSPERD	catsper channel auxiliary subunit delta	gb|AK128088|tc|THC2490505	Homo sapiens cDNA FLJ46209 fis, clone TESTI4011616. [AK128088]
A_21_P0011727	AK128109			gb|AK128109|linc|TCONS_l2_00012909	Homo sapiens cDNA FLJ46230 fis, clone TESTI4014977. [AK128109]
A_33_P3326882	AK128135	LOC100131032	uncharacterized LOC100131032	gb|AK128135|tc|THC2623541	Homo sapiens cDNA FLJ46256 fis, clone TESTI4023654. [AK128135]
A_33_P3307223	AK128215			gb|AK128215|tc|THC2487515	Homo sapiens cDNA FLJ46347 fis, clone TESTI4047437. [AK128215]
A_33_P3385681	AK128224	LOC100130768	uncharacterized LOC100130768	gb|AK128224|tc|THC2617001	Homo sapiens cDNA FLJ46357 fis, clone TESTI4049562. [AK128224]
A_33_P3311660	AK128239			gb|AK128239	Homo sapiens cDNA FLJ46373 fis, clone TESTI4052132. [AK128239]
A_33_P3422559	AK128253	LOC100132071	uncharacterized LOC100132071	gb|AK128253|tc|THC2480996	Homo sapiens cDNA FLJ46388 fis, clone THYMU3001082. [AK128253]
A_33_P3397180	AK128261	LOC100129324	uncharacterized LOC100129324	gb|AK128261|tc|THC2484056	Homo sapiens cDNA FLJ46397 fis, clone THYMU3003958. [AK128261]
A_33_P3376350	AK128263	SLC38A10	solute carrier family 38, member 10	gb|AK128263|tc|THC2483288	Homo sapiens cDNA FLJ46399 fis, clone THYMU3004632. [AK128263]
A_33_P3411307	AK128269	LOC100130276	uncharacterized LOC100130276	gb|AK128269|tc|THC2489823	Homo sapiens cDNA FLJ46406 fis, clone THYMU3009755. [AK128269]
A_33_P3215288	AK128288	MIR646HG	MIR646 host gene (non-protein coding)	gb|AK128288|tc|THC2481282	Homo sapiens cDNA FLJ46426 fis, clone THYMU3013897. [AK128288]
A_33_P3358885	AK128355	LOC100130913	uncharacterized LOC100130913	gb|AK128355|tc|THC2484009	Homo sapiens cDNA FLJ46498 fis, clone THYMU3029318. [AK128355]
A_33_P3273000	AK128371	PTK2B	protein tyrosine kinase 2 beta	gb|AK128371|tc|THC2480045|tc|THC2597523	Homo sapiens cDNA FLJ46514 fis, clone THYMU3032798, highly similar to Focal adhesion kinase 2 (EC 2.7.1.112). [AK128371]
A_33_P3263317	AK128421			gb|AK128421|tc|THC2483404	Homo sapiens cDNA FLJ46564 fis, clone THYMU3040746, highly similar to Ig gamma-2 chain C region. [AK128421]
A_33_P3375413	AK128441	LOC100131719	uncharacterized LOC100131719	gb|AK128441|tc|THC2482907	Homo sapiens cDNA FLJ46584 fis, clone THYMU3043688. [AK128441]
A_33_P3307049	AK128478	LOC100129363	uncharacterized LOC100129363	gb|AK128478|tc|THC2485447	Homo sapiens cDNA FLJ46623 fis, clone TLUNG2001810. [AK128478]
A_33_P3235891	AK128523			gb|AK128523	Homo sapiens cDNA FLJ46681 fis, clone TRACH3010382. [AK128523]
A_33_P3271176	AK128528	LOC100130057	uncharacterized LOC100130057	gb|AK128528|tc|THC2487245	Homo sapiens cDNA FLJ46686 fis, clone TRACH3011454. [AK128528]
A_33_P3399566	AK128535	LOC100130931	uncharacterized LOC100130931	gb|AK128535|tc|THC2489863	Homo sapiens cDNA FLJ46693 fis, clone TRACH3012864. [AK128535]
A_33_P3326105	AK128551	RNF216	ring finger protein 216	gb|AK128551|tc|THC2632265	Homo sapiens cDNA FLJ46710 fis, clone TRACH3016368. [AK128551]
A_33_P3403595	AK128633	LOC100130976	uncharacterized LOC100130976	gb|AK128633|tc|THC2522385	Homo sapiens cDNA FLJ46792 fis, clone TRACH3029520. [AK128633]
A_33_P3402943	AK128705	LOC100128591	uncharacterized LOC100128591	gb|AK128705|tc|THC2514361	Homo sapiens cDNA FLJ46872 fis, clone UTERU3013167. [AK128705]
A_33_P3630129	AK128708	FLJ46875	uncharacterized LOC440918	gb|AK128708|tc|THC2606560	Homo sapiens cDNA FLJ46875 fis, clone UTERU3014446. [AK128708]
A_33_P3311820	AK128747	FLJ44674	FLJ44674 protein	gb|AK128747|tc|THC2628397	Homo sapiens cDNA FLJ44674 fis, clone BRACE3007649. [AK128747]
A_33_P3274768	AK128756	LOC100132790	uncharacterized LOC100132790	gb|AK128756|tc|THC2481891	Homo sapiens cDNA FLJ44869 fis, clone BRAMY2015516. [AK128756]
A_33_P3278801	AK128758	LRCH3	leucine-rich repeats and calponin homology (CH) domain containing 3	gb|AK128758|tc|THC2632246	Homo sapiens cDNA FLJ44976 fis, clone BRAWH3001833. [AK128758]
A_33_P3355649	AK128759			gb|AK128759|tc|THC2489262	Homo sapiens cDNA FLJ45035 fis, clone BRAWH3019594. [AK128759]
A_33_P3283201	AK128779			gb|AK128779|tc|THC2482363	Homo sapiens cDNA FLJ45443 fis, clone BRSSN2012157. [AK128779]
A_33_P3280360	AK128800	LOC100133857	uncharacterized LOC100133857	gb|AK128800|tc|THC2487422	Homo sapiens cDNA FLJ45691 fis, clone FEBRA2002260. [AK128800]
A_33_P3248973	AK128820	LOC100034248	uncharacterized LOC100034248	gb|AK128820|tc|NP1140822	Homo sapiens cDNA FLJ46102 fis, clone TESTI2023386. [AK128820]
A_33_P3381701	AK128824			gb|AK128824|tc|THC2488341	Homo sapiens cDNA FLJ46160 fis, clone TESTI4002141. [AK128824]
A_33_P3318611	AK128825	LOC100131907	uncharacterized LOC100131907	gb|AK128825|tc|THC2665528	Homo sapiens cDNA FLJ46268 fis, clone TESTI4027262. [AK128825]
A_33_P3241244	AK128841	LOC100131822	uncharacterized LOC100131822	gb|AK128841	Homo sapiens cDNA FLJ46421 fis, clone THYMU3013197. [AK128841]
A_33_P3356863	AK128846			gb|AK128846|tc|THC2486469	Homo sapiens cDNA FLJ46497 fis, clone THYMU3029188. [AK128846]
A_33_P3256344	AK128866			gb|AK128866|tc|THC2487150	Homo sapiens cDNA FLJ46832 fis, clone UTERU2023941. [AK128866]
A_33_P3247788	AK128878	LOC100128063	uncharacterized LOC100128063	gb|AK128878|tc|THC2488220	Homo sapiens cDNA FLJ46910 fis, clone OCBBF3021515. [AK128878]
A_33_P3246258	AK129520	C2CD2	C2 calcium-dependent domain containing 2	gb|AK129520|tc|NP852850	Homo sapiens cDNA FLJ26009 fis, clone HRT03250. [AK129520]
A_21_P0014115	AK129526			gb|AK129526|gb|AK025851|tc|THC2474283	Homo sapiens cDNA FLJ26015 fis, clone MPC03596. [AK129526]
A_33_P3273723	AK129540			gb|AK129540|tc|THC2630738	Homo sapiens cDNA FLJ26029 fis, clone PNC05018. [AK129540]
A_33_P3381117	AK129545	LOC100128563	uncharacterized LOC100128563	gb|AK129545|gb|XR_132703|tc|THC2489122	Homo sapiens cDNA FLJ26034 fis, clone PNC08933. [AK129545]
A_33_P3224891	AK129559	LOC729275	uncharacterized LOC729275	gb|AK129559	Homo sapiens cDNA FLJ26048 fis, clone PRS02384. [AK129559]
A_33_P3328973	AK129565			gb|AK129565|tc|THC2489575	Homo sapiens cDNA FLJ26054 fis, clone PRS03205. [AK129565]
A_33_P3555368	AK129597	FLJ26086	uncharacterized LOC440129	gb|AK129597|tc|NP1158127	Homo sapiens cDNA FLJ26086 fis, clone RCT05358. [AK129597]
A_33_P3245095	AK129612			gb|AK129612	Homo sapiens cDNA FLJ26101 fis, clone SLV05922. [AK129612]
A_21_P0013963	AK129626	LOC100507445	uncharacterized LOC100507445	gb|AK129626|tc|NP852826	Homo sapiens cDNA FLJ26115 fis, clone SPL06819. [AK129626]
A_21_P0014941	AK129633	SDIM1	stress responsive DNAJB4 interacting membrane protein 1	gb|AK129633|gb|XR_133440|tc|THC2487626	Homo sapiens cDNA FLJ26122 fis, clone SYN00634. [AK129633]
A_33_P3265945	AK129671			gb|AK129671|tc|THC2486074	Homo sapiens cDNA FLJ26160 fis, clone ADG02164. [AK129671]
A_33_P3252954	AK129677			gb|AK129677|tc|NP852812	Homo sapiens cDNA FLJ26166 fis, clone ADG02852. [AK129677]
A_33_P3243649	AK129685	LOC100131831	uncharacterized LOC100131831	gb|AK129685|gb|BX647910|tc|THC2480574	Homo sapiens cDNA FLJ26174 fis, clone ADG03920. [AK129685]
A_21_P0014872	AK129697	LOC100505923	uncharacterized LOC100505923	gb|AK129697|tc|NP852804	Homo sapiens cDNA FLJ26186 fis, clone ADG04757. [AK129697]
A_33_P3290303	AK129701			gb|AK129701|tc|THC2490591	Homo sapiens cDNA FLJ26190 fis, clone ADG05106. [AK129701]
A_21_P0014046	AK129721			gb|AK129721|tc|THC2486295	Homo sapiens cDNA FLJ26210 fis, clone ADG07645. [AK129721]
A_33_P3317331	AK129846			gb|AK129846|tc|NP852785	Homo sapiens cDNA FLJ26336 fis, clone HRT02842. [AK129846]
A_21_P0014786	AK129895	LOC100507663	uncharacterized LOC100507663	gb|AK129895|gb|XR_171846|tc|THC2487229	Homo sapiens cDNA FLJ26385 fis, clone HRT07145. [AK129895]
A_33_P3326922	AK129975			gb|AK129975|tc|THC2487102	Homo sapiens cDNA FLJ26465 fis, clone KDN04238. [AK129975]
A_24_P213370	AK129982			gb|AK129982|gb|BC030294|gb|AK094417|gb|AK096778	Homo sapiens cDNA FLJ26472 fis, clone KDN04506. [AK129982]
A_21_P0014883	AK130016	LOC100507664	uncharacterized LOC100507664	gb|AK130016|tc|THC2485761	Homo sapiens cDNA FLJ26506 fis, clone KDN07105. [AK130016]
A_33_P3266993	AK130024			gb|AK130024|tc|THC2483463	Homo sapiens cDNA FLJ26514 fis, clone KDN07578. [AK130024]
A_33_P3372397	AK130111			gb|AK130111|tc|NP852700	Homo sapiens cDNA FLJ26601 fis, clone LVR00207. [AK130111]
A_33_P3360785	AK130121			gb|AK130121|tc|NP852699	Homo sapiens cDNA FLJ26611 fis, clone LVR01467. [AK130121]
A_33_P3240612	AK130189			gb|AK130189|tc|THC2486296	Homo sapiens cDNA FLJ26679 fis, clone MPG04418. [AK130189]
A_33_P3263412	AK130224			gb|AK130224|tc|NP852685	Homo sapiens cDNA FLJ26714 fis, clone PNC01043. [AK130224]
A_33_P3362208	AK130248	LOC100129233	uncharacterized LOC100129233	gb|AK130248|tc|THC2490921	Homo sapiens cDNA FLJ26738 fis, clone PRS00529. [AK130248]
A_21_P0014452	AK130262			gb|AK130262|tc|THC2549873	Homo sapiens cDNA FLJ26752 fis, clone PRS01829. [AK130262]
A_33_P3296281	AK130265			gb|AK130265|tc|THC2487740	Homo sapiens cDNA FLJ26755 fis, clone PRS02037. [AK130265]
A_33_P3304247	AK130267			gb|AK130267|tc|THC2483188	Homo sapiens cDNA FLJ26757 fis, clone PRS02255. [AK130267]
A_33_P3236046	AK130276			gb|AK130276|tc|NP852674	Homo sapiens cDNA FLJ26766 fis, clone PRS02790. [AK130276]
A_33_P3399793	AK130290			gb|AK130290|tc|THC2539507	Homo sapiens cDNA FLJ26780 fis, clone PRS03837. [AK130290]
A_33_P3320403	AK130324			gb|AK130324|tc|NP852665	Homo sapiens cDNA FLJ26814 fis, clone PRS06344. [AK130324]
A_33_P3230319	AK130343			gb|AK130343|tc|THC2486206	Homo sapiens cDNA FLJ26833 fis, clone PRS07140. [AK130343]
A_21_P0014756	AK130364	LOC100508227	uncharacterized LOC100508227	gb|AK130364|tc|THC2600881	Homo sapiens cDNA FLJ26854 fis, clone PRS08062. [AK130364]
A_21_P0014843	AK130387			gb|AK130387|tc|THC2486555	Homo sapiens cDNA FLJ26877 fis, clone PRS09087. [AK130387]
A_33_P3267033	AK130403	LOC100130169	uncharacterized LOC100130169	gb|AK130403|tc|THC2490414	Homo sapiens cDNA FLJ26893 fis, clone RCT00305. [AK130403]
A_33_P3270369	AK130406			gb|AK130406|tc|THC2489068	Homo sapiens cDNA FLJ26896 fis, clone RCT00464. [AK130406]
A_33_P3398181	AK130422	LOC100127909	uncharacterized LOC100127909	gb|AK130422|tc|THC2490434	Homo sapiens cDNA FLJ26912 fis, clone RCT02392. [AK130422]
A_33_P3324894	AK130532			gb|AK130532|tc|THC2487969	Homo sapiens cDNA FLJ27022 fis, clone SLV06258. [AK130532]
A_33_P3415962	AK130540	LOC100506947	uncharacterized LOC100506947	gb|AK130540|tc|NP852617	Homo sapiens cDNA FLJ27030 fis, clone SLV07741. [AK130540]
A_33_P3224055	AK130567	LOC100132481	uncharacterized LOC100132481	gb|AK130567|tc|THC2491050	Homo sapiens cDNA FLJ27057 fis, clone SPL00704. [AK130567]
A_21_P0014019	AK130682	LGALS2	lectin, galactoside-binding, soluble, 2	gb|AK130682|tc|THC2486509	Homo sapiens cDNA FLJ27172 fis, clone SYN01847. [AK130682]
A_33_P3240787	AK130702	LOC100131910	uncharacterized LOC100131910	gb|AK130702|tc|NP852585	Homo sapiens cDNA FLJ27192 fis, clone SYN02553. [AK130702]
A_33_P3379004	AK130723			gb|AK130723|tc|THC2490351	Homo sapiens cDNA FLJ27213 fis, clone SYN03652. [AK130723]
A_33_P3419945	AK130724			gb|AK130724|tc|THC2490626	Homo sapiens cDNA FLJ27214 fis, clone SYN03752. [AK130724]
A_33_P3284734	AK130753	BEAN1	brain expressed, associated with NEDD4, 1	gb|AK130753|tc|THC2489400	Homo sapiens cDNA FLJ27243 fis, clone SYN08134. [AK130753]
A_33_P3404336	AK130766			gb|AK130766|tc|THC2483688	Homo sapiens cDNA FLJ27256 fis, clone SYN09689. [AK130766]
A_33_P3232493	AK130794			gb|AK130794	Homo sapiens cDNA FLJ27284 fis, clone TMS01544. [AK130794]
A_33_P3390546	AK130802			gb|AK130802|tc|NP852558	Homo sapiens cDNA FLJ27292 fis, clone TMS02686. [AK130802]
A_33_P3348529	AK130848			gb|AK130848|tc|THC2484569	Homo sapiens cDNA FLJ27338 fis, clone TMS09525. [AK130848]
A_21_P0014890	AK130852	LOC100507548	uncharacterized LOC100507548	gb|AK130852|tc|NP852544	Homo sapiens cDNA FLJ27342 fis, clone TST02993. [AK130852]
A_33_P3212117	AK130873	LOC100288619	uncharacterized LOC100288619	gb|AK130873|gb|XR_108998|tc|THC2491174	Homo sapiens cDNA FLJ27363 fis, clone UBA02185. [AK130873]
A_33_P3317731	AK130876			gb|AK130876|tc|THC2489315	Homo sapiens cDNA FLJ27366 fis, clone UBA02727. [AK130876]
A_33_P3292269	AK130887	LOC100131802	uncharacterized LOC100131802	gb|AK130887|tc|THC2486352	Homo sapiens cDNA FLJ27377 fis, clone UBA06282. [AK130887]
A_33_P3364964	AK130913	LOC100129596	uncharacterized LOC100129596	gb|AK130913|tc|THC2489577	Homo sapiens cDNA FLJ27403 fis, clone WMC03327. [AK130913]
A_33_P3245952	AK130915	LOC648570	uncharacterized LOC648570	gb|AK130915|gb|XR_113199	Homo sapiens cDNA FLJ27405 fis, clone WMC04032. [AK130915]
A_33_P3234764	AK130920			gb|AK130920|tc|THC2488318	Homo sapiens cDNA FLJ27410 fis, clone WMC04875. [AK130920]
A_33_P3371775	AK130923	LOC729187	uncharacterized LOC729187	gb|AK130923|tc|NP1157070	Homo sapiens cDNA FLJ27413 fis, clone WMC05327. [AK130923]
A_33_P3363710	AK130927	LOC100128075	uncharacterized LOC100128075	gb|AK130927|tc|NP852503	Homo sapiens cDNA FLJ27417 fis, clone WMC06579. [AK130927]
A_21_P0014833	AK130928	LOC100507209	uncharacterized LOC100507209	gb|AK130928|tc|THC2490235	Homo sapiens cDNA FLJ27418 fis, clone WMC07037. [AK130928]
A_33_P3230498	AK130931			gb|AK130931|tc|THC2487563	Homo sapiens cDNA FLJ27421 fis, clone WMC07981. [AK130931]
A_33_P3385561	AK130932			gb|AK130932	Homo sapiens cDNA FLJ27422 fis, clone WMC08087. [AK130932]
A_33_P3272663	AK130940			gb|AK130940|tc|THC2486345	Homo sapiens cDNA FLJ27430 fis, clone WMD07913. [AK130940]
A_21_P0014486	AK131021			gb|AK131021|gb|BX098796|tc|THC2631442	Homo sapiens cDNA FLJ27511 fis, clone TST08407. [AK131021]
A_33_P3384078	AK131244	AK9	adenylate kinase 9	gb|AK131244|gb|BC087860|ens|ENST00000355283|ens|ENST00000491875	Homo sapiens cDNA FLJ16163 fis, clone BRCAN2014229. [AK131244]
A_33_P3285799	AK131244	AK9	adenylate kinase 9	gb|AK131244|gb|BC087860|ens|ENST00000355283|ens|ENST00000491875	Homo sapiens cDNA FLJ16163 fis, clone BRCAN2014229. [AK131244]
A_33_P3241621	AK131268	LOC100129171	uncharacterized LOC100129171	gb|AK131268|tc|THC2485828	Homo sapiens cDNA FLJ16203 fis, clone CTONG2015633. [AK131268]
A_33_P3278298	AK131362	NOM1	nucleolar protein with MIF4G domain 1	gb|AK131362|tc|THC2481848	Homo sapiens cDNA FLJ16401 fis, clone UTERU2004299. [AK131362]
A_33_P3234267	AK131364	LOC100130442	uncharacterized LOC100130442	gb|AK131364|tc|THC2478467	Homo sapiens cDNA FLJ16405 fis, clone UTERU2011220. [AK131364]
A_33_P3256880	AK131413	LOC642980	uncharacterized LOC642980	gb|AK131413|gb|AK131373|tc|THC2622733	Homo sapiens cDNA FLJ16523 fis, clone NT2RP8000521. [AK131413]
A_33_P3416622	AK131425	LINC00322	long intergenic non-protein coding RNA 322	gb|AK131425|tc|THC2482602	Homo sapiens cDNA FLJ16545 fis, clone OCBBF3004972. [AK131425]
A_33_P3242783	AK131474	LOC440082	uncharacterized LOC440082	gb|AK131474	Homo sapiens cDNA FLJ16642 fis, clone TESTI4029348. [AK131474]
A_33_P3391905	AK131475	SMEK3P	SMEK homolog 3, suppressor of mek1 (Dictyostelium) pseudogene	gb|AK131475|gb|AK057429|tc|NP404868|tc|THC2481464	Homo sapiens cDNA FLJ16643 fis, clone TESTI4029528. [AK131475]
A_33_P3237886	AK131480			gb|AK131480|tc|THC2488954	Homo sapiens cDNA FLJ16652 fis, clone TESTI4036767. [AK131480]
A_33_P3236426	AK131514	FLJ16734	uncharacterized LOC641928	gb|AK131514	Homo sapiens cDNA FLJ16734 fis, clone BRACE2002589. [AK131514]
A_33_P3219050	AK131515	LOC100128571	uncharacterized LOC100128571	gb|AK131515|tc|THC2486911	Homo sapiens cDNA FLJ16739 fis, clone BRACE2009318. [AK131515]
A_33_P3350580	AK131548			gb|AK131548|tc|THC2489360	Homo sapiens cDNA FLJ16784 fis, clone CTONG2003764. [AK131548]
A_33_P3271975	AK131565	LOC100132368	uncharacterized LOC100132368	gb|AK131565|tc|THC2483557	Homo sapiens cDNA FLJ16817 fis, clone TLIVE2007192. [AK131565]
A_33_P3389603	AK131572	LOC100128477	uncharacterized LOC100128477	gb|AK131572|tc|THC2620870	Homo sapiens cDNA FLJ16829 fis, clone UTERU3020583. [AK131572]
A_33_P3257590	AK172763			gb|AK172763|tc|THC2653739	Homo sapiens cDNA FLJ23924 fis, clone COL03437. [AK172763]
A_33_P3308128	AK172772			gb|AK172772|tc|THC2489608	Homo sapiens cDNA FLJ23933 fis, clone COL07392. [AK172772]
A_33_P3283626	AK289844	RNPC3	RNA-binding region (RNP1, RRM) containing 3	gb|AK289844|ens|ENST00000524631|tc|THC2546057	Homo sapiens cDNA FLJ77710 complete cds. [AK289844]
A_33_P3353360	AK290580	BRK1	BRICK1, SCAR/WAVE actin-nucleating complex subunit	gb|AK290580|gb|AF281279|gb|AF220047|gb|BC013687	Homo sapiens cDNA FLJ76545 complete cds, highly similar to Homo sapiens uncharacterized hematopoietic stem/progenitor cells protein MDS027 mRNA. [AK290580]
A_33_P3236698	AK292218	ANKRD19P	ankyrin repeat domain 19, pseudogene	gb|AK292218	Homo sapiens cDNA FLJ77364 complete cds, highly similar to Homo sapiens ankyrin repeat domain 19 (ANKRD19), mRNA. [AK292218]
A_21_P0014824	AK293975			gb|AK293975	Homo sapiens cDNA FLJ52604 complete cds, weakly similar to Homo sapiens NFS1 nitrogen fixation 1 (S. cerevisiae) (NFS1) transcript variant 2, mRNA. [AK293975]
A_21_P0013951	AK294064			gb|AK294064	Homo sapiens cDNA FLJ59017 complete cds. [AK294064]
A_33_P3403048	AK294208			gb|AK294208|gb|AK297797|gb|AK311142|tc|THC2580478	Homo sapiens cDNA FLJ52225 complete cds, moderately similar to S-adenosylmethionine synthetase isoform type-2 (EC 2.5.1.6). [AK294208]
A_33_P3384652	AK294708	ERCC5	excision repair cross-complementation group 5	gb|AK294708|gb|AK303558|tc|NP228308	Homo sapiens cDNA FLJ51835 complete cds, highly similar to DNA-repair protein complementing XP-G cells. [AK294708]
A_21_P0014885	AK295076	LOC100506257	uncharacterized LOC100506257	gb|AK295076|gb|XR_132801|tc|THC2717460	Homo sapiens cDNA FLJ61763 complete cds. [AK295076]
A_21_P0014250	AK295718	LOC100289455	uncharacterized LOC100289455	gb|AK295718	Homo sapiens cDNA FLJ53529 complete cds. [AK295718]
A_21_P0014778	AK295906	LOC100507516	uncharacterized LOC100507516	gb|AK295906|tc|THC2523703	Homo sapiens cDNA FLJ52638 complete cds. [AK295906]
A_33_P3375646	AK296003	GTPBP6	GTP binding protein 6 (putative)	gb|AK296003|gb|AK298260|tc|THC2551411	Homo sapiens cDNA FLJ56662 complete cds, highly similar to Homo sapiens GTP binding protein 6 (GTPBP6), mRNA. [AK296003]
A_33_P3283679	AK296186	LOC100129717	uncharacterized LOC100129717	gb|AK296186	Homo sapiens cDNA FLJ53524 complete cds. [AK296186]
A_21_P0014666	AK301217	LOC100287329	uncharacterized LOC100287329	gb|AK301217	Homo sapiens cDNA FLJ59053 complete cds. [AK301217]
A_21_P0014258	AK302096	LINC01166	long intergenic non-protein coding RNA 1166	gb|AK302096|gb|XR_109032	Homo sapiens cDNA FLJ52635 complete cds. [AK302096]
A_33_P3414883	AK302556	ATMIN	ATM interactor	gb|AK302556|linc|TCONS_l2_00019097|linc|TCONS_l2_00019098|tc|THC2565290	Homo sapiens cDNA FLJ61620 complete cds. [AK302556]
A_21_P0014916	AK303376			gb|AK303376	Homo sapiens cDNA FLJ61747 complete cds. [AK303376]
A_33_P3308045	AK303802	EIF4E2	eukaryotic translation initiation factor 4E family member 2	gb|AK303802	Homo sapiens cDNA FLJ59146 complete cds, moderately similar to Eukaryotic translation initiation factor 4E type 3. [AK303802]
A_21_P0014757	AK304201	LOC100506766	uncharacterized LOC100506766	gb|AK304201|gb|XR_132507	Homo sapiens cDNA FLJ61756 complete cds. [AK304201]
A_21_P0013940	AK304854			gb|AK304854	Homo sapiens cDNA FLJ59086 complete cds. [AK304854]
A_33_P3250055	AK308768	MAPK12	mitogen-activated protein kinase 12	gb|AK308768|tc|THC2621046	Homo sapiens cDNA, FLJ98809. [AK308768]
A_33_P3216288	AK309023			gb|AK309023	Homo sapiens cDNA, FLJ99064. [AK309023]
A_21_P0000174	AK309191	C5orf56	chromosome 5 open reading frame 56	gb|AK309191	Homo sapiens cDNA, FLJ99232. [AK309191]
A_33_P3258988	AK309360	GDI2	GDP dissociation inhibitor 2	gb|AK309360|gb|AK297177|tc|THC2517287|tc|THC2533857	Homo sapiens cDNA, FLJ99401. [AK309360]
A_33_P3384548	AK309505			gb|AK309505|tc|THC2561390|tc|THC2529761|tc|THC2550000	Homo sapiens cDNA, FLJ99546. [AK309505]
A_33_P3418541	AK310215	ACTG2	actin, gamma 2, smooth muscle, enteric	gb|AK310215|gb|AK129589|tc|THC2534924	Homo sapiens cDNA, FLJ17257. [AK310215]
A_33_P3350413	AK310272	SVIL	supervillin	gb|AK310272|gb|AK302077	Homo sapiens cDNA, FLJ17314. [AK310272]
A_33_P3328990	AK310283			gb|AK310283	Homo sapiens cDNA, FLJ17325. [AK310283]
A_21_P0010715	AK310315	CYMP	chymosin pseudogene	gb|AK310315|linc|TCONS_l2_00002129	Homo sapiens cDNA, FLJ17357. [AK310315]
A_33_P3285251	AK310550			gb|AK310550|ens|ENST00000376386|tc|THC2615464	Homo sapiens cDNA, FLJ17592. [AK310550]
A_33_P3408655	AK310676	CD2	CD2 molecule	gb|AK310676	Homo sapiens cDNA, FLJ17718. [AK310676]
A_33_P3287507	AK310679			gb|AK310679	Homo sapiens cDNA, FLJ17721. [AK310679]
A_23_P414252	AK315670	SNX8	sorting nexin 8	gb|AK315670|gb|DQ892508|gb|DQ895722|gb|AK074544	Homo sapiens cDNA, FLJ96764, highly similar to Homo sapiens sorting nexin 8 (SNX8), mRNA. [AK315670]
A_33_P3452003	AL049428	LOC143286	uncharacterized LOC143286	gb|AL049428	Homo sapiens mRNA; cDNA DKFZp586E171 (from clone DKFZp586E171) [AL049428]
A_33_P3866631	AL049980	DKFZP564C152	DKFZP564C152 protein	gb|AL049980|tc|THC2618929|tc|THC2613634	Homo sapiens mRNA; cDNA DKFZp564C152 (from clone DKFZp564C152) [AL049980]
A_33_P3464855	AL050097	DKFZP586B0319	DKFZP586B0319 protein	gb|AL050097	Homo sapiens mRNA; cDNA DKFZp586B0319 (from clone DKFZp586B0319) [AL050097]
A_33_P3567892	AL050263	DKFZP547J0410	DKFZP547J0410 protein	gb|AL050263	Homo sapiens mRNA; cDNA DKFZp564J0482 (from clone DKFZp564J0482) [AL050263]
A_33_P3221808	AL080137	FAM205BP	transmembrane protein C9orf144B pseudogene	gb|AL080137|tc|NP074006	Homo sapiens mRNA; cDNA DKFZp434J193 (from clone DKFZp434J193). [AL080137]
A_33_P3576797	AL110203	LOC158863	uncharacterized LOC158863	gb|AL110203|tc|THC2504931	Homo sapiens mRNA; cDNA DKFZp586J1922 (from clone DKFZp586J1922) [AL110203]
A_33_P3677298	AL117431	LOC152286	uncharacterized LOC152286	gb|AL117431|tc|THC2534846	Homo sapiens mRNA; cDNA DKFZp434E036 (from clone DKFZp434E036) [AL117431]
A_33_P3713035	AL122087	LOC221814	uncharacterized LOC221814	gb|AL122087|tc|THC2606193	Homo sapiens mRNA; cDNA DKFZp564C0371 (from clone DKFZp564C0371) [AL122087]
A_33_P3772937	AL133645	KRT8P12	keratin 8 pseudogene 12	gb|AL133645|tc|THC2500373	Homo sapiens mRNA; cDNA DKFZp434C107 (from clone DKFZp434C107) [AL133645]
A_23_P394259	AL136554	MPP2	membrane protein, palmitoylated 2 (MAGUK p55 subfamily member 2)	gb|AL136554|gb|BC030287|tc|THC2466217	Homo sapiens mRNA; cDNA DKFZp761D0712 (from clone DKFZp761D0712). [AL136554]
A_33_P3758973	AL137340	DKFZP761C1711	uncharacterized protein DKFZp761C1711	gb|AL137340|tc|NP1168044	Homo sapiens mRNA; cDNA DKFZp761C1711 (from clone DKFZp761C1711) [AL137340]
A_33_P3435546	AL137361			gb|AL137361|tc|THC2682292	Homo sapiens mRNA; cDNA DKFZp434C0826 (from clone DKFZp434C0826) [AL137361]
A_33_P3788772	AL137458	LOC200609	uncharacterized LOC200609	gb|AL137458|tc|THC2609198|tc|THC2628357	Homo sapiens mRNA; cDNA DKFZp434E2221 (from clone DKFZp434E2221) [AL137458]
A_33_P3367811	AL137530	CCDC57	coiled-coil domain containing 57	gb|AL137530|tc|THC2523292	Homo sapiens mRNA; cDNA DKFZp434C2019 (from clone DKFZp434C2019); partial cds. [AL137530]
A_33_P3841755	AL137758	LOC145945	uncharacterized LOC145945	gb|AL137758|tc|THC2608543	Homo sapiens mRNA; cDNA DKFZp434H245 (from clone DKFZp434H245). [AL137758]
A_33_P3228892	AL162045	LOC100130370	uncharacterized LOC100130370	gb|AL162045	Homo sapiens mRNA; cDNA DKFZp761P0212 (from clone DKFZp761P0212); partial cds. [AL162045]
A_21_P0014650	AL359570	LOC100506282	uncharacterized LOC100506282	gb|AL359570	Homo sapiens mRNA; cDNA DKFZp547G183 (from clone DKFZp547G183). [AL359570]
A_21_P0000196	AL359592	SVOP	SV2 related protein homolog (rat)	gb|AL359592	Homo sapiens mRNA; cDNA DKFZp761H039 (from clone DKFZp761H039). [AL359592]
A_21_P0014127	AL359654			gb|AL359654|tc|THC2605844	Homo sapiens mRNA full length insert cDNA clone EUROIMAGE 196784. [AL359654]
A_33_P3712008	AL512720	DKFZp547J222	uncharacterized LOC84237	gb|AL512720|tc|NP304592	Homo sapiens mRNA; cDNA DKFZp547J222 (from clone DKFZp547J222). [AL512720]
A_32_P36143	AL523350			gb|AL523350|tc|THC2591459|tc|THC2496887	AL523350 Homo sapiens NEUROBLASTOMA COT 25-NORMALIZED Homo sapiens cDNA clone CS0DC001YL20 5-PRIME, mRNA sequence [AL523350]
A_32_P133518	AL565221			gb|AL565221	AL565221 Homo sapiens FETAL BRAIN Homo sapiens cDNA clone CS0DF002YO03 3-PRIME, mRNA sequence [AL565221]
A_33_P3533001	AL568675	UBE2E4P	ubiquitin-conjugating enzyme E2E 4 pseudogene	gb|AL568675|gb|BU732962	AL568675 Homo sapiens PLACENTA Homo sapiens cDNA clone CS0DE004YG14 3-PRIME, mRNA sequence [AL568675]
A_33_P3892710	AL706006	SNORA22	small nucleolar RNA, H/ACA box 22	gb|AL706006|tc|THC2537507	DKFZp686E1139_r1 686 (synonym: hlcc3) Homo sapiens cDNA clone DKFZp686E1139 5', mRNA sequence [AL706006]
A_33_P3335915	AL713682	SYNE1	spectrin repeat containing, nuclear envelope 1	gb|AL713682|ens|ENST00000367253	Homo sapiens mRNA; cDNA DKFZp547N107 (from clone DKFZp547N107). [AL713682]
A_33_P3261463	AL713743	LINC00982	long intergenic non-protein coding RNA 982	gb|AL713743|tc|THC2479499	Homo sapiens mRNA; cDNA DKFZp761G0122 (from clone DKFZp761G0122). [AL713743]
A_33_P3392740	AL831857	ATOH8	atonal homolog 8 (Drosophila)	gb|AL831857|tc|THC2601465	Homo sapiens mRNA; cDNA DKFZp761E2117 (from clone DKFZp761E2117). [AL831857]
A_33_P3393543	AL831916	LOC400692	uncharacterized LOC400692	gb|AL831916	Homo sapiens mRNA; cDNA DKFZp761D1918 (from clone DKFZp761D1918). [AL831916]
A_33_P3416797	AL831947	OVOS2	ovostatin 2	gb|AL831947|tc|THC2475282	Homo sapiens mRNA; cDNA DKFZp434C0631 (from clone DKFZp434C0631). [AL831947]
A_33_P3699565	AL832228	LOC285422	uncharacterized LOC285422	gb|AL832228|tc|NP1163055	Homo sapiens mRNA; cDNA DKFZp686P2136 (from clone DKFZp686P2136). [AL832228]
A_33_P8056745	AL832677	N4BP2L1	NEDD4 binding protein 2-like 1	gb|AL832677|tc|THC2498875	Homo sapiens mRNA; cDNA DKFZp313I0517 (from clone DKFZp313I0517) [AL832677]
A_33_P3495120	AL832777	CCDC141	coiled-coil domain containing 141	gb|AL832777|tc|THC2667761	Homo sapiens mRNA; cDNA DKFZp686G197 (from clone DKFZp686G197). [AL832777]
A_33_P3411980	AL833204	ABI3BP	ABI family, member 3 (NESH) binding protein	gb|AL833204|tc|THC2624878	Homo sapiens mRNA; cDNA DKFZp667H216 (from clone DKFZp667H216). [AL833204]
A_33_P3808371	AL833480	LOC283911	uncharacterized LOC283911	gb|AL833480|gb|AK125186|tc|THC2502358|tc|THC2566333	Homo sapiens mRNA; cDNA DKFZp686C2429 (from clone DKFZp686C2429). [AL833480]
A_33_P3497502	AL833568	LOC283475	uncharacterized LOC283475	gb|AL833568	Homo sapiens mRNA; cDNA DKFZp686K1548 (from clone DKFZp686K1548) [AL833568]
A_33_P3256987	AL834121	ZNF138	zinc finger protein 138	gb|AL834121	Homo sapiens mRNA; cDNA DKFZp761D2121 (from clone DKFZp761D2121). [AL834121]
A_33_P3482249	AL834492	LOC619427	uncharacterized LOC619427	gb|AL834492	Homo sapiens mRNA; cDNA DKFZp434O0331 (from clone DKFZp434O0331). [AL834492]
A_21_P0014135	AV738989			gb|AV738989|tc|THC2560850|tc|THC2782815	AV738989 CB Homo sapiens cDNA clone CBDAGA04 5', mRNA sequence [AV738989]
A_33_P3789327	AV755695	SNORD12B	small nucleolar RNA, C/D box 12B	gb|AV755695	AV755695 BM Homo sapiens cDNA clone BMFBHD10 5', mRNA sequence [AV755695]
A_33_P3679768	AW303581			gb|AW303581	xv20h02.x1 Soares_NFL_T_GBC_S1 Homo sapiens cDNA clone IMAGE:2813715 3', mRNA sequence [AW303581]
A_33_P3789894	AW382724	SNORA75	small nucleolar RNA, H/ACA box 75	gb|AW382724	PM2-HT0338-051199-001-c04 HT0338 Homo sapiens cDNA, mRNA sequence [AW382724]
A_21_P0014508	AW513664			gb|AW513664|gb|BG207446|tc|THC2632872|tc|THC2655133	xo87c10.x1 NCI_CGAP_Co17 Homo sapiens cDNA clone IMAGE:2737842 3', mRNA sequence [AW513664]
A_33_P3363537	AW571659			gb|AW571659|tc|THC2725851	xx34g04.x1 NCI_CGAP_Ut1 Homo sapiens cDNA clone IMAGE:2839446 3', mRNA sequence [AW571659]
A_33_P3346871	AW593215			gb|AW593215	hg11b12.x1 Soares_NFL_T_GBC_S1 Homo sapiens cDNA clone IMAGE:2945279 3' similar to gb:X62048_cds1 WEE1-LIKE PROTEIN KINASE (HUMAN);, mRNA sequence [AW593215]
A_33_P3801477	AW835571	SNORA37	small nucleolar RNA, H/ACA box 37	gb|AW835571	QV4-LT0016-090200-100-b12 LT0016 Homo sapiens cDNA, mRNA sequence [AW835571]
A_21_P0014332	AW874688			gb|AW874688	kdef6 NCI_CGAP_Sch1 Homo sapiens cDNA clone IMAGE:1019329, mRNA sequence [AW874688]
A_21_P0013980	AW968932			gb|AW968932|tc|THC2713498	EST381008 MAGE resequences, MAGJ Homo sapiens cDNA, mRNA sequence [AW968932]
A_33_P3212415	AX721058			gb|AX721058	Sequence 18 from Patent WO0220754. [AX721058]
A_33_P3233886	AX721312			gb|AX721312|tc|THC2749934	Sequence 272 from Patent WO0220754. [AX721312]
A_33_P3210180	AY129016	TLE1	transducin-like enhancer of split 1 (E(sp1) homolog, Drosophila)	gb|AY129016	Homo sapiens clone FP17926 unknown mRNA. [AY129016]
A_33_P3287195	AY129018			gb|AY129018|gb|XR_158872	Homo sapiens clone FP18376 unknown mRNA. [AY129018]
A_33_P3217307	AY158005	ZBTB8OS	zinc finger and BTB domain containing 8 opposite strand	gb|AY158005|gb|CU677250|tc|NP818644	Homo sapiens archease-like protein isoform ABAC (ARCH) mRNA, complete cds; alternatively spliced. [AY158005]
A_24_P924611	AY181245	EMR4P	egf-like module containing, mucin-like, hormone receptor-like 4 pseudogene	gb|AY181245|tc|NP598272	Homo sapiens G protein-coupled receptor 127 (GPR127) mRNA, partial cds. [AY181245]
A_33_P3343967	AY189285	LOC100131373	uncharacterized LOC100131373	gb|AY189285|tc|THC2588405	Homo sapiens LP5852 protein mRNA, complete cds. [AY189285]
A_33_P3233749	AY194294	LOC100128751	INM04	gb|AY194294|gb|XR_108302|tc|THC2478856	Homo sapiens INM04 mRNA, complete cds. [AY194294]
A_33_P3297883	AY203937	LOC100131796	LP2570	gb|AY203937|tc|NP1212921	Homo sapiens LP2570 mRNA, complete cds. [AY203937]
A_33_P3222852	AY203941			gb|AY203941|tc|NP1212925	Homo sapiens LP3317 mRNA, complete cds. [AY203941]
A_33_P3230663	AY203950	LOC100130232	LP2209	gb|AY203950|gb|XR_158840	Homo sapiens LP2209 mRNA, complete cds. [AY203950]
A_33_P3211014	AY203951			gb|AY203951|tc|THC2600670	Homo sapiens FP18315 mRNA, complete cds. [AY203951]
A_33_P3593715	AY204748	LINC00114	long intergenic non-protein coding RNA 114	gb|AY204748	Homo sapiens chromosome 21 open reading frame 24 isoform 6 (C21orf24) mRNA, complete cds. [AY204748]
A_24_P801079	AY239294			gb|AY239294|gb|BC012174|gb|AY239295	Homo sapiens proliferation-inducing protein 9 mRNA, complete cds. [AY239294]
A_24_P453544	AY239294			gb|AY239294|gb|AF130059|gb|BC012174|gb|AY239295	Homo sapiens proliferation-inducing protein 9 mRNA, complete cds. [AY239294]
A_33_P3347301	AY240960	LOC100127947	uncharacterized LOC100127947	gb|AY240960|gb|XR_159042|gb|XR_171165	Homo sapiens PP632 unknown mRNA. [AY240960]
A_33_P3276297	AY326463			gb|AY326463|tc|NP1074037	Homo sapiens putative protein STRF7 (STRF7) mRNA, complete cds. [AY326463]
A_24_P931964	AY358109	LOC100128816	ACAH3104	gb|AY358109|tc|THC2481862	Homo sapiens clone DNA129563 ACAH3104 (UNQ3104) mRNA, complete cds. [AY358109]
A_24_P931201	AY358179	LOC100130071	GSQS6193	gb|AY358179|gb|XR_109863|tc|THC2490178	Homo sapiens clone DNA147310 GSQS6193 (UNQ6193) mRNA, complete cds. [AY358179]
A_33_P3244895	AY358192	TMCC2	transmembrane and coiled-coil domain family 2	gb|AY358192|tc|NP862640	Homo sapiens clone DNA142934 GLSH6409 (UNQ6409) mRNA, complete cds. [AY358192]
A_24_P489164	AY358202	LOC100131943	uncharacterized LOC100131943	gb|AY358202|tc|THC2483467	Homo sapiens clone DNA93013 RVLA1944 (UNQ1944) mRNA, complete cds. [AY358202]
A_33_P3295228	AY358211			gb|AY358211|tc|THC2490576	Homo sapiens clone DNA170192 AALS9165 (UNQ9165) mRNA, complete cds. [AY358211]
A_33_P3732854	AY358215	OR9H1P	olfactory receptor, family 9, subfamily H, member 1 pseudogene	gb|AY358215|tc|THC2490536	Homo sapiens clone DNA175742 VNFT9373 (UNQ9373) mRNA, complete cds. [AY358215]
A_24_P931736	AY358216	LOC100133106	VCEW9374	gb|AY358216|tc|NP862617	Homo sapiens clone DNA175753 VCEW9374 (UNQ9374) mRNA, complete cds. [AY358216]
A_33_P3225610	AY358225			gb|AY358225|tc|THC2488066	Homo sapiens clone DNA86575 GRTR3118 (UNQ3118) mRNA, complete cds. [AY358225]
A_33_P3418371	AY358234	EPWW6493	uncharacterized LOC100129831	gb|AY358234|tc|THC2567347	Homo sapiens clone DNA142975 EPWW6493 (UNQ6493) mRNA, complete cds. [AY358234]
A_24_P765552	AY358240	LOC100128644	LMNE6487	gb|AY358240|gb|BF509140|tc|THC2484603	Homo sapiens clone DNA147258 LMNE6487 (UNQ6487) mRNA, complete cds. [AY358240]
A_33_P3263503	AY358246	HCG8	HLA complex group 8	gb|AY358246|gb|XR_159143|tc|THC2487727	Homo sapiens clone DNA165054 PAMP6501 (UNQ6501) mRNA, complete cds. [AY358246]
A_24_P935682	AY358248	LOC100131541	uncharacterized LOC100131541	gb|AY358248|tc|THC2483816	Homo sapiens clone DNA166629 MRSS6228 (UNQ6228) mRNA, complete cds. [AY358248]
A_24_P936010	AY358253			gb|AY358253|tc|THC2484353	Homo sapiens clone DNA172120 micronovel (UNQ9353) mRNA, complete cds. [AY358253]
A_33_P3310415	AY358259			gb|AY358259|tc|THC2718927	Homo sapiens clone DNA175919 FLFF9364 (UNQ9364) mRNA, complete cds. [AY358259]
A_33_P3310548	AY358263	LOC100131131	AHPA9419	gb|AY358263|tc|NP862570	Homo sapiens clone DNA180542 AHPA9419 (UNQ9419) mRNA, complete cds. [AY358263]
A_21_P0013975	AY358662			gb|AY358662|tc|THC2482657	Homo sapiens clone DNA57695 GVEI466 (UNQ466) mRNA, complete cds. [AY358662]
A_33_P3376454	AY358688	LOC100133299	GALI1870	gb|AY358688|tc|THC2489700	Homo sapiens clone DNA62312 GALI1870 (UNQ1870) mRNA, complete cds. [AY358688]
A_24_P934126	AY358772	LOC100128035	VGSA5840	gb|AY358772|tc|THC2489720	Homo sapiens clone DNA139632 VGSA5840 (UNQ5840) mRNA, complete cds. [AY358772]
A_33_P3285145	AY358789	LOC100131826	TSSP3028	gb|AY358789|tc|THC2487368	Homo sapiens clone DNA129794 TSSP3028 (UNQ3028) mRNA, complete cds. [AY358789]
A_33_P3306802	AY358791	LOC100130916	HSAL5836	gb|AY358791|tc|THC2486676	Homo sapiens clone DNA131652 HSAL5836 (UNQ5836) mRNA, complete cds. [AY358791]
A_24_P936111	AY358798	LOC100132099	FRSS1829	gb|AY358798|tc|NP862035	Homo sapiens clone DNA92238 FRSS1829 (UNQ1829) mRNA, complete cds. [AY358798]
A_33_P3214825	AY358806			gb|AY358806|tc|NP862027	Homo sapiens clone DNA119530 VLCS3029 (UNQ3029) mRNA, complete cds. [AY358806]
A_24_P932305	AY358807	QIQN5815	uncharacterized LOC100129033	gb|AY358807|tc|NP862026	Homo sapiens clone DNA129580 QIQN5815 (UNQ5815) mRNA, complete cds. [AY358807]
A_23_P13137	AY358815			gb|AY358815|tc|THC2488105	Homo sapiens clone DNA108923 SFVP2550 (UNQ2550) mRNA, complete cds. [AY358815]
A_21_P0014818	AY371499	AZFP	AML-associated zinc finger protein	gb|AY371499|tc|THC2642397	Homo sapiens AML-associated zinc finger protein (AZFP) mRNA, partial cds. [AY371499]
A_33_P3412335	AY423624	LOC100128356	protein transactivated by hepatitis B virus E antigen	gb|AY423624|tc|NP864444	Homo sapiens protein transactivated by hepatitis B virus E antigen mRNA, complete cds. [AY423624]
A_33_P3368186	AY444749			gb|AY444749	Homo sapiens HBV preS1-transactivated protein 6 (PS1TP6) mRNA, complete cds. [AY444749]
A_33_P3405491	AY465895	HCRP1	hepatocellular carcinoma-related HCRP1	gb|AY465895|gb|AK025343	Homo sapiens hepatocellular carcinoma-related HCRP1 mRNA, complete cds. [AY465895]
A_33_P3335461	AY533203			gb|AY533203|tc|THC2490416	Homo sapiens putative CHST11/IgH oncoprotein (CHST11/IgH fusion) mRNA, complete cds. [AY533203]
A_21_P0010757	AY696295	CYP4Z2P	cytochrome P450, family 4, subfamily Z, polypeptide 2, pseudogene	gb|AY696295|gb|TCONS_l2_00002491|tc|NP1242423	Homo sapiens cytochrome P450 (CYP4Z2P) mRNA, complete cds, alternatively spliced. [AY696295]
A_33_P3221403	AY726562	LOC646743	uncharacterized LOC646743	gb|AY726562|ens|ENST00000623376|tc|NP1275925	Homo sapiens clone TESTIS-608 mRNA sequence. [AY726562]
A_33_P3402551	AY730279	LOC100101478	H2B histone family, member M pseudogene	gb|AY730279|linc|TCONS_l2_00030737|linc|TCONS_l2_00030839|linc|TCONS_l2_00030569	Homo sapiens X-linked mRNA sequence. [AY730279]
A_21_P0014764	AY742823	TSRM	zinc finger domain-related protein TSRM	gb|AY742823|tc|NP1242608	Homo sapiens zinc finger domain-related protein TSRM (TSRM) mRNA, partial cds. [AY742823]
A_33_P3310562	AY927497			gb|AY927497|gb|AY927496	Homo sapiens mRNA sequence. [AY927497]
A_32_P161166	AY927536			gb|AY927536|gb|AY927624|gb|BC015682|gb|AA081107	Homo sapiens mRNA sequence. [AY927536]
A_21_P0014502	AY952884			gb|AY952884|tc|THC2569152|tc|THC2501527|tc|THC2577927	Homo sapiens antigen MMSA-4 mRNA sequence. [AY952884]
A_33_P3325009	BC000737	RGS4	regulator of G-protein signaling 4	gb|BC000737|gb|BC002658|gb|BC064408|gb|BC070219	Homo sapiens regulator of G-protein signaling 4, mRNA (cDNA clone MGC:2124 IMAGE:3510260), complete cds. [BC000737]
A_23_P208240	BC000807	ZNF160	zinc finger protein 160	gb|BC000807|tc|THC2488016	Homo sapiens zinc finger protein 160, mRNA (cDNA clone IMAGE:3452857), complete cds. [BC000807]
A_33_P3275959	BC001407	SLC25A16	solute carrier family 25 (mitochondrial carrier), member 16	gb|BC001407|tc|THC2482567	Homo sapiens solute carrier family 25 (mitochondrial carrier; Graves disease autoantigen), member 16, mRNA (cDNA clone IMAGE:3139311), with apparent retained intron. [BC001407]
A_24_P917178	BC001801	LOC284912	uncharacterized LOC284912	gb|BC001801	Homo sapiens hypothetical gene supported by BC001801, mRNA (cDNA clone MGC:3170 IMAGE:3355513), complete cds. [BC001801]
A_33_P3245188	BC003386			gb|BC003386	Homo sapiens cDNA clone IMAGE:3446232, **** WARNING: chimeric clone ****. [BC003386]
A_33_P3537875	BC004943	MGC10814	uncharacterized protein MGC10814	gb|BC004943|tc|THC2695280	Homo sapiens hypothetical protein MGC10814, mRNA (cDNA clone MGC:10814 IMAGE:3613095), complete cds. [BC004943]
A_33_P3526315	BC005372	MGC12488	uncharacterized protein MGC12488	gb|BC005372	Homo sapiens, clone IMAGE:3932794, mRNA. [BC005372]
A_33_P3218410	BC007023	ATM	ATM serine/threonine kinase	gb|BC007023	Homo sapiens ataxia telangiectasia mutated (includes complementation groups A, C and D), mRNA (cDNA clone IMAGE:3950747). [BC007023]
A_33_P3437273	BC007304	LOC84843	uncharacterized LOC84843	gb|BC007304	Homo sapiens hypothetical protein MGC15705, mRNA (cDNA clone MGC:15705 IMAGE:3352097), complete cds. [BC007304]
A_33_P3413168	BC007696	COL27A1	collagen, type XXVII, alpha 1	gb|BC007696|gb|AF216077|tc|THC2496226|tc|THC2673566	Homo sapiens collagen, type XXVII, alpha 1, mRNA (cDNA clone IMAGE:3953131), partial cds. [BC007696]
A_33_P3449815	BC007749	C14orf144	chromosome 14 open reading frame 144	gb|BC007749	Homo sapiens, clone IMAGE:4098392, mRNA, partial cds. [BC007749]
A_33_P3544880	BC008131	LOC142937	uncharacterized protein BC008131	gb|BC008131|tc|THC2487202	Homo sapiens cDNA clone IMAGE:3454038. [BC008131]
A_33_P3460460	BC008289	MGC20647	uncharacterized protein MGC20647	gb|BC008289|gb|BC014233|tc|THC2605239	Homo sapiens hypothetical protein MGC20647, mRNA (cDNA clone IMAGE:3355596), partial cds. [BC008289]
A_24_P911464	BC008410	PMS1	PMS1 postmeiotic segregation increased 1 (S. cerevisiae)	gb|BC008410|ens|ENST00000409985|tc|THC2486744	Homo sapiens PMS1 postmeiotic segregation increased 1 (S. cerevisiae), mRNA (cDNA clone IMAGE:4097623), containing frame-shift errors. [BC008410]
A_33_P3293391	BC008503	BMS1P6	BMS1 pseudogene 6	gb|BC008503|tc|THC2517511|tc|THC2505004	Homo sapiens hypothetical protein LOC642826, mRNA (cDNA clone IMAGE:4296326). [BC008503]
A_33_P3270315	BC009492			gb|BC009492|gb|AK001057|tc|THC2482243|tc|THC2606190	Homo sapiens hypothetical LOC114130, mRNA (cDNA clone IMAGE:3937896). [BC009492]
A_33_P3414949	BC009836	PXMP2	peroxisomal membrane protein 2, 22kDa	gb|BC009836	Homo sapiens peroxisomal membrane protein 2, 22kDa, mRNA (cDNA clone IMAGE:4098463), complete cds. [BC009836]
A_24_P918175	BC009864	LOC653581	uncharacterized LOC653581	gb|BC009864	Homo sapiens TANK-binding kinase 1, mRNA (cDNA clone IMAGE:3938647), partial cds. [BC009864]
A_23_P312610	BC010145	DNAJC4	DnaJ (Hsp40) homolog, subfamily C, member 4	gb|BC010145|tc|THC2478423	Homo sapiens DnaJ (Hsp40) homolog, subfamily C, member 4, mRNA (cDNA clone IMAGE:4309314), complete cds. [BC010145]
A_23_P322854	BC010426			gb|BC010426	Homo sapiens cDNA clone MGC:15478 IMAGE:2967661, complete cds. [BC010426]
A_24_P406245	BC010535			gb|BC010535|gb|BG178274|tc|THC2571680	Homo sapiens cDNA clone IMAGE:3456494, partial cds. [BC010535]
A_21_P0014172	BC010926	HIST1H4H	histone cluster 1, H4h	gb|BC010926|tc|THC2472984|tc|THC2662914	Homo sapiens histone cluster 1, H4h, mRNA (cDNA clone IMAGE:4273904). [BC010926]
A_24_P933908	BC011595	GPNMB	glycoprotein (transmembrane) nmb	gb|BC011595|gb|AJ505015|ens|ENST00000409458|tc|THC2476370	Homo sapiens glycoprotein (transmembrane) nmb, mRNA (cDNA clone IMAGE:3345861), complete cds. [BC011595]
A_33_P3298750	BC012881			gb|BC012881|tc|THC2488638	Homo sapiens cDNA clone IMAGE:3463076. [BC012881]
A_21_P0014715	BC013229			gb|BC013229|gb|BC040935|tc|THC2601689	Homo sapiens, clone IMAGE:3460553, mRNA. [BC013229]
A_23_P302672	BC013592	DDIT4L	DNA-damage-inducible transcript 4-like	gb|BC013592|gb|HV708916|gb|HW061127|gb|JA482132	Homo sapiens DNA-damage-inducible transcript 4-like, mRNA (cDNA clone MGC:9960 IMAGE:3877854), complete cds. [BC013592]
A_24_P213763	BC013798			gb|BC013798|ens|ENST00000397495	Homo sapiens cDNA clone IMAGE:4341068, **** WARNING: chimeric clone ****. [BC013798]
A_33_P3724750	BC014063			gb|BC014063	Homo sapiens hypothetical protein LOC151878, mRNA (cDNA clone IMAGE:3844647), partial cds. [BC014063]
A_33_P3479999	BC014228	LOC494150	prohibitin pseudogene	gb|BC014228|gb|AK292677	Homo sapiens prohibitin pseudogene, mRNA (cDNA clone IMAGE:4547239). [BC014228]
A_33_P3328154	BC014325	ZNF527	zinc finger protein 527	gb|BC014325|tc|THC2626820	Homo sapiens zinc finger protein 527, mRNA (cDNA clone IMAGE:3931715), complete cds. [BC014325]
A_33_P3318490	BC014432	PDZRN3	PDZ domain containing ring finger 3	gb|BC014432|tc|THC2482835	Homo sapiens PDZ domain containing ring finger 3, mRNA (cDNA clone IMAGE:4639477), complete cds. [BC014432]
A_33_P3219865	BC014643	LOC400620	uncharacterized LOC400620	gb|BC014643|tc|THC2616604	Homo sapiens, clone IMAGE:3342755, mRNA, partial cds. [BC014643]
A_21_P0014381	BC014786	ECH1	enoyl CoA hydratase 1, peroxisomal	gb|BC014786	Homo sapiens, clone IMAGE:3858114, mRNA. [BC014786]
A_33_P3324137	BC015320	PRO0628	uncharacterized LOC29053	gb|BC015320	Homo sapiens, clone IMAGE:4399587, mRNA. [BC015320]
A_33_P3422951	BC015442	DNAH6	dynein, axonemal, heavy chain 6	gb|BC015442|gb|JF432885|ens|ENST00000602588|tc|THC2485168	Homo sapiens dynein, axonemal, heavy chain 6, mRNA (cDNA clone IMAGE:4424085), complete cds. [BC015442]
A_33_P3380196	BC015533	AKAP9	A kinase (PRKA) anchor protein 9	gb|BC015533|tc|THC2776040	Homo sapiens A kinase (PRKA) anchor protein (yotiao) 9, mRNA (cDNA clone IMAGE:3914749), complete cds. [BC015533]
A_33_P3802558	BC015643			gb|BC015643|gb|AK090474|tc|THC2504907	Homo sapiens cDNA clone IMAGE:4647464. [BC015643]
A_33_P3535523	BC015720	LOC286068	uncharacterized LOC286068	gb|BC015720|gb|AK096200|tc|THC2601429	Homo sapiens, clone IMAGE:3909165, mRNA. [BC015720]
A_33_P3212274	BC016059	F2R	coagulation factor II (thrombin) receptor	gb|BC016059|gb|BG744398	Homo sapiens coagulation factor II (thrombin) receptor, mRNA (cDNA clone IMAGE:4849569), with apparent retained intron. [BC016059]
A_33_P3244274	BC016958	RNF208	ring finger protein 208	gb|BC016958|gb|AL136540|gb|BC090061|tc|THC2473148	Homo sapiens ring finger protein 208, mRNA (cDNA clone MGC:21544 IMAGE:4151712), complete cds. [BC016958]
A_21_P0014729	BC017341	POLR2J4	polymerase (RNA) II (DNA directed) polypeptide J4, pseudogene	gb|BC017341|gb|BC006435|gb|BC108268|gb|BC063503	Homo sapiens polymerase (RNA) II (DNA directed) polypeptide J4, pseudogene, mRNA (cDNA clone IMAGE:4867986). [BC017341]
A_33_P3379701	BC017346	TRIM36	tripartite motif containing 36	gb|BC017346|tc|NP1135399	Homo sapiens tripartite motif-containing 36, mRNA (cDNA clone IMAGE:5015503). [BC017346]
A_33_P3347320	BC017676	ADIRF-AS1	ADIRF antisense RNA 1	gb|BC017676|tc|THC2510022	Homo sapiens, clone IMAGE:3913679, mRNA. [BC017676]
A_33_P3366877	BC017961	LRIG2	leucine-rich repeats and immunoglobulin-like domains 2	gb|BC017961	Homo sapiens leucine-rich repeats and immunoglobulin-like domains 2, mRNA (cDNA clone IMAGE:4608480), partial cds. [BC017961]
A_33_P3213767	BC018040	CCDC157	coiled-coil domain containing 157	gb|BC018040|tc|THC2498791	Homo sapiens cDNA clone IMAGE:4798973. [BC018040]
A_33_P3396578	BC018116	GRK5	G protein-coupled receptor kinase 5	gb|BC018116|tc|THC2502904	Homo sapiens G protein-coupled receptor kinase 5, mRNA (cDNA clone IMAGE:3912936), with apparent retained intron. [BC018116]
A_33_P3353125	BC018676			gb|BC018676	Homo sapiens, clone IMAGE:4337652, mRNA. [BC018676]
A_33_P3349870	BC018903	PARPBP	PARP1 binding protein	gb|BC018903|tc|THC2473152	Homo sapiens chromosome 12 open reading frame 48, mRNA (cDNA clone IMAGE:3951688), complete cds. [BC018903]
A_33_P3821350	BC019830	PRO2012	uncharacterized protein PRO2012	gb|BC019830|tc|THC2781115	Homo sapiens hypothetical protein PRO2012, mRNA (cDNA clone IMAGE:4995736). [BC019830]
A_33_P3224483	BC020495	RABL2B	RAB, member of RAS oncogene family-like 2B	gb|BC020495	Homo sapiens RAB, member of RAS oncogene family-like 2B, mRNA (cDNA clone IMAGE:3902486), with apparent retained intron. [BC020495]
A_33_P3587611	BC020828	RPL36AP33	ribosomal protein L36a pseudogene 33	gb|BC020828|tc|THC2610880	Homo sapiens cDNA clone MGC:23914 IMAGE:4769647, complete cds. [BC020828]
A_33_P3789693	BC020879	MGC24103	uncharacterized MGC24103	gb|BC020879|gb|BX648870|tc|NP1159657|tc|THC2481453	Homo sapiens hypothetical MGC24103, mRNA (cDNA clone MGC:24103 IMAGE:4613905), complete cds. [BC020879]
A_33_P3212769	BC020894	LOC100132686	uncharacterized LOC100132686	gb|BC020894	Homo sapiens hypothetical LOC100132686, mRNA (cDNA clone MGC:24147 IMAGE:4702473), complete cds. [BC020894]
A_24_P145184	BC021560	BRINP1	bone morphogenetic protein/retinoic acid inducible neural-specific 1	gb|BC021560|ens|ENST00000373964|tc|NP427293	Homo sapiens deleted in bladder cancer 1, mRNA (cDNA clone IMAGE:4591607), complete cds. [BC021560]
A_33_P3387115	BC021693			gb|BC021693	Homo sapiens, clone IMAGE:3961600, mRNA. [BC021693]
A_23_P68807	BC021857			gb|BC021857|gb|AK026838|tc|THC2479796	Homo sapiens hypothetical protein FLJ23185, mRNA (cDNA clone IMAGE:4994346), with apparent retained intron. [BC021857]
A_21_P0013142	BC021996	ERVH-3	endogenous retrovirus group H, member 3	gb|BC021996|gb|TCONS_l2_00025412|tc|THC2608401	Homo sapiens, clone IMAGE:4132557, mRNA. [BC021996]
A_24_P230938	BC022054	MORN4	MORN repeat containing 4	gb|BC022054|ens|ENST00000370635|tc|THC2714628|tc|THC2480371	Homo sapiens MORN repeat containing 4, mRNA (cDNA clone IMAGE:4690584), complete cds. [BC022054]
A_33_P3777165	BC022164	FLJ31715	uncharacterized FLJ31715	gb|BC022164|gb|AK056277|tc|THC2478037	Homo sapiens cDNA clone IMAGE:3831619. [BC022164]
A_24_P924836	BC022827	CRYZL1	crystallin, zeta (quinone reductase)-like 1	gb|BC022827	Homo sapiens crystallin, zeta (quinone reductase)-like 1, mRNA (cDNA clone IMAGE:3632782), partial cds. [BC022827]
A_33_P3335077	BC023640			gb|BC023640|tc|THC2608911	Homo sapiens, clone IMAGE:4890344, mRNA. [BC023640]
A_33_P3827580	BC025398	LOC644852	uncharacterized LOC644852	gb|BC025398|gb|AK130400|gb|BC034790|tc|THC2679566	Homo sapiens cDNA clone IMAGE:4838231. [BC025398]
A_33_P3357337	BC026272	CCNC	cyclin C	gb|BC026272|tc|THC2618273	Homo sapiens cyclin C, mRNA (cDNA clone IMAGE:4250420), partial cds. [BC026272]
A_33_P3387090	BC026731			gb|BC026731|gb|DR979993|tc|THC2619444	Homo sapiens, clone IMAGE:4186245, mRNA. [BC026731]
A_33_P3235410	BC027709	PTPLA	protein tyrosine phosphatase-like (proline instead of catalytic arginine), member A	gb|BC027709	Homo sapiens protein tyrosine phosphatase-like (proline instead of catalytic arginine), member A, mRNA (cDNA clone IMAGE:4304680), with apparent retained intron. [BC027709]
A_33_P3638471	BC027954	TRGV7	T cell receptor gamma variable 7 (pseudogene)	gb|BC027954|tc|THC2480213	Homo sapiens T cell receptor gamma variable 7 pseudogene, mRNA (cDNA clone IMAGE:5210958). [BC027954]
A_33_P3882264	BC028005	GRASPOS	GRP1-associated scaffold protein opposite strand	gb|BC028005	Homo sapiens cDNA clone IMAGE:5212507. [BC028005]
A_33_P3261545	BC028053			gb|BC028053	Homo sapiens cDNA clone IMAGE:4994693. [BC028053]
A_33_P3411021	BC028105	SLIT1	slit homolog 1 (Drosophila)	gb|BC028105|tc|THC2602464	Homo sapiens slit homolog 1 (Drosophila), mRNA (cDNA clone IMAGE:5247200), with apparent retained intron. [BC028105]
A_33_P3220390	BC028180	WTAP	Wilms tumor 1 associated protein	gb|BC028180|tc|THC2502622	Homo sapiens Wilms tumor 1 associated protein, mRNA (cDNA clone IMAGE:5399821), partial cds. [BC028180]
A_21_P0014480	BC028186	LOC401068	uncharacterized LOC401068	gb|BC028186|gb|XR_171391|tc|THC2610631	Homo sapiens, clone IMAGE:4401006, mRNA. [BC028186]
A_33_P3370812	BC028196	TBC1D1	TBC1 (tre-2/USP6, BUB2, cdc16) domain family, member 1	gb|BC028196|tc|THC2681866	Homo sapiens TBC1 (tre-2/USP6, BUB2, cdc16) domain family, member 1, mRNA (cDNA clone IMAGE:5211948), with apparent retained intron. [BC028196]
A_24_P160482	BC028404	VSTM2A	V-set and transmembrane domain containing 2A	gb|BC028404|tc|THC2477156	Homo sapiens V-set and transmembrane domain containing 2A, mRNA (cDNA clone MGC:33530 IMAGE:4820705), complete cds. [BC028404]
A_33_P3648553	BC028422	LINC00837	long intergenic non-protein coding RNA 837	gb|BC028422|gb|AL080132|tc|THC2626257	Homo sapiens cDNA clone IMAGE:4828005. [BC028422]
A_33_P3794109	BC028622	LOC253805	uncharacterized LOC253805	gb|BC028622|gb|BC050316|tc|THC2713560	Homo sapiens hypothetical protein LOC253805, mRNA (cDNA clone IMAGE:4824622). [BC028622]
A_33_P3372189	BC029410			gb|BC029410|tc|THC2501412	Homo sapiens, Similar to LOC223018, clone IMAGE:4732541, mRNA. [BC029410]
A_33_P3414964	BC029496	PTPRS	protein tyrosine phosphatase, receptor type, S	gb|BC029496|tc|THC2487595	Homo sapiens protein tyrosine phosphatase, receptor type, S, mRNA (cDNA clone IMAGE:5272670), complete cds. [BC029496]
A_33_P3420352	BC029571			gb|BC029571|tc|THC2496474	Homo sapiens cDNA clone IMAGE:5262686. [BC029571]
A_33_P3338440	BC029857	SNX29	sorting nexin 29	gb|BC029857|tc|THC2621952	Homo sapiens sorting nexin 29, mRNA (cDNA clone IMAGE:5177668), partial cds. [BC029857]
A_32_P120604	BC029857	SNX29	sorting nexin 29	gb|BC029857|tc|THC2486512|tc|THC2621952	Homo sapiens sorting nexin 29, mRNA (cDNA clone IMAGE:5177668), partial cds. [BC029857]
A_33_P3405193	BC029878	C16orf72	chromosome 16 open reading frame 72	gb|BC029878|gb|DB088936	Homo sapiens PRO0149 protein, mRNA (cDNA clone IMAGE:5172419), containing frame-shift errors. [BC029878]
A_33_P3398722	BC030136			gb|BC030136	Homo sapiens PR domain containing 5, mRNA (cDNA clone IMAGE:4137157), partial cds. [BC030136]
A_24_P145216	BC030635	LOC100291323	uncharacterized LOC100291323	gb|BC030635|tc|THC2524099	Homo sapiens, clone IMAGE:4108565, mRNA, partial cds. [BC030635]
A_33_P3224702	BC030714	PCNXL4	pecanex-like 4 (Drosophila)	gb|BC030714|tc|THC2519378	Homo sapiens chromosome 14 open reading frame 135, mRNA (cDNA clone IMAGE:3685861). [BC030714]
A_33_P3829391	BC030809	LOC641510	uncharacterized LOC641510	gb|BC030809|tc|THC2723043	Homo sapiens, mRNA (cDNA clone IMAGE:4713722). [BC030809]
A_33_P3377786	BC031259			gb|BC031259|tc|THC2484830	Homo sapiens ELK2, member of ETS oncogene family, pseudogene 1, mRNA (cDNA clone IMAGE:5272595). [BC031259]
A_33_P3304865	BC031633	LTN1	listerin E3 ubiquitin protein ligase 1	gb|BC031633|tc|THC2492027	Homo sapiens cDNA clone IMAGE:5172245, containing frame-shift errors. [BC031633]
A_33_P3315510	BC031934	ANKS1A	ankyrin repeat and sterile alpha motif domain containing 1A	gb|BC031934|tc|THC2481323	Homo sapiens ankyrin repeat and sterile alpha motif domain containing 1A, mRNA (cDNA clone MGC:42354 IMAGE:4819948), complete cds. [BC031934]
A_33_P3812027	BC032033	LOC414300	uncharacterized LOC414300	gb|BC032033|gb|BG717880	Homo sapiens serine PI Kazal type 5-like 1, mRNA (cDNA clone IMAGE:4826141). [BC032033]
A_33_P3715843	BC032242	MGC40069	uncharacterized protein MGC40069	gb|BC032242|tc|THC2482242	Homo sapiens hypothetical protein MGC40069, mRNA (cDNA clone IMAGE:5216694). [BC032242]
A_33_P3399045	BC032569			gb|BC032569|tc|THC2484170	Homo sapiens cDNA clone IMAGE:5242641. [BC032569]
A_21_P0014437	BC033052			gb|BC033052|gb|BC062455|tc|THC2612243	Homo sapiens cDNA clone IMAGE:5259731. [BC033052]
A_33_P3793707	BC033393	LINC00964	long intergenic non-protein coding RNA 964	gb|BC033393|tc|THC2634265	Homo sapiens hypothetical protein LOC157381, mRNA (cDNA clone IMAGE:4839371). [BC033393]
A_33_P3382271	BC033643			gb|BC033643|gb|BM474884|tc|THC2480487	Homo sapiens cDNA clone IMAGE:5562656. [BC033643]
A_33_P3317387	BC033823	DNAJC3	DnaJ (Hsp40) homolog, subfamily C, member 3	gb|BC033823|tc|THC2510612	Homo sapiens DnaJ (Hsp40) homolog, subfamily C, member 3, mRNA (cDNA clone IMAGE:5218144), with apparent retained intron. [BC033823]
A_33_P3224020	BC033982	ARAFP2	ARAF pseudogene 2	gb|BC033982|tc|THC2605425	Homo sapiens v-raf murine sarcoma 3611 viral oncogene homolog pseudogene, mRNA (cDNA clone IMAGE:5295529). [BC033982]
A_33_P3360833	BC034228	IQCF1	IQ motif containing F1	gb|BC034228|gb|CU689838|tc|THC2733358	Homo sapiens IQ motif containing F1, mRNA (cDNA clone IMAGE:5266078), complete cds. [BC034228]
A_33_P3618561	BC034282	LOC730961	uncharacterized LOC730961	gb|BC034282	Homo sapiens cDNA clone IMAGE:4826905. [BC034282]
A_21_P0014287	BC034289	LOC100507654	uncharacterized LOC100507654	gb|BC034289|tc|THC2606855	Homo sapiens cDNA clone IMAGE:4825100. [BC034289]
A_33_P3420500	BC034944	ZDHHC20	zinc finger, DHHC-type containing 20	gb|BC034944|tc|THC2651418	Homo sapiens zinc finger, DHHC-type containing 20, mRNA (cDNA clone IMAGE:4824131), complete cds. [BC034944]
A_33_P3427239	BC035129	LOC100134937	uncharacterized LOC100134937	gb|BC035129|gb|BC042376|tc|THC2602616	Homo sapiens cDNA clone IMAGE:5263734. [BC035129]
A_33_P3399988	BC035659	HCP5B	HLA complex P5B (non-protein coding)	gb|BC035659|gb|BC035828|tc|THC2492318	Homo sapiens HLA complex P5 pseudogene 10, mRNA (cDNA clone IMAGE:5588965). [BC035659]
A_24_P920646	BC035714	CYP19A1	cytochrome P450, family 19, subfamily A, polypeptide 1	gb|BC035714|tc|THC2478192|tc|THC2642185	Homo sapiens cytochrome P450, family 19, subfamily A, polypeptide 1, mRNA (cDNA clone IMAGE:5588077), complete cds. [BC035714]
A_33_P3281033	BC035876	MACROD2	MACRO domain containing 2	gb|BC035876|gb|BU617707|gb|BU679796	Homo sapiens chromosome 20 open reading frame 133, mRNA (cDNA clone IMAGE:4513167). [BC035876]
A_33_P3264790	BC035898	GJD4	gap junction protein, delta 4, 40.1kDa	gb|BC035898	Homo sapiens gap junction protein, delta 4, 40.1kDa, mRNA (cDNA clone IMAGE:5240397), partial cds. [BC035898]
A_33_P3297813	BC036103	DMD	dystrophin	gb|BC036103|tc|THC2614986	Homo sapiens dystrophin, mRNA (cDNA clone IMAGE:5274415), complete cds. [BC036103]
A_33_P3531791	BC036362	LOC728099	uncharacterized LOC728099	gb|BC036362	Homo sapiens cDNA clone IMAGE:4824569. [BC036362]
A_33_P3345673	BC036597	MED15P9	mediator complex subunit 15 pseudogene 9	gb|BC036597|gb|BX378010	Homo sapiens hypothetical protein LOC285103, mRNA (cDNA clone IMAGE:5273139). [BC036597]
A_33_P3833478	BC036697	SP3P	Sp3 transcription factor pseudogene	gb|BC036697|tc|THC2617202	Homo sapiens Sp3 transcription factor pseudogene, mRNA (cDNA clone IMAGE:5266022). [BC036697]
A_33_P3330791	BC036933	LOC401220	uncharacterized LOC401220	gb|BC036933	Homo sapiens hypothetical gene supported by BC036933, mRNA (cDNA clone IMAGE:5243701). [BC036933]
A_33_P3343715	BC037242	EMX1	empty spiracles homeobox 1	gb|BC037242|tc|THC2602195	Homo sapiens empty spiracles homeobox 1, mRNA (cDNA clone IMAGE:5198260), complete cds. [BC037242]
A_33_P3281363	BC037956	TRIP12	thyroid hormone receptor interactor 12	gb|BC037956|tc|THC2497066	Homo sapiens thyroid hormone receptor interactor 12, mRNA (cDNA clone IMAGE:5742743), with apparent retained intron. [BC037956]
A_33_P3663105	BC038429	LOC284263	uncharacterized LOC284263	gb|BC038429|tc|THC2615249	Homo sapiens hypothetical protein LOC284263, mRNA (cDNA clone IMAGE:4826426). [BC038429]
A_33_P3441031	BC038732	LINC00944	long intergenic non-protein coding RNA 944	gb|BC038732|tc|THC2617316	Homo sapiens cDNA clone IMAGE:5267655. [BC038732]
A_24_P178065	BC038806	PHLDB2	pleckstrin homology-like domain, family B, member 2	gb|BC038806|tc|THC2486140	Homo sapiens pleckstrin homology-like domain, family B, member 2, mRNA (cDNA clone IMAGE:5169755), complete cds. [BC038806]
A_33_P3344282	BC038847	HS1BP3	HCLS1 binding protein 3	gb|BC038847|tc|THC2608096	Homo sapiens HCLS1 binding protein 3, mRNA (cDNA clone IMAGE:6056200), with apparent retained intron. [BC038847]
A_24_P51201	BC038960	HERC3	HECT and RLD domain containing E3 ubiquitin protein ligase 3	gb|BC038960|tc|THC2472353	Homo sapiens hect domain and RLD 3, mRNA (cDNA clone IMAGE:6050308), complete cds. [BC038960]
A_33_P3218455	BC039368	LOC729047	uncharacterized LOC729047	gb|BC039368	Homo sapiens cDNA clone IMAGE:5271023. [BC039368]
A_33_P3225278	BC039705			gb|BC039705	Homo sapiens, clone IMAGE:4940607, mRNA. [BC039705]
A_33_P3469658	BC040156	LOC284570	uncharacterized LOC284570	gb|BC040156|gb|BC033722	Homo sapiens, clone IMAGE:4941949, mRNA. [BC040156]
A_33_P3228340	BC040558	DYNC2LI1	dynein, cytoplasmic 2, light intermediate chain 1	gb|BC040558|ens|ENST00000398823|tc|THC2486147	Homo sapiens dynein, cytoplasmic 2, light intermediate chain 1, mRNA (cDNA clone IMAGE:5268633), complete cds. [BC040558]
A_33_P3256957	BC040680			gb|BC040680|gb|AK124574|tc|THC2524945|tc|THC2525651	Homo sapiens cDNA clone IMAGE:4817893. [BC040680]
A_33_P3240763	BC040838			gb|BC040838|tc|THC2604106	Homo sapiens cDNA clone IMAGE:5302821. [BC040838]
A_23_P388301	BC040859	PRR14L	proline rich 14-like	gb|BC040859|ens|ENST00000330495|tc|NP594240	Homo sapiens chromosome 22 open reading frame 30, mRNA (cDNA clone MGC:50372 IMAGE:5535580), complete cds. [BC040859]
A_33_P3376873	BC041650			gb|BC041650|tc|THC2506804	Homo sapiens, clone IMAGE:5480271, mRNA. [BC041650]
A_33_P3504187	BC041859	LOC780529	uncharacterized LOC780529	gb|BC041859|gb|BC032872|tc|THC2601112	Homo sapiens POU domain, class 4, transcription factor 1, mRNA (cDNA clone IMAGE:5270933). [BC041859]
A_21_P0014385	BC042148			gb|BC042148|gb|BC071633|tc|THC2499695|tc|THC2499140	Homo sapiens, clone IMAGE:3614204, mRNA. [BC042148]
A_21_P0014237	BC042892			gb|BC042892|tc|THC2606759	Homo sapiens cDNA clone IMAGE:4830182. [BC042892]
A_33_P3526458	BC043208	ANKRD30BP3	ankyrin repeat domain 30B pseudogene 3	gb|BC043208|tc|THC2506408	Homo sapiens hypothetical protein LOC338579, mRNA (cDNA clone IMAGE:5295086). [BC043208]
A_33_P3482534	BC043571	LOC613266	uncharacterized LOC613266	gb|BC043571|gb|AK125594|tc|THC2480926	Homo sapiens hypothetical LOC613266, mRNA (cDNA clone IMAGE:5222345). [BC043571]
A_33_P3215848	BC044628			gb|BC044628	Homo sapiens mRNA similar to collagen, type XVII, alpha 1 (cDNA clone IMAGE:5431129). [BC044628]
A_33_P3370940	BC044633	LAMB1	laminin, beta 1	gb|BC044633|gb|BC052598	Homo sapiens laminin, beta 1, mRNA (cDNA clone IMAGE:4889995), containing frame-shift errors. [BC044633]
A_21_P0014742	BC045168			gb|BC045168|tc|THC2634271	Homo sapiens cDNA clone IMAGE:4797829. [BC045168]
A_33_P3353796	BC045633			gb|BC045633|tc|THC2613012	Homo sapiens cDNA clone IMAGE:5284411. [BC045633]
A_32_P191895	BC045716			gb|BC045716|gb|BC030617|tc|THC2492992	Homo sapiens cDNA clone IMAGE:5261156. [BC045716]
A_33_P3707547	BC045815	LOC541467	uncharacterized LOC541467	gb|BC045815|gb|BC036693|tc|THC2601818	Homo sapiens hypothetical LOC541467, mRNA (cDNA clone IMAGE:4830703), partial cds. [BC045815]
A_33_P3386621	BC046191			gb|BC046191|tc|THC2624759	Homo sapiens, clone IMAGE:5788184, mRNA. [BC046191]
A_33_P3315733	BC046241	TRAPPC10	trafficking protein particle complex 10	gb|BC046241|gb|BC052247|gb|BC094823|tc|THC2476966	Homo sapiens trafficking protein particle complex 10, mRNA (cDNA clone IMAGE:5929666), complete cds. [BC046241]
A_33_P3273679	BC046631	NRXN1	neurexin 1	gb|BC046631|gb|DB572598|tc|THC2601584	Homo sapiens neurexin 1, mRNA (cDNA clone IMAGE:4815048), complete cds. [BC046631]
A_33_P3354514	BC047507	SLC2A13	solute carrier family 2 (facilitated glucose transporter), member 13	gb|BC047507|tc|THC2480662	Homo sapiens solute carrier family 2 (facilitated glucose transporter), member 13, mRNA (cDNA clone MGC:48624 IMAGE:5272386), complete cds. [BC047507]
A_33_P3332690	BC047718	SUZ12P1	suppressor of zeste 12 homolog pseudogene 1	gb|BC047718	Homo sapiens suppressor of zeste 12 homolog pseudogene, mRNA (cDNA clone IMAGE:5736798). [BC047718]
A_33_P3267543	BC048256	DPM2	dolichyl-phosphate mannosyltransferase polypeptide 2, regulatory subunit	gb|BC048256|tc|THC2543995	Homo sapiens dolichyl-phosphate mannosyltransferase polypeptide 2, regulatory subunit, mRNA (cDNA clone IMAGE:5222515), partial cds. [BC048256]
A_33_P3235706	BC048301	ZCCHC11	zinc finger, CCHC domain containing 11	gb|BC048301|tc|THC2475685	Homo sapiens zinc finger, CCHC domain containing 11, mRNA (cDNA clone IMAGE:5505348), with apparent retained intron. [BC048301]
A_33_P3621701	BC048428	LOC284933	uncharacterized LOC284933	gb|BC048428|tc|THC2609712	Homo sapiens cDNA clone IMAGE:4831271. [BC048428]
A_33_P3407314	BC050402	PAXIP1-AS2	PAXIP1 antisense RNA 2	gb|BC050402|tc|THC2492589|tc|THC2544207	Homo sapiens, clone IMAGE:5745756, mRNA. [BC050402]
A_33_P3267420	BC051278	APOB	apolipoprotein B	gb|BC051278|tc|NP801506	Homo sapiens apolipoprotein B (including Ag(x) antigen), mRNA (cDNA clone IMAGE:6270815), complete cds. [BC051278]
A_21_P0014863	BC051442	PPP2R5C	protein phosphatase 2, regulatory subunit B', gamma	gb|BC051442|tc|THC2657614|tc|THC2610857|tc|THC2639872	Homo sapiens cDNA clone IMAGE:6163196, partial cds. [BC051442]
A_33_P3353170	BC051800	CLTC	clathrin, heavy chain (Hc)	gb|BC051800	Homo sapiens clathrin, heavy chain (Hc), mRNA (cDNA clone MGC:57689 IMAGE:6187185), complete cds. [BC051800]
A_33_P3371650	BC052561	STK17B	serine/threonine kinase 17b	gb|BC052561|tc|THC2520318	Homo sapiens serine/threonine kinase 17b (apoptosis-inducing), mRNA (cDNA clone IMAGE:6280720), partial cds. [BC052561]
A_33_P3462955	BC052949	LOC401490	uncharacterized LOC401490	gb|BC052949|tc|THC2627986	Homo sapiens cDNA clone IMAGE:4831279. [BC052949]
A_33_P3236035	BC053678	KDM4C	lysine (K)-specific demethylase 4C	gb|BC053678|tc|THC2500203	Homo sapiens cDNA clone IMAGE:6165770, partial cds. [BC053678]
A_33_P3344277	BC057389	HS1BP3	HCLS1 binding protein 3	gb|BC057389	Homo sapiens HCLS1 binding protein 3, mRNA (cDNA clone IMAGE:5574764), with apparent retained intron. [BC057389]
A_33_P3238335	BC060765	MCOLN3	mucolipin 3	gb|BC060765	Homo sapiens mucolipin 3, mRNA (cDNA clone MGC:71509 IMAGE:30340464), complete cds. [BC060765]
A_21_P0014822	BC061902			gb|BC061902|gb|BF339167|tc|THC2499177	Homo sapiens cDNA clone IMAGE:4186600. [BC061902]
A_21_P0014649	BC062331	KCTD21-AS1	KCTD21 antisense RNA 1	gb|BC062331	Homo sapiens MGC71469 protein, mRNA (cDNA clone MGC:71469 IMAGE:5798762), complete cds. [BC062331]
A_32_P64038	BC062632	LOC400590	uncharacterized LOC400590	gb|BC062632|gb|XR_159283|tc|THC2587510|tc|THC2525058	Homo sapiens hypothetical LOC400590, mRNA (cDNA clone MGC:70830 IMAGE:5248762), complete cds. [BC062632]
A_33_P3292064	BC062656	BPIFC	BPI fold containing family C	gb|BC062656|gb|BF245271|tc|THC2665986	Homo sapiens cDNA clone IMAGE:4081306, partial cds. [BC062656]
A_33_P3278868	BC062720	HEATR5A	HEAT repeat containing 5A	gb|BC062720|tc|THC2482511	Homo sapiens HEAT repeat containing 5A, mRNA (cDNA clone IMAGE:6733067), complete cds. [BC062720]
A_33_P3785051	BC062748	EFCAB10	EF-hand calcium binding domain 10	gb|BC062748|ens|ENST00000486180|tc|THC2495540	Homo sapiens cDNA clone IMAGE:6616931, partial cds. [BC062748]
A_33_P3325866	BC063316	FBXL17	F-box and leucine-rich repeat protein 17	gb|BC063316|tc|THC2601754	Homo sapiens F-box and leucine-rich repeat protein 17, mRNA (cDNA clone IMAGE:30341140), with apparent retained intron. [BC063316]
A_33_P3381621	BC065041	PLB1	phospholipase B1	gb|BC065041|tc|THC2481322	Homo sapiens phospholipase B1, mRNA (cDNA clone IMAGE:6147102), complete cds. [BC065041]
A_21_P0013198	BC065228	PSPHP1	phosphoserine phosphatase pseudogene 1	gb|BC065228|gb|TCONS_l2_00025879|gb|BC015339|gb|BC105579	Homo sapiens phosphoserine phosphatase-like, mRNA (cDNA clone IMAGE:5552627), partial cds. [BC065228]
A_33_P3327587	BC065739	LOC100127904	uncharacterized LOC100127904	gb|BC065739|tc|THC2510766	Homo sapiens cDNA clone IMAGE:30403562, partial cds. [BC065739]
A_33_P3255229	BC066361	SETD7	SET domain containing (lysine methyltransferase) 7	gb|BC066361|gb|BC110904|tc|THC2483721	Homo sapiens cDNA clone IMAGE:5312439. [BC066361]
A_33_P3371318	BC066548			gb|BC066548|tc|NP1175783	Homo sapiens cDNA clone IMAGE:4358137, with apparent retained intron. [BC066548]
A_33_P3403952	BC066931	SETD3	SET domain containing 3	gb|BC066931|tc|THC2484703|tc|THC2650664	Homo sapiens SET domain containing 3, mRNA (cDNA clone IMAGE:4826483), complete cds. [BC066931]
A_32_P130577	BC066989			gb|BC066989|tc|THC2498673	Homo sapiens cDNA clone IMAGE:5267335. [BC066989]
A_33_P3396766	BC068076			gb|BC068076	Homo sapiens cDNA clone IMAGE:5933551, partial cds. [BC068076]
A_33_P3399448	BC068094	SH3TC1	SH3 domain and tetratricopeptide repeats 1	gb|BC068094|tc|NP1074999	Homo sapiens SH3 domain and tetratricopeptide repeats 1, mRNA (cDNA clone IMAGE:6291103), complete cds. [BC068094]
A_33_P3347035	BC069659			gb|BC069659|gb|BC069742|gb|AF090939|tc|THC2481119	Homo sapiens cDNA clone IMAGE:7262526, with apparent retained intron. [BC069659]
A_33_P3655646	BC069735	RARB	retinoic acid receptor, beta	gb|BC069735|gb|S82362|gb|M62303|tc|THC2490413	Homo sapiens hypothetical protein LOC100130354, mRNA (cDNA clone MGC:97363 IMAGE:7262624), complete cds. [BC069735]
A_33_P3351934	BC070067	MSTO1	misato 1, mitochondrial distribution and morphology regulator	gb|BC070067|gb|BC099909|tc|THC2498772|tc|THC2551905	Homo sapiens misato homolog 1 (Drosophila), mRNA (cDNA clone IMAGE:4828998). [BC070067]
A_33_P3414922	BC070144			gb|BC070144|tc|THC2714358	Homo sapiens cDNA clone IMAGE:6499259, partial cds. [BC070144]
A_32_P110243	BC071734	RPS20P27	ribosomal protein S20 pseudogene 27	gb|BC071734|gb|AX721277|gb|BM555758|tc|THC2480491	Homo sapiens ribosomal protein S20 pseudogene 27, mRNA (cDNA clone IMAGE:5549882). [BC071734]
A_33_P3605969	BC071847			gb|BC071847|gb|BE792131|tc|THC2705939	Homo sapiens cDNA clone IMAGE:3936577, **** WARNING: chimeric clone ****. [BC071847]
A_33_P3379406	BC071853	GREB1	growth regulation by estrogen in breast cancer 1	gb|BC071853|tc|THC2615719	Homo sapiens GREB1 protein, mRNA (cDNA clone IMAGE:6729261), partial cds. [BC071853]
A_32_P45974	BC071972	C2orf27A	chromosome 2 open reading frame 27A	gb|BC071972|gb|AK292003|tc|THC2500237|tc|THC2475397	Homo sapiens chromosome 2 open reading frame 27, mRNA (cDNA clone IMAGE:6426166). [BC071972]
A_33_P3394223	BC087847			gb|BC087847|tc|THC2616340	Homo sapiens cDNA clone IMAGE:30389268, partial cds. [BC087847]
A_21_P0014188	BC087859	LOC401317	uncharacterized LOC401317	gb|BC087859|tc|THC2618295	Homo sapiens cDNA clone IMAGE:30398108. [BC087859]
A_33_P3289207	BC090950	AAK1	AP2 associated kinase 1	gb|BC090950|tc|THC2536194	Homo sapiens cDNA clone IMAGE:5226225. [BC090950]
A_33_P3352058	BC092495			gb|BC092495|tc|THC2663077	Homo sapiens cDNA clone IMAGE:30342341. [BC092495]
A_24_P348083	BC093850			gb|BC093850	Homo sapiens chromosome 18 open reading frame 23, mRNA (cDNA clone MGC:120885 IMAGE:7939695), complete cds. [BC093850]
A_33_P3231090	BC098585	TCEA2	transcription elongation factor A (SII), 2	gb|BC098585	Homo sapiens transcription elongation factor A (SII), 2, mRNA (cDNA clone IMAGE:30344530), with apparent retained intron. [BC098585]
A_24_P79855	BC104430			gb|BC104430|gb|BC104431|gb|BC113958|gb|BC029383	Homo sapiens hypothetical LOC54744, mRNA (cDNA clone IMAGE:40021976). [BC104430]
A_24_P366526	BC105992	SYNGR2	synaptogyrin 2	gb|BC105992|gb|BC029755|gb|AL833010	Homo sapiens synaptogyrin 2, mRNA (cDNA clone MGC:102914 IMAGE:4746277), complete cds. [BC105992]
A_33_P3505551	BC107073	VN1R3	vomeronasal 1 receptor 3 (gene/pseudogene)	gb|BC107073|gb|BC107074|gb|AF336873|tc|THC2742261	Homo sapiens vomeronasal 1 receptor 3, mRNA (cDNA clone IMAGE:40027000). [BC107073]
A_33_P3287428	BC107850	LRRC37A4P	leucine rich repeat containing 37, member A4, pseudogene	gb|BC107850|tc|THC2481483	Homo sapiens hypothetical protein LOC652203, mRNA (cDNA clone MGC:111480 IMAGE:5581582), complete cds. [BC107850]
A_21_P0014660	BC108692			gb|BC108692|gb|XR_171121|gb|XR_110939	Homo sapiens cDNA clone IMAGE:5391675. [BC108692]
A_33_P3248405	BC108702	NRK	Nik related kinase	gb|BC108702|tc|THC2483031	Homo sapiens Nik related kinase, mRNA (cDNA clone IMAGE:5722833), complete cds. [BC108702]
A_33_P3325665	BC109228	JPH4	junctophilin 4	gb|BC109228	Homo sapiens cDNA clone IMAGE:40010290. [BC109228]
A_33_P3339376	BC110288	WIPF1	WAS/WASL interacting protein family, member 1	gb|BC110288|ens|ENST00000409415|tc|THC2477941	Homo sapiens WAS/WASL interacting protein family, member 1, mRNA (cDNA clone MGC:111041 IMAGE:5184105), complete cds. [BC110288]
A_33_P3265159	BC110990	GAPVD1	GTPase activating protein and VPS9 domains 1	gb|BC110990	Homo sapiens cDNA clone IMAGE:5203707, containing frame-shift errors. [BC110990]
A_33_P3393135	BC112254	HIST1H2AI	histone cluster 1, H2ai	gb|BC112254|gb|BC112256|tc|THC2473549	Homo sapiens histone cluster 1, H2ai, mRNA (cDNA clone MGC:138459 IMAGE:8327722), complete cds. [BC112254]
A_33_P3328913	BC126309			gb|BC126309	Homo sapiens Williams-Beuren syndrome chromosome region 23, mRNA (cDNA clone MGC:161587 IMAGE:8992025), complete cds. [BC126309]
A_33_P3401013	BC126993			gb|BC126993|tc|THC2626463	Homo sapiens cDNA clone IMAGE:40081045. [BC126993]
A_33_P3832680	BC127791	FAM25C	family with sequence similarity 25, member C	gb|BC127791|gb|BF062320	Homo sapiens cDNA clone IMAGE:40133024. [BC127791]
A_33_P3298382	BC127811			gb|BC127811|gb|BC148240	Homo sapiens cDNA clone IMAGE:40134159. [BC127811]
A_19_P00317671	BC128222			gb|BC128222|gb|BC128221	Homo sapiens hypothetical protein LOC286149, mRNA (cDNA clone IMAGE:40114548). [BC128222]
A_21_P0014481	BC128230			gb|BC128230|gb|BC141932	Homo sapiens cDNA clone IMAGE:40114634. [BC128230]
A_21_P0014823	BC130650	LOC100287160	uncharacterized LOC100287160	gb|BC130650|gb|BC130652|gb|XR_132669|tc|THC2632982	Homo sapiens cDNA clone IMAGE:40146681. [BC130650]
A_33_P3395014	BC131514	ACOXL	acyl-CoA oxidase-like	gb|BC131514|gb|AK001904|ens|ENST00000417074|ens|ENST00000389811	Homo sapiens acyl-Coenzyme A oxidase-like, mRNA (cDNA clone IMAGE:40084247), partial cds. [BC131514]
A_33_P3293958	BC131577			gb|BC131577	Homo sapiens cDNA clone IMAGE:40109262. [BC131577]
A_33_P3264735	BC131768			gb|BC131768|tc|THC2539145|tc|THC2557385	Homo sapiens cDNA clone IMAGE:40122421. [BC131768]
A_33_P3224314	BC132839	LOC400707	uncharacterized LOC400707	gb|BC132839|gb|BC132841|gb|AK124070|tc|THC2483218	Homo sapiens cDNA clone IMAGE:40146861. [BC132839]
A_33_P3742500	BC132887	LOC642947	uncharacterized LOC642947	gb|BC132887|gb|AK129705|gb|BC130654|tc|NP1472442	Homo sapiens hypothetical protein LOC642947, mRNA (cDNA clone IMAGE:40146909). [BC132887]
A_33_P3335984	BC132927	TAPT1-AS1	TAPT1 antisense RNA 1 (head to head)	gb|BC132927|gb|AK096972|gb|BC010030|gb|AK093550	Homo sapiens hypothetical FLJ39653, mRNA (cDNA clone IMAGE:40146949). [BC132927]
A_33_P3303031	BC133006	LOC643549	uncharacterized LOC643549	gb|BC133006|gb|BC133008	Homo sapiens hypothetical protein LOC643549, mRNA (cDNA clone IMAGE:40147028). [BC133006]
A_24_P15640	BC137009			gb|BC137009|gb|BC137015	Homo sapiens chromosome 19 open reading frame 31, mRNA (cDNA clone MGC:168625 IMAGE:9021002), complete cds. [BC137009]
A_33_P3367356	BC137370			gb|BC137370|gb|BC137374|gb|AK057017|tc|THC2484078	Homo sapiens chromosome 15 open reading frame 45, mRNA (cDNA clone MGC:168991 IMAGE:9021368), complete cds. [BC137370]
A_33_P3266192	BC137379	GAS6-AS1	GAS6 antisense RNA 1	gb|BC137379	Homo sapiens hypothetical LOC650669, mRNA (cDNA clone MGC:169000 IMAGE:9021377), complete cds. [BC137379]
A_33_P3236661	BC150296	PCDH9	protocadherin 9	gb|BC150296|tc|THC2603964|tc|THC2760496	Homo sapiens protocadherin 9, mRNA (cDNA clone MGC:167030 IMAGE:8860363), complete cds. [BC150296]
A_33_P3240098	BC150587			gb|BC150587	Homo sapiens cDNA clone IMAGE:40133626. [BC150587]
A_33_P3224620	BC153822	LOC100128908	uncharacterized LOC100128908	gb|BC153822	Homo sapiens cDNA clone IMAGE:40134016. [BC153822]
A_33_P3429575	BC157883	LOC643454	adaptor-related protein complex 3, sigma 1 subunit pseudogene	gb|BC157883|gb|BC171896|tc|THC2582331	Homo sapiens adaptor-related protein complex 3, sigma 1 subunit pseudogene, mRNA (cDNA clone IMAGE:8862705). [BC157883]
A_33_P3299540	BC160173	OVCH2	ovochymase 2 (gene/pseudogene)	gb|BC160173|tc|NP865682	Synthetic construct Homo sapiens clone IMAGE:100064205, MGC:193288 ovochymase 2 (OVCH2) mRNA, encodes complete protein. [BC160173]
A_33_P3740020	BE172294	SNORD9	small nucleolar RNA, C/D box 9	gb|BE172294	MR0-HT0559-270300-006-b11_1 HT0559 Homo sapiens cDNA, mRNA sequence [BE172294]
A_33_P3379081	BE265920			gb|BE265920	601191189F1 NIH_MGC_7 Homo sapiens cDNA clone IMAGE:3535007 5', mRNA sequence [BE265920]
A_33_P3263027	BE266556	LOC100289120	uncharacterized LOC100289120	gb|BE266556	601193547F1 NIH_MGC_7 Homo sapiens cDNA clone IMAGE:3537587 5', mRNA sequence [BE266556]
A_32_P194962	BE300169			gb|BE300169|tc|THC2565830|tc|THC2555585	600944622T1 NIH_MGC_17 Homo sapiens cDNA clone IMAGE:2960789 3', mRNA sequence [BE300169]
A_33_P3462692	BE467637	SNORA58	small nucleolar RNA, H/ACA box 58	gb|BE467637	hz67c08.x1 NCI_CGAP_Lu24 Homo sapiens cDNA clone IMAGE:3213038 3', mRNA sequence [BE467637]
A_33_P3332871	BE616696			gb|BE616696|tc|THC2505887	601279876F1 NIH_MGC_39 Homo sapiens cDNA clone IMAGE:3621930 5', mRNA sequence [BE616696]
A_21_P0014383	BE714980			gb|BE714980	MR3-HT0736-100700-002-a04 HT0736 Homo sapiens cDNA, mRNA sequence [BE714980]
A_33_P3613688	BE729513	FER1L6-AS2	FER1L6 antisense RNA 2	gb|BE729513	601564882F1 NIH_MGC_20 Homo sapiens cDNA clone IMAGE:3925989 5', mRNA sequence [BE729513]
A_33_P3589033	BE781894	DIAPH2-AS1	DIAPH2 antisense RNA 1	gb|BE781894	601470254F1 NIH_MGC_67 Homo sapiens cDNA clone IMAGE:3873540 5', mRNA sequence [BE781894]
A_33_P3236955	BE782190			gb|BE782190	601466603F1 NIH_MGC_67 Homo sapiens cDNA clone IMAGE:3869928 5', mRNA sequence [BE782190]
A_33_P3648417	BE972465	SNORA55	small nucleolar RNA, H/ACA box 55	gb|BE972465|tc|THC2740706	601652296F1 NIH_MGC_82 Homo sapiens cDNA clone IMAGE:3935854 5', mRNA sequence [BE972465]
A_33_P3768930	BF175071			gb|BF175071|tc|THC2543611|tc|THC2543892|tc|THC2593994	MYE4344 Myeloma (MYE) cDNA library Homo sapiens cDNA, mRNA sequence [BF175071]
A_33_P3814473	BF248073	TMSB4XP1	thymosin beta 4, X-linked pseudogene 1	gb|BF248073	601859229F1 NIH_MGC_58 Homo sapiens cDNA clone IMAGE:4069735 5', mRNA sequence [BF248073]
A_33_P3465703	BF304636	SNORA60	small nucleolar RNA, H/ACA box 60	gb|BF304636	601888042F1 NIH_MGC_17 Homo sapiens cDNA clone IMAGE:4121819 5', mRNA sequence [BF304636]
A_33_P3736235	BF316573	LOC401400	uncharacterized LOC401400	gb|BF316573	601903096F1 NIH_MGC_19 Homo sapiens cDNA clone IMAGE:4135918 5', mRNA sequence [BF316573]
A_33_P3635136	BF346224			gb|BF346224	602018404F1 NCI_CGAP_Brn67 Homo sapiens cDNA clone IMAGE:4154136 5', mRNA sequence [BF346224]
A_33_P3629585	BF356984	SNORA76A	small nucleolar RNA, H/ACA box 76A	gb|BF356984|tc|THC2742872	CM4-HT0920-090900-299-g03 HT0920 Homo sapiens cDNA, mRNA sequence [BF356984]
A_21_P0014016	BF447189			gb|BF447189	7p46a03.x1 NCI_CGAP_Pr28 Homo sapiens cDNA clone IMAGE:3648676 3', mRNA sequence [BF447189]
A_33_P3233055	BF515046			gb|BF515046	UI-H-BW1-anr-f-12-0-UI.s1 NCI_CGAP_Sub7 Homo sapiens cDNA clone IMAGE:3083302 3', mRNA sequence [BF515046]
A_33_P3872301	BF570763	SNAR-C3	small ILF3/NF90-associated RNA C3	gb|BF570763	602075775F1 NIH_MGC_62 Homo sapiens cDNA clone IMAGE:4242834 5', mRNA sequence [BF570763]
A_33_P3542911	BF570948	SNAR-C4	small ILF3/NF90-associated RNA C4	gb|BF570948	602076150F1 NIH_MGC_62 Homo sapiens cDNA clone IMAGE:4243164 5', mRNA sequence [BF570948]
A_33_P3729436	BF570972	SNAR-B1	small ILF3/NF90-associated RNA B1	gb|BF570972	602076178F1 NIH_MGC_62 Homo sapiens cDNA clone IMAGE:4243362 5', mRNA sequence [BF570972]
A_33_P3546161	BF742660			gb|BF742660|tc|THC2707252	RC2-BT0841-021000-012-c08 BT0841 Homo sapiens cDNA, mRNA sequence [BF742660]
A_33_P3460485	BF814437	SCARNA4	small Cajal body-specific RNA 4	gb|BF814437	MR2-CI0186-291100-008-f04 CI0186 Homo sapiens cDNA, mRNA sequence [BF814437]
A_33_P3596355	BG033631	LINC00622	long intergenic non-protein coding RNA 622	gb|BG033631	602301760F1 NIH_MGC_87 Homo sapiens cDNA clone IMAGE:4403366 5', mRNA sequence [BG033631]
A_33_P3791118	BG113928	ATP5L2	ATP synthase, H+ transporting, mitochondrial Fo complex, subunit G2	gb|BG113928	602284393F1 NIH_MGC_86 Homo sapiens cDNA clone IMAGE:4371934 5', mRNA sequence [BG113928]
A_33_P3414012	BG182298			gb|BG182298	RST1163 Athersys RAGE Library Homo sapiens cDNA, mRNA sequence [BG182298]
A_21_P0014525	BG182803			gb|BG182803	RST1696 Athersys RAGE Library Homo sapiens cDNA, mRNA sequence [BG182803]
A_33_P3284315	BG193489			gb|BG193489|tc|THC2645286	RST12623 Athersys RAGE Library Homo sapiens cDNA, mRNA sequence [BG193489]
A_21_P0014440	BG198360			gb|BG198360	RST17618 Athersys RAGE Library Homo sapiens cDNA, mRNA sequence [BG198360]
A_21_P0014092	BG201242			gb|BG201242|tc|THC2667101	RST20570 Athersys RAGE Library Homo sapiens cDNA, mRNA sequence [BG201242]
A_21_P0014513	BG205415			gb|BG205415	RST24971 Athersys RAGE Library Homo sapiens cDNA, mRNA sequence [BG205415]
A_33_P3242104	BG208718			gb|BG208718	RST28352 Athersys RAGE Library Homo sapiens cDNA, mRNA sequence [BG208718]
A_33_P3865962	BG215431	C1orf143	chromosome 1 open reading frame 143	gb|BG215431	RST35100 Athersys RAGE Library Homo sapiens cDNA, mRNA sequence [BG215431]
A_21_P0014091	BG218553			gb|BG218553|tc|THC2638449	RST38179 Athersys RAGE Library Homo sapiens cDNA, mRNA sequence [BG218553]
A_33_P3223059	BG218723			gb|BG218723	RST38464 Athersys RAGE Library Homo sapiens cDNA, mRNA sequence [BG218723]
A_33_P3442301	BG250912	SMG1P3	SMG1 pseudogene 3	gb|BG250912	602363146F1 NIH_MGC_90 Homo sapiens cDNA clone IMAGE:4471450 5', mRNA sequence [BG250912]
A_33_P3578399	BG428231			gb|BG428231	602498889F1 NIH_MGC_75 Homo sapiens cDNA clone IMAGE:4612510 5', mRNA sequence [BG428231]
A_33_P3761915	BG482625	IGKV1D-13	immunoglobulin kappa variable 1D-13	gb|BG482625	602502772F1 NIH_MGC_77 Homo sapiens cDNA clone IMAGE:4616320 5', mRNA sequence [BG482625]
A_33_P3697191	BG528800	SAMD12-AS1	SAMD12 antisense RNA 1	gb|BG528800	602580167F1 NIH_MGC_60 Homo sapiens cDNA clone IMAGE:4718992 5', mRNA sequence [BG528800]
A_33_P3276913	BG533310			gb|BG533310|tc|THC2680559	601860685F2 NIH_MGC_76 Homo sapiens cDNA clone IMAGE:4072028 5', mRNA sequence [BG533310]
A_33_P3269976	BG675116			gb|BG675116|tc|THC2784810	602621383F1 NCI_CGAP_Skn3 Homo sapiens cDNA clone IMAGE:4746644 5', mRNA sequence [BG675116]
A_21_P0014514	BG927974			gb|BG927974	HNC45-1-G12.R HNC (Human Normal Cartilage) Homo sapiens cDNA, mRNA sequence [BG927974]
A_33_P3645888	BG943532	SNORA71C	small nucleolar RNA, H/ACA box 71C	gb|BG943532	ax39a01.x1 Proliferating Human Erythroid Cells (LCB:ax library) Homo sapiens cDNA clone ax39a01 random, mRNA sequence [BG943532]
A_33_P3843358	BG944179	SNORD8	small nucleolar RNA, C/D box 8	gb|BG944179|tc|THC2756391	ax47d11.x1 Proliferating Human Erythroid Cells (LCB:ax library) Homo sapiens cDNA clone ax47d11 random, mRNA sequence [BG944179]
A_33_P3563369	BG987537	SNORA10	small nucleolar RNA, H/ACA box 10	gb|BG987537|tc|THC2575940	CM1-HT1146-090101-713-g10 HT1146 Homo sapiens cDNA, mRNA sequence [BG987537]
A_33_P3594854	BI053448	PPIP5K1	diphosphoinositol pentakisphosphate kinase 1	gb|BI053448	RC0-GN0275-250101-021-c04 GN0275 Homo sapiens cDNA, mRNA sequence [BI053448]
A_33_P3300740	BI056255			gb|BI056255	PM0-GN0344-190201-003-d05 GN0344 Homo sapiens cDNA, mRNA sequence [BI056255]
A_33_P3797897	BI561609	C9orf135-AS1	C9orf135 antisense RNA 1 (head to head)	gb|BI561609	603256020F1 NIH_MGC_97 Homo sapiens cDNA clone IMAGE:5298460 5', mRNA sequence [BI561609]
A_33_P3591321	BI767459			gb|BI767459	603057322F1 NIH_MGC_122 Homo sapiens cDNA clone IMAGE:5206805 5', mRNA sequence [BI767459]
A_33_P3441583	BM453041			gb|BM453041	AGENCOURT_6387596 NIH_MGC_71 Homo sapiens cDNA clone IMAGE:5529651 5', mRNA sequence [BM453041]
A_33_P3329557	BM544378			gb|BM544378	AGENCOURT_6491926 NIH_MGC_124 Homo sapiens cDNA clone IMAGE:5728095 5', mRNA sequence [BM544378]
A_33_P3507562	BM548627	SNHG1	small nucleolar RNA host gene 1 (non-protein coding)	gb|BM548627	AGENCOURT_6573317 NIH_MGC_124 Homo sapiens cDNA clone IMAGE:5732165 5', mRNA sequence [BM548627]
A_33_P3867391	BM563292	OR7E19P	olfactory receptor, family 7, subfamily E, member 19 pseudogene	gb|BM563292	AGENCOURT_6564958 NIH_MGC_119 Homo sapiens cDNA clone IMAGE:5743918 5', mRNA sequence [BM563292]
A_33_P3792489	BM686390	LINC00334	long intergenic non-protein coding RNA 334	gb|BM686390|gb|AW137375|tc|THC2557628	UI-E-CR0-adm-a-05-0-UI.r1 UI-E-CR0 Homo sapiens cDNA clone UI-E-CR0-adm-a-05-0-UI 5', mRNA sequence [BM686390]
A_33_P3665739	BM917410	RAB43	RAB43, member RAS oncogene family	gb|BM917410	AGENCOURT_6606420 NIH_MGC_106 Homo sapiens cDNA clone IMAGE:5483928 5', mRNA sequence [BM917410]
A_33_P3495962	BM918074	SNORA71A	small nucleolar RNA, H/ACA box 71A	gb|BM918074	AGENCOURT_6611325 NIH_MGC_106 Homo sapiens cDNA clone IMAGE:5485440 5', mRNA sequence [BM918074]
A_33_P3671734	BM925662	FLJ44715	uncharacterized LOC386671	gb|BM925662	AGENCOURT_6710316 NIH_MGC_114 Homo sapiens cDNA clone IMAGE:5763880 5', mRNA sequence [BM925662]
A_33_P3711426	BM926530	SNHG8	small nucleolar RNA host gene 8 (non-protein coding)	gb|BM926530	AGENCOURT_6644733 NIH_MGC_122 Homo sapiens cDNA clone IMAGE:5766924 5', mRNA sequence [BM926530]
A_33_P3321793	BM973477			gb|BM973477	UI-CF-EC1-abx-d-10-0-UI.s1 UI-CF-EC1 Homo sapiens cDNA clone UI-CF-EC1-abx-d-10-0-UI 3', mRNA sequence [BM973477]
A_33_P3754922	BP873537	RNU11	RNA, U11 small nuclear	gb|BP873537	BP873537 Sugano cDNA library, embryonal kidney Homo sapiens cDNA clone HKR13896, mRNA sequence [BP873537]
A_33_P3554053	BQ009527	LINC00106	long intergenic non-protein coding RNA 106	gb|BQ009527	UI-H-ED1-axv-n-20-0-UI.s1 NCI_CGAP_ED1 Homo sapiens cDNA clone IMAGE:5834323 3', mRNA sequence [BQ009527]
A_33_P3875570	BQ013595	LOC100628314	uncharacterized LOC100628314	gb|BQ013595	UI-1-BC1p-akz-b-02-0-UI.s1 NCI_CGAP_Pl3 Homo sapiens cDNA clone UI-1-BC1p-akz-b-02-0-UI 3', mRNA sequence [BQ013595]
A_33_P3888568	BQ029156	SNORA70B	small nucleolar RNA, H/ACA box 70B	gb|BQ029156	UI-H-DT0-aub-m-04-0-UI.s1 NCI_CGAP_DT0 Homo sapiens cDNA clone IMAGE:5867307 3', mRNA sequence [BQ029156]
A_21_P0014619	BQ082135	LOC101928953	uncharacterized LOC101928953	gb|BQ082135|tc|THC2614379	K-EST0061450 S5SNU484 Homo sapiens cDNA clone S5SNU484-37-A01 5', mRNA sequence [BQ082135]
A_21_P0014369	BQ184040			gb|BQ184040	UI-E-EJ1-ajq-k-10-0-UI.s1 UI-E-EJ1 Homo sapiens cDNA clone UI-E-EJ1-ajq-k-10-0-UI 3', mRNA sequence [BQ184040]
A_33_P3559102	BQ213652	LOC440864	uncharacterized LOC440864	gb|BQ213652	AGENCOURT_7589587 NIH_MGC_92 Homo sapiens cDNA clone IMAGE:6067685 5', mRNA sequence [BQ213652]
A_33_P3771899	BQ278507			gb|BQ278507	AGENCOURT_6773311 NIH_MGC_128 Homo sapiens cDNA clone IMAGE:5811573 5', mRNA sequence [BQ278507]
A_33_P3655815	BQ322426	SNORA2B	small nucleolar RNA, H/ACA box 2B	gb|BQ322426	RC2-CS0017-270900-013-e02 CS0017 Homo sapiens cDNA, mRNA sequence [BQ322426]
A_33_P3428749	BQ426089			gb|BQ426089	AGENCOURT_7912774 NIH_MGC_72 Homo sapiens cDNA clone IMAGE:6150284 5', mRNA sequence [BQ426089]
A_33_P3876192	BQ708343	IGLV1-44	immunoglobulin lambda variable 1-44	gb|BQ708343	AGENCOURT_8487616 NIH_MGC_113 Homo sapiens cDNA clone IMAGE:6300723 5', mRNA sequence [BQ708343]
A_33_P3282988	BQ719082			gb|BQ719082	AGENCOURT_8099939 Lupski_sympathetic_trunk Homo sapiens cDNA clone IMAGE:6190263 5', mRNA sequence [BQ719082]
A_33_P3584591	BQ880825	HIST2H2BA	histone cluster 2, H2ba (pseudogene)	gb|BQ880825	AGENCOURT_8230913 Lupski_dorsal_root_ganglion Homo sapiens cDNA clone IMAGE:6182568 5', mRNA sequence [BQ880825]
A_33_P3360326	BQ932264			gb|BQ932264|tc|THC2771192|tc|THC2685595	AGENCOURT_8882055 Lupski_sciatic_nerve Homo sapiens cDNA clone IMAGE:6197768 5', mRNA sequence [BQ932264]
A_33_P3322082	BQ934349			gb|BQ934349|tc|THC2767054	AGENCOURT_8818087 NIH_MGC_18 Homo sapiens cDNA clone IMAGE:6422031 5', mRNA sequence [BQ934349]
A_33_P3546363	BQ950045	TUSC8	tumor suppressor candidate 8 (non-protein coding)	gb|BQ950045	AGENCOURT_8883169 Lupski_sciatic_nerve Homo sapiens cDNA clone IMAGE:6199956 5', mRNA sequence [BQ950045]
A_33_P3305433	BU159546			gb|BU159546|tc|THC2756550	AGENCOURT_7892099 NIH_MGC_67 Homo sapiens cDNA clone IMAGE:6139883 5', mRNA sequence [BU159546]
A_33_P3349843	BU171032			gb|BU171032	AGENCOURT_7835728 NIH_MGC_67 Homo sapiens cDNA clone IMAGE:6145127 5', mRNA sequence [BU171032]
A_33_P3276053	BU428864	LIMD1	LIM domains containing 1	gb|BU428864	UI-HF-BN0-aed-f-06-0-UI.r1 NIH_MGC_50 Homo sapiens cDNA clone IMAGE:3064066 5', mRNA sequence [BU428864]
A_33_P3360525	BU535024			gb|BU535024|tc|THC2575041|tc|THC2486872	AGENCOURT_10185273 NIH_MGC_126 Homo sapiens cDNA clone IMAGE:6562423 5', mRNA sequence [BU535024]
A_33_P3542886	BU536871	SNAR-G1	small ILF3/NF90-associated RNA G1	gb|BU536871	AGENCOURT_10224340 NIH_MGC_141 Homo sapiens cDNA clone IMAGE:6565454 5', mRNA sequence [BU536871]
A_33_P3474175	BU601128	SFTA1P	surfactant associated 1, pseudogene	gb|BU601128	AGENCOURT_10018270 NIH_MGC_142 Homo sapiens cDNA clone IMAGE:6495000 5', mRNA sequence [BU601128]
A_33_P3225477	BU659163	LOC731075	uncharacterized LOC731075	gb|BU659163|tc|THC2675591	cl44e01.z1 Hembase; Erythroid Precursor Cells (LCB:cl library) Homo sapiens cDNA clone cl44e01 5', mRNA sequence [BU659163]
A_21_P0014659	BU727401			gb|BU727401	UI-E-CQ1-acu-d-11-0-UI.s1 UI-E-CQ1 Homo sapiens cDNA clone UI-E-CQ1-acu-d-11-0-UI 3', mRNA sequence [BU727401]
A_33_P3273399	BU739610			gb|BU739610	UI-E-EJ0-aho-h-10-0-UI.s1 UI-E-EJ0 Homo sapiens cDNA clone UI-E-EJ0-aho-h-10-0-UI 3', mRNA sequence [BU739610]
A_33_P3832341	BU955376	SCARNA22	small Cajal body-specific RNA 22	gb|BU955376	AGENCOURT_10609207 NIH_MGC_126 Homo sapiens cDNA clone IMAGE:6727460 5', mRNA sequence [BU955376]
A_33_P3502547	BU955595			gb|BU955595	AGENCOURT_10612443 NIH_MGC_126 Homo sapiens cDNA clone IMAGE:6727802 5', mRNA sequence [BU955595]
A_24_P177553	BU963192			gb|BU963192|tc|THC2516446	AGENCOURT_10615922 NIH_MGC_141 Homo sapiens cDNA clone IMAGE:6744194 5', mRNA sequence [BU963192]
A_33_P3212919	BX092453			gb|BX092453|tc|THC2668250	BX092453 Soares_testis_NHT Homo sapiens cDNA clone IMAGp998N163521 ; IMAGE:1394511, mRNA sequence [BX092453]
A_33_P3535175	BX095413			gb|BX095413	BX095413 NCI_CGAP_Kid3 Homo sapiens cDNA clone IMAGp998P233802, mRNA sequence [BX095413]
A_21_P0014281	BX096603			gb|BX096603|tc|THC2643991|tc|THC2756957	BX096603 Soares_testis_NHT Homo sapiens cDNA clone IMAGp998H151782, mRNA sequence [BX096603]
A_33_P3560176	BX096849			gb|BX096849|tc|THC2721534	BX096849 Soares_NFL_T_GBC_S1 Homo sapiens cDNA clone IMAGp998D093810, mRNA sequence [BX096849]
A_33_P3225101	BX097452			gb|BX097452|tc|THC2700122	BX097452 Soares_NFL_T_GBC_S1 Homo sapiens cDNA clone IMAGp998B194126, mRNA sequence [BX097452]
A_33_P3371204	BX098631			gb|BX098631|tc|THC2724738	BX098631 Soares_NFL_T_GBC_S1 Homo sapiens cDNA clone IMAGp998D215206, mRNA sequence [BX098631]
A_33_P3307663	BX099628			gb|BX099628	BX099628 NCI_CGAP_Ut2 Homo sapiens cDNA clone IMAGp998I194887, mRNA sequence [BX099628]
A_21_P0014096	BX102845			gb|BX102845|tc|THC2492905|tc|THC2543217	BX102845 Soares_multiple_sclerosis_2NbHMSP Homo sapiens cDNA clone IMAGp998B03643, mRNA sequence [BX102845]
A_21_P0014370	BX103273			gb|BX103273|tc|THC2697455	BX103273 Soares_testis_NHT Homo sapiens cDNA clone IMAGp998D091862, mRNA sequence [BX103273]
A_33_P3228427	BX103560			gb|BX103560|tc|THC2752121	BX103560 NCI_CGAP_GC4 Homo sapiens cDNA clone IMAGp998I073716, mRNA sequence [BX103560]
A_33_P3419485	BX106402			gb|BX106402	BX106402 Soares_NFL_T_GBC_S1 Homo sapiens cDNA clone IMAGp998J223812, mRNA sequence [BX106402]
A_33_P3220410	BX107671			gb|BX107671|tc|THC2767277	BX107671 Soares_testis_NHT Homo sapiens cDNA clone IMAGp998M084458, mRNA sequence [BX107671]
A_21_P0014509	BX108475			gb|BX108475|tc|THC2667953	BX108475 Soares_testis_NHT Homo sapiens cDNA clone IMAGp998E181824, mRNA sequence [BX108475]
A_33_P3342365	BX114156			gb|BX114156|tc|THC2678218	BX114156 Soares_testis_NHT Homo sapiens cDNA clone IMAGp998K154456, mRNA sequence [BX114156]
A_21_P0014407	BX118153			gb|BX118153|tc|THC2655657	BX118153 Soares_NFL_T_GBC_S1 Homo sapiens cDNA clone IMAGp998A143813, mRNA sequence [BX118153]
A_33_P3210620	BX248745	LOC100131497	uncharacterized LOC100131497	gb|BX248745|tc|THC2491162	human full-length cDNA 5-PRIME end of clone CS0CAP002YE20 of Thymus of Homo sapiens (human). [BX248745]
A_33_P3424143	BX248747	AREL1	apoptosis resistant E3 ubiquitin protein ligase 1	gb|BX248747	human full-length cDNA 5-PRIME end of clone CS0CAP004YO05 of Thymus of Homo sapiens (human). [BX248747]
A_32_P221748	BX350880			gb|BX350880|tc|THC2505541|tc|THC2582065	BX350880 Homo sapiens NEUROBLASTOMA COT 25-NORMALIZED Homo sapiens cDNA clone CS0DC005YN21 3-PRIME, mRNA sequence [BX350880]
A_21_P0014136	BX369009			gb|BX369009|tc|THC2676291	BX369009 Homo sapiens NEUROBLASTOMA COT 25-NORMALIZED Homo sapiens cDNA clone CS0DC006YM17 5-PRIME, mRNA sequence [BX369009]
A_33_P3288234	BX378805			gb|BX378805|tc|THC2616756	BX378805 Homo sapiens PLACENTA COT 25-NORMALIZED Homo sapiens cDNA clone CS0DI026YC23 5-PRIME, mRNA sequence [BX378805]
A_21_P0014066	BX396776			gb|BX396776|tc|THC2545447	BX396776 Homo sapiens PLACENTA COT 25-NORMALIZED Homo sapiens cDNA clone CS0DI023YC24 5-PRIME, mRNA sequence [BX396776]
A_32_P138042	BX445743			gb|BX445743|tc|THC2562052	BX445743 Homo sapiens T CELLS (JURKAT CELL LINE) Homo sapiens cDNA clone CS0DH002YB13 3-PRIME, mRNA sequence [BX445743]
A_33_P3800496	BX470739	SNORA46	small nucleolar RNA, H/ACA box 46	gb|BX470739	DKFZp686L14114_r1 686 (synonym: hlcc3) Homo sapiens cDNA clone DKFZp686L14114 5', mRNA sequence [BX470739]
A_33_P3629131	BX484257	CDRT3	CMT1A duplicated region transcript 3	gb|BX484257	DKFZp686P15240_r1 686 (synonym: hlcc3) Homo sapiens cDNA clone DKFZp686P15240 5', mRNA sequence [BX484257]
A_33_P3365034	BX538082	GPR17	G protein-coupled receptor 17	gb|BX538082|gb|BF345969|tc|THC2506742|tc|THC2478910	Homo sapiens mRNA; cDNA DKFZp686M18273 (from clone DKFZp686M18273); complete cds. [BX538082]
A_33_P3278392	BX538347	NFU1	NFU1 iron-sulfur cluster scaffold	gb|BX538347|tc|THC2500563	Homo sapiens mRNA; cDNA DKFZp686H1983 (from clone DKFZp686H1983). [BX538347]
A_33_P3235776	BX640728	FAM184A	family with sequence similarity 184, member A	gb|BX640728|tc|THC2488458	Homo sapiens mRNA; cDNA DKFZp686I01262 (from clone DKFZp686I01262). [BX640728]
A_33_P3388810	BX640903	FPGT-TNNI3K	FPGT-TNNI3K readthrough	gb|BX640903|ens|ENST00000370895|tc|THC2675426|tc|THC2614043	Homo sapiens mRNA; cDNA DKFZp686C06106 (from clone DKFZp686C06106). [BX640903]
A_33_P3877728	BX647090	SMCR6	Smith-Magenis syndrome chromosome region, candidate 6 (non-protein coding)	gb|BX647090|tc|THC2622687	Homo sapiens mRNA; cDNA DKFZp686J19223 (from clone DKFZp686J19223). [BX647090]
A_33_P3736195	BX647230	DKFZp686M1136	uncharacterized LOC399832	gb|BX647230|gb|AK021436|tc|THC2601576	Homo sapiens mRNA; cDNA DKFZp686M1136 (from clone DKFZp686M1136). [BX647230]
A_32_P216872	BX647358	PDXDC2P	pyridoxal-dependent decarboxylase domain containing 2, pseudogene	gb|BX647358|gb|AK027135|tc|THC2505378|tc|THC2493071	Homo sapiens mRNA; cDNA DKFZp686B0962 (from clone DKFZp686B0962). [BX647358]
A_21_P0014476	BX647890			gb|BX647890|gb|XR_112461|tc|THC2532158	Homo sapiens mRNA; cDNA DKFZp686N05102 (from clone DKFZp686N05102). [BX647890]
A_33_P3302892	BX648241	NID2	nidogen 2 (osteonidogen)	gb|BX648241|tc|THC2601095	Homo sapiens mRNA; cDNA DKFZp686D12108 (from clone DKFZp686D12108). [BX648241]
A_33_P3231700	BX648243	ZNF677	zinc finger protein 677	gb|BX648243|tc|THC2532589	Homo sapiens mRNA; cDNA DKFZp686M13108 (from clone DKFZp686M13108). [BX648243]
A_33_P3570223	BX648289	ACTG1P20	actin gamma 1 pseudogene 20	gb|BX648289|tc|THC2491706	Homo sapiens mRNA; cDNA DKFZp686I06131 (from clone DKFZp686I06131). [BX648289]
A_33_P3390232	BX648392			gb|BX648392|gb|DA425127|tc|THC2629236	Homo sapiens mRNA; cDNA DKFZp686H08213 (from clone DKFZp686H08213). [BX648392]
A_33_P3866448	BX648501			gb|BX648501|gb|AK093988|gb|AX748396|tc|THC2704424	Homo sapiens mRNA; cDNA DKFZp686G1495 (from clone DKFZp686G1495). [BX648501]
A_33_P3344633	BX648590			gb|BX648590|tc|NP1159934	Homo sapiens mRNA; cDNA DKFZp686I04191 (from clone DKFZp686I04191). [BX648590]
A_33_P3289860	BX648603			gb|BX648603|tc|THC2652919	Homo sapiens mRNA; cDNA DKFZp686G10213 (from clone DKFZp686G10213). [BX648603]
A_21_P0013916	BX648696	ANKRD62	ankyrin repeat domain 62	gb|BX648696|tc|THC2664678	Homo sapiens mRNA; cDNA DKFZp686E2239 (from clone DKFZp686E2239). [BX648696]
A_33_P3332937	BX648740	MIPEPP3	mitochondrial intermediate peptidase pseudogene 3	gb|BX648740|tc|THC2635761	Homo sapiens mRNA; cDNA DKFZp686C1238 (from clone DKFZp686C1238). [BX648740]
A_21_P0014725	BX954921			gb|BX954921	DKFZp781I0659_r1 781 (synonym: hlcc4) Homo sapiens cDNA clone DKFZp781I0659 5', mRNA sequence [BX954921]
A_33_P3687389	CA309819			gb|CA309819	UI-H-FT1-bic-j-12-0-UI.s1 NCI_CGAP_FT1 Homo sapiens cDNA clone UI-H-FT1-bic-j-12-0-UI 3', mRNA sequence [CA309819]
A_33_P3420327	CA413366	RPPH1	ribonuclease P RNA component H1	gb|CA413366	UI-H-EU1-bae-h-06-0-UI.s1 NCI_CGAP_Ct1 Homo sapiens cDNA clone UI-H-EU1-bae-h-06-0-UI 3', mRNA sequence [CA413366]
A_33_P3786807	CA436475	SNAR-E	small ILF3/NF90-associated RNA E	gb|CA436475	UI-H-DF1-auh-i-18-0-UI.s1 NCI_CGAP_DF1 Homo sapiens cDNA clone UI-H-DF1-auh-i-18-0-UI 3', mRNA sequence [CA436475]
A_33_P3304893	CB851972			gb|CB851972	UI-CF-FN0-aev-n-05-0-UI.s1 UI-CF-FN0 Homo sapiens cDNA clone UI-CF-FN0-aev-n-05-0-UI 3', mRNA sequence [CB851972]
A_33_P3374633	CB852070			gb|CB852070	UI-CF-FN0-aew-f-08-0-UI.s1 UI-CF-FN0 Homo sapiens cDNA clone UI-CF-FN0-aew-f-08-0-UI 3', mRNA sequence [CB852070]
A_33_P3301932	CB993317			gb|CB993317	AGENCOURT_13629183 NIH_MGC_148 Homo sapiens cDNA clone IMAGE:30339882 5', mRNA sequence [CB993317]
A_33_P3601802	CD049182	RPS17	ribosomal protein S17	gb|CD049182	AGENCOURT_13978263 NIH_MGC_172 Homo sapiens cDNA 5', mRNA sequence [CD049182]
A_33_P3804778	CD049825			gb|CD049825	AGENCOURT_13977632 NIH_MGC_172 Homo sapiens cDNA 5', mRNA sequence [CD049825]
A_33_P3876591	CD050382	SNORA76C	small nucleolar RNA, H/ACA box 76C	gb|CD050382	AGENCOURT_13972169 NIH_MGC_173 Homo sapiens cDNA 5', mRNA sequence [CD050382]
A_21_P0014216	CD177336			gb|CD177336|tc|THC2660173	AGENCOURT_13976868 NIH_MGC_173 Homo sapiens cDNA 5', mRNA sequence [CD177336]
A_33_P3428984	CD243366	LOC728445	uncharacterized LOC728445	gb|CD243366	AGENCOURT_14121471 NIH_MGC_180 Homo sapiens cDNA clone IMAGE:30383201 5', mRNA sequence [CD243366]
A_21_P0014451	CD358791			gb|CD358791|tc|THC2518724	AGENCOURT_14276009 NIH_MGC_180 Homo sapiens cDNA clone IMAGE:30387796 5', mRNA sequence [CD358791]
A_24_P703462	CD518305			gb|CD518305|tc|THC2558098	AGENCOURT_14371363 NIH_MGC_181 Homo sapiens cDNA clone IMAGE:30407773 5', mRNA sequence [CD518305]
A_33_P3485760	CD654100	SNORA19	small nucleolar RNA, H/ACA box 19	gb|CD654100|tc|THC2752844	AGENCOURT_14540417 NIA Human H1 Embryonic Stem Cell cDNA Library (Long) Homo sapiens cDNA clone IMAGE:30423983 5', mRNA sequence [CD654100]
A_33_P3248245	CD675678			gb|CD675678	fs26e07.y1 Human Lens cDNA (Normalized): fs Homo sapiens cDNA clone fs26e07 5', mRNA sequence [CD675678]
A_33_P3297321	CF272591	CDRT15P2	CMT1A duplicated region transcript 15 pseudogene 2	gb|CF272591|tc|THC2663262	TFU00116 Transcript Finishing Unit (TFU) Homo sapiens cDNA, mRNA sequence [CF272591]
A_33_P3359713	CK825926			gb|CK825926	ik35e10.y5 HR85 islet Homo sapiens cDNA clone IMAGE:5783130 5' similar to SW:TCPZ_HUMAN P40227 T-COMPLEX PROTEIN 1, ZETA SUBUNIT ;, mRNA sequence [CK825926]
A_33_P3702906	CN273640	LOC440047	uncharacterized LOC440047	gb|CN273640|tc|THC2765115	17000600016333 GRN_PRENEU Homo sapiens cDNA 5', mRNA sequence [CN273640]
A_33_P3334748	CN282820			gb|CN282820	17000424515715 GRN_EB Homo sapiens cDNA 5', mRNA sequence [CN282820]
A_33_P3397066	CR736467			gb|CR736467	CR736467 Homo sapiens library (Ebert L) Homo sapiens cDNA clone IMAGp971B0372 ; IMAGE:1688733 5', mRNA sequence [CR736467]
A_21_P0014856	CR737597			gb|CR737597	CR737597 NCI_CGAP_GCB1 Homo sapiens cDNA clone IMAGp971C2143 ; IMAGE:711882 5', mRNA sequence [CR737597]
A_33_P3302325	CR737729			gb|CR737729	CR737729 Soares_NFL_T_GBC_S1 Homo sapiens cDNA clone IMAGp971D0264 ; IMAGE:1578179 5', mRNA sequence [CR737729]
A_33_P3209130	CR738909	C20orf78	chromosome 20 open reading frame 78	gb|CR738909	CR738909 Soares_testis_NHT Homo sapiens cDNA clone IMAGp971E2247 ; IMAGE:744208 5', mRNA sequence [CR738909]
A_33_P3397770	CR745709			gb|CR745709	CR745709 Homo sapiens library (Ebert L) Homo sapiens cDNA clone IMAGp971N1473 ; IMAGE:1715597 5', mRNA sequence [CR745709]
A_33_P3339885	CR746068			gb|CR746068	CR746068 Soares_NFL_T_GBC_S1 Homo sapiens cDNA clone IMAGp971O0264 ; IMAGE:1563107 5', mRNA sequence [CR746068]
A_33_P3292814	CR747917			gb|CR747917	CR747917 Soares_NFL_T_GBC_S1 Homo sapiens cDNA clone IMAGp971A13106 ; IMAGE:1325923 5', mRNA sequence [CR747917]
A_33_P3268734	CR748640	COL5A1-AS1	COL5A1 antisense RNA 1	gb|CR748640|gb|AW292733	CR748640 Soares_NFL_T_GBC_S1 Homo sapiens cDNA clone IMAGp971L0898 ; IMAGE:2348699 5', mRNA sequence [CR748640]
A_33_P3419134	CR749417	KIAA1598	KIAA1598	gb|CR749417|tc|THC2467694	Homo sapiens mRNA; cDNA DKFZp686A0439 (from clone DKFZp686A0439). [CR749417]
A_21_P0014074	CR749479			gb|CR749479	Homo sapiens mRNA; cDNA DKFZp686A10125 (from clone DKFZp686A10125) [CR749479]
A_33_P3222867	CR933610	THBS3	thrombospondin 3	gb|CR933610	Homo sapiens mRNA; cDNA DKFZp686J1738 (from clone DKFZp686J1738). [CR933610]
A_21_P0014745	CR933683			gb|CR933683|tc|NP1403743	Homo sapiens mRNA; cDNA DKFZp781J0350 (from clone DKFZp781J0350). [CR933683]
A_33_P3362326	CR936682	FHL2	four and a half LIM domains 2	gb|CR936682	Homo sapiens mRNA; cDNA DKFZp781J01103 (from clone DKFZp781J01103). [CR936682]
A_24_P161293	CR936830	NBPF9	neuroblastoma breakpoint family, member 9	gb|CR936830|gb|AK095459|gb|DB215456|tc|THC2563812	Homo sapiens mRNA; cDNA DKFZp686H059 (from clone DKFZp686H059). [CR936830]
A_33_P3256322	CR989582			gb|CR989582	CR989582 RZPD no.9016 Homo sapiens cDNA clone RZPDp9016I0710 5', mRNA sequence [CR989582]
A_33_P3548768	CU449054	LINC00302	long intergenic non-protein coding RNA 302	gb|CU449054	CU449054 Homo sapiens ORESTES from keratinocytes Homo sapiens cDNA, mRNA sequence [CU449054]
A_33_P3795707	CU457294	SNORA16B	small nucleolar RNA, H/ACA box 16B	gb|CU457294	CU457294 Homo sapiens ORESTES from keratinocytes Homo sapiens cDNA, mRNA sequence [CU457294]
A_21_P0014762	CU674253			gb|CU674253	Synthetic construct Homo sapiens gateway clone IMAGE:100020733 3' read FSCN1 mRNA. [CU674253]
A_33_P3280451	CU675766			gb|CU675766	Synthetic construct Homo sapiens gateway clone IMAGE:100018996 3' read HEY2 mRNA. [CU675766]
A_32_P54475	CU676483			gb|CU676483|gb|AL566187|tc|THC2576830	Synthetic construct Homo sapiens gateway clone IMAGE:100019426 3' read TUBB mRNA. [CU676483]
A_33_P3421832	CU677276			gb|CU677276	Synthetic construct Homo sapiens gateway clone IMAGE:100017965 3' read C19orf43 mRNA. [CU677276]
A_33_P3250750	CU677518			gb|CU677518	Synthetic construct Homo sapiens gateway clone IMAGE:100018551 3' read RAB35 mRNA. [CU677518]
A_33_P3415828	CU677870			gb|CU677870	Synthetic construct Homo sapiens gateway clone IMAGE:100016753 3' read PLA2G12A mRNA. [CU677870]
A_33_P3288725	CU678159			gb|CU678159	Synthetic construct Homo sapiens gateway clone IMAGE:100017271 3' read TBC1D22A mRNA. [CU678159]
A_32_P93036	CU678501			gb|CU678501	Synthetic construct Homo sapiens gateway clone IMAGE:100023427 3' read APOE mRNA. [CU678501]
A_21_P0014425	CU680219			gb|CU680219|gb|CU687961	Synthetic construct Homo sapiens gateway clone IMAGE:100017644 3' read CBX6 mRNA. [CU680219]
A_33_P3327522	CU680799			gb|CU680799	Synthetic construct Homo sapiens gateway clone IMAGE:100018397 3' read OGFR mRNA. [CU680799]
A_33_P3333471	CU687439			gb|CU687439	Synthetic construct Homo sapiens gateway clone IMAGE:100020926 3' read SCARA3 mRNA. [CU687439]
A_24_P724153	CU688199			gb|CU688199|gb|AI749367|gb|BM505427|tc|THC2597514	Synthetic construct Homo sapiens gateway clone IMAGE:100021072 3' read RPS3A mRNA. [CU688199]
A_33_P3210303	CU688821			gb|CU688821	Synthetic construct Homo sapiens gateway clone IMAGE:100021983 3' read WFS1 mRNA. [CU688821]
A_33_P3216803	CU691765			gb|CU691765	Synthetic construct Homo sapiens gateway clone IMAGE:100021372 3' read ZRANB2 mRNA. [CU691765]
A_33_P3280575	CU691877			gb|CU691877	Synthetic construct Homo sapiens gateway clone IMAGE:100021124 3' read C1QTNF9 mRNA. [CU691877]
A_33_P3341722	CU692082			gb|CU692082	Synthetic construct Homo sapiens gateway clone IMAGE:100021085 5' read COL23A1 mRNA. [CU692082]
A_33_P3267233	CU692315			gb|CU692315	Synthetic construct Homo sapiens gateway clone IMAGE:100021467 3' read TOM1 mRNA. [CU692315]
A_32_P59811	CU692621			gb|CU692621|gb|CU676637|gb|CU689073|gb|CU678587	Synthetic construct Homo sapiens gateway clone IMAGE:100022192 3' read RPL6 mRNA. [CU692621]
A_33_P3313528	CU693037			gb|CU693037	Synthetic construct Homo sapiens gateway clone IMAGE:100016719 3' read ADORA2B mRNA. [CU693037]
A_33_P3542599	CV322587	SNORA2A	small nucleolar RNA, H/ACA box 2A	gb|CV322587	CM3-MT0388-260101-688-e11_1 MT0388 Homo sapiens cDNA, mRNA sequence [CV322587]
A_33_P3613605	CV389518			gb|CV389518	QV2-BT0817-270900-398-f03 BT0817 Homo sapiens cDNA, mRNA sequence [CV389518]
A_21_P0014920	CX782743			gb|CX782743|tc|THC2529302	HESC3_16_A11.g1_A036 Human embryonic stem cells Homo sapiens cDNA clone IMAGE:7476792 5', mRNA sequence [CX782743]
A_33_P3265619	DA067175			gb|DA067175	DA067175 BRACE2 Homo sapiens cDNA clone BRACE2017010 5', mRNA sequence [DA067175]
A_33_P3716108	DA096222	LINC00533	long intergenic non-protein coding RNA 533	gb|DA096222	DA096222 BRACE3 Homo sapiens cDNA clone BRACE3006332 5', mRNA sequence [DA096222]
A_21_P0014333	DA101410			gb|DA101410|tc|THC2629617	DA101410 BRACE3 Homo sapiens cDNA clone BRACE3013591 5', mRNA sequence [DA101410]
A_21_P0014923	DA106905			gb|DA106905|tc|THC2627843	DA106905 BRACE3 Homo sapiens cDNA clone BRACE3021429 5', mRNA sequence [DA106905]
A_33_P3376302	DA144211			gb|DA144211	DA144211 BRAMY2 Homo sapiens cDNA clone BRAMY2000368 5', mRNA sequence [DA144211]
A_33_P3285570	DA194689			gb|DA194689	DA194689 BRAMY3 Homo sapiens cDNA clone BRAMY3019176 5', mRNA sequence [DA194689]
A_33_P3393091	DA197111			gb|DA197111	DA197111 BRASW1 Homo sapiens cDNA clone BRASW1000106 5', mRNA sequence [DA197111]
A_33_P3363001	DA372173			gb|DA372173	DA372173 BRTHA2 Homo sapiens cDNA clone BRTHA2002342 5', mRNA sequence [DA372173]
A_33_P3395196	DA380124			gb|DA380124	DA380124 BRTHA2 Homo sapiens cDNA clone BRTHA2013208 5', mRNA sequence [DA380124]
A_33_P3340629	DA380926			gb|DA380926|tc|THC2775520	DA380926 BRTHA2 Homo sapiens cDNA clone BRTHA2014320 5', mRNA sequence [DA380926]
A_33_P3409234	DA399191			gb|DA399191	DA399191 BRTHA3 Homo sapiens cDNA clone BRTHA3001578 5', mRNA sequence [DA399191]
A_33_P3755633	DA515661			gb|DA515661|tc|THC2786127	DA515661 FEBRA2 Homo sapiens cDNA clone FEBRA2003826 5', mRNA sequence [DA515661]
A_33_P3363085	DA571569			gb|DA571569	DA571569 HEMBA1 Homo sapiens cDNA clone HEMBA1006859 5', mRNA sequence [DA571569]
A_33_P3533377	DA571583	ZNF847P	zinc finger protein 847, pseudogene	gb|DA571583	DA571583 HEMBA1 Homo sapiens cDNA clone HEMBA1006880 5', mRNA sequence [DA571583]
A_33_P3320648	DA581137			gb|DA581137|tc|THC2575560	DA581137 HLUNG2 Homo sapiens cDNA clone HLUNG2000047 5', mRNA sequence [DA581137]
A_33_P3228252	DA666023			gb|DA666023	DA666023 NCRRM1 Homo sapiens cDNA clone NCRRM1000040 5', mRNA sequence [DA666023]
A_33_P3684897	DA730659	FLJ30064	uncharacterized LOC644975	gb|DA730659	DA730659 NT2RM4 Homo sapiens cDNA clone NT2RM4000525 5', mRNA sequence [DA730659]
A_33_P3260974	DA734158			gb|DA734158	DA734158 NT2RP2 Homo sapiens cDNA clone NT2RP2004573 5', mRNA sequence [DA734158]
A_33_P3222539	DA751309			gb|DA751309	DA751309 NT2RP7 Homo sapiens cDNA clone NT2RP7017155 5', mRNA sequence [DA751309]
A_33_P3421476	DA798455			gb|DA798455	DA798455 OCBBF3 Homo sapiens cDNA clone OCBBF3001853 5', mRNA sequence [DA798455]
A_33_P3415156	DA938875			gb|DA938875|tc|THC2647556	DA938875 SPLEN2 Homo sapiens cDNA clone SPLEN2012237 5', mRNA sequence [DA938875]
A_33_P3377760	DA946325			gb|DA946325	DA946325 SPLEN2 Homo sapiens cDNA clone SPLEN2022065 5', mRNA sequence [DA946325]
A_33_P3314081	DA959652			gb|DA959652|tc|THC2651915	DA959652 SPLEN2 Homo sapiens cDNA clone SPLEN2039783 5', mRNA sequence [DA959652]
A_33_P3423650	DB033244			gb|DB033244	DB033244 TESTI2 Homo sapiens cDNA clone TESTI2017966 5', mRNA sequence [DB033244]
A_33_P3310706	DB043695			gb|DB043695	DB043695 TESTI2 Homo sapiens cDNA clone TESTI2031475 5', mRNA sequence [DB043695]
A_33_P3308774	DB066855			gb|DB066855|tc|THC2504509	DB066855 TESTI4 Homo sapiens cDNA clone TESTI4008311 5', mRNA sequence [DB066855]
A_33_P3313539	DB074301			gb|DB074301	DB074301 TESTI4 Homo sapiens cDNA clone TESTI4017877 5', mRNA sequence [DB074301]
A_33_P3382359	DB078577			gb|DB078577	DB078577 TESTI4 Homo sapiens cDNA clone TESTI4023475 5', mRNA sequence [DB078577]
A_33_P3286571	DB080651			gb|DB080651	DB080651 TESTI4 Homo sapiens cDNA clone TESTI4026318 5', mRNA sequence [DB080651]
A_33_P3321796	DB153536			gb|DB153536	DB153536 THYMU3 Homo sapiens cDNA clone THYMU3031175 5', mRNA sequence [DB153536]
A_33_P3286704	DB200921			gb|DB200921	DB200921 TRACH2 Homo sapiens cDNA clone TRACH2010187 5', mRNA sequence [DB200921]
A_33_P3248787	DB221055			gb|DB221055	DB221055 TRACH3 Homo sapiens cDNA clone TRACH3011617 5', mRNA sequence [DB221055]
A_33_P3388070	DB226000			gb|DB226000	DB226000 TRACH3 Homo sapiens cDNA clone TRACH3018100 5', mRNA sequence [DB226000]
A_33_P3394405	DB238770	LOC727721	uncharacterized LOC727721	gb|DB238770|tc|THC2652642	DB238770 TRACH3 Homo sapiens cDNA clone TRACH3034794 5', mRNA sequence [DB238770]
A_33_P3718274	DB296219	LOC285629	uncharacterized LOC285629	gb|DB296219	DB296219 BNGH42 Homo sapiens cDNA clone BNGH42003641 3', mRNA sequence [DB296219]
A_33_P3607600	DB304787	SNORA80A	small nucleolar RNA, H/ACA box 80A	gb|DB304787	DB304787 BRAWH3 Homo sapiens cDNA clone BRAWH3008234 3', mRNA sequence [DB304787]
A_33_P3314291	DB307521			gb|DB307521	DB307521 BRCOC2 Homo sapiens cDNA clone BRCOC2019652 3', mRNA sequence [DB307521]
A_33_P3230588	DB321672			gb|DB321672	DB321672 MESAN2 Homo sapiens cDNA clone MESAN2003490 3', mRNA sequence [DB321672]
A_33_P3579391	DB361496	SNORA77	small nucleolar RNA, H/ACA box 77	gb|DB361496	DB361496 MAMMA1 Homo sapiens cDNA clone MAMMA1001810 3', mRNA sequence [DB361496]
A_33_P3217933	DB461001			gb|DB461001|tc|THC2670573	DB461001 RIKEN full-length enriched human cDNA library, testis Homo sapiens cDNA clone H013092F08 5', mRNA sequence [DB461001]
A_33_P3347012	DB462629			gb|DB462629	DB462629 RIKEN full-length enriched human cDNA library, testis Homo sapiens cDNA clone H013099E03 5', mRNA sequence [DB462629]
A_33_P3366733	DB511925			gb|DB511925	DB511925 RIKEN full-length enriched human cDNA library, testis Homo sapiens cDNA clone H013027K15 3', mRNA sequence [DB511925]
A_33_P3288871	DC378344			gb|DC378344	DC378344 PEBLM2 Homo sapiens cDNA clone PEBLM2002868 5', mRNA sequence [DC378344]
A_33_P3360227	DC397705			gb|DC397705	DC397705 TESTI2 Homo sapiens cDNA clone TESTI2031480 5', mRNA sequence [DC397705]
A_33_P3418417	DQ023513	SLC3A1	solute carrier family 3 (amino acid transporter heavy chain), member 1	gb|DQ023513|ens|ENST00000410056	Homo sapiens SLC3A1 variant C (SLC3A1) mRNA, complete cds, alternatively spliced. [DQ023513]
A_33_P3418421	DQ023516	SLC3A1	solute carrier family 3 (amino acid transporter heavy chain), member 1	gb|DQ023516|ens|ENST00000409229|tc|THC2537044	Homo sapiens SLC3A1 variant F (SLC3A1) mRNA, complete cds, alternatively spliced. [DQ023516]
A_33_P3364959	DQ098707			gb|DQ098707|gb|AF194613|gb|DQ322734|gb|FJ385555	Homo sapiens isolate N1408L immunoglobulin lambda light chain variable region (IGLV2) mRNA, IGLV2-23*02 allele, partial cds. [DQ098707]
A_33_P3869455	DQ641254	ATXN8	ataxin 8	gb|DQ641254	Homo sapiens ataxin 8 (ATXN8) mRNA, partial cds. [DQ641254]
A_33_P3275255	DQ786257			gb|DQ786257	Homo sapiens clone HLS_IMAGE_281777 mRNA sequence. [DQ786257]
A_33_P3406816	DR001172			gb|DR001172	TC103421 Human fetal brain, large insert, pCMV expression library Homo sapiens cDNA clone TC103421 5' similar to Homo sapiens LOC168089 (LOC168089), mRNA sequence [DR001172]
A_33_P3279119	DR007930			gb|DR007930	MGC5.5.1.1.1.G05.R.1 NIH_MGC_331 Homo sapiens cDNA clone MGC5.5.1.1.1.G05, mRNA sequence [DR007930]
A_33_P3838128	DR033788	PABPC5-AS1	PABPC5 antisense RNA 1	gb|DR033788|tc|THC2656404	5000ECD06 Fetal Brain 18 Homo sapiens cDNA 5', mRNA sequence [DR033788]
A_33_P3737979	DW407923	SCARNA23	small Cajal body-specific RNA 23	gb|DW407923	HHAGE000653 Human liver regeneration after partial hepatectomy Homo sapiens cDNA, mRNA sequence [DW407923]
A_33_P3839897	DW419002	RNU4ATAC	RNA, U4atac small nuclear (U12-dependent splicing)	gb|DW419002|tc|THC2699796	HHAGE001732 Human liver regeneration after partial hepatectomy Homo sapiens cDNA, mRNA sequence [DW419002]
A_33_P3217500	DW451783			gb|DW451783|tc|THC2531801	HHAGE004513 Human liver regeneration after partial hepatectomy Homo sapiens cDNA, mRNA sequence [DW451783]
A_33_P3537861	EF565113	LOC100126448	uncharacterized LOC100126448	gb|EF565113	Homo sapiens isolate HA_003373 chromosome X unknown mRNA. [EF565113]
A_33_P3353485	EG327398			gb|EG327398	MGC12part.1.3.L1.1.E04.F.1 NIH_MGC_331 Homo sapiens cDNA clone MGC12part.1.3.L1.1.E04, mRNA sequence [EG327398]
A_33_P3333600	EL950728			gb|EL950728	human_005080 human eyeball cDNA Library Homo sapiens cDNA 5', mRNA sequence [EL950728]
A_19_P00316050	HW531573			gb|HW531573|gb|HW531572|gb|HW531570|gb|HW531571	WO 2014077354-A/5: Long non-coding RNA for anticancer therapy. [HW531573]
A_33_P3336552	HY006159			gb|HY006159	HY006159 RIKEN full-length enriched human cDNA library, testis Homo sapiens cDNA clone H04D021I04, mRNA sequence [HY006159]
A_33_P3265956	JF432662	CBFA2T2	core-binding factor, runt domain, alpha subunit 2; translocated to, 2	gb|JF432662|gb|BC015066|tc|THC2699504|tc|THC2480289	Synthetic construct Homo sapiens clone IMAGE:100073900 core-binding factor, runt domain, alpha subunit 2; translocated to, 2 (CBFA2T2) gene, encodes complete protein. [JF432662]
A_33_P3334404	JF432775	CA6	carbonic anhydrase VI	gb|JF432775|gb|BC034350|tc|THC2490642	Synthetic construct Homo sapiens clone IMAGE:100074019 carbonic anhydrase VI (CA6) gene, encodes complete protein. [JF432775]
A_33_P3228773	JF693912	CYYR1	cysteine/tyrosine-rich 1	gb|JF693912|tc|THC2774452	Homo sapiens cysteine and tyrosine-rich protein 1 isoform 1,2,3,4b (CYYR1) mRNA, complete cds, alternatively spliced. [JF693912]
A_33_P3225011	KJ425573			gb|KJ425573	Homo sapiens acetylcholinesterase antisense RNA (AChE-AS), partial sequence. [KJ425573]
A_33_P3289248	KJ487098			gb|KJ487098|gb|KP092043|gb|FJ385385|gb|KC802109	Homo sapiens clone St1-9 immunoglobulin heavy chain variable region (IG) mRNA, partial cds. [KJ487098]
A_33_P3372212	L14723	PSG10P	pregnancy specific beta-1-glycoprotein 10, pseudogene	gb|L14723|tc|THC2542023|tc|THC2497355|tc|THC2557803	Human processed pseudo-pregnancy-specific glycoprotein (PSG12) gene, exon B2C containing 3' untranslated regions of 2 alternative splice sites C1 and C2. [L14723]
A_24_P923381	L26245			gb|L26245|tc|NP099952	Human effector cell protease receptor-1 (EPR-1) mRNA, partial cds. [L26245]
A_33_P3402354	L40403	YLPM1	YLP motif containing 1	gb|L40403|tc|THC2491747|tc|THC2519986	Homo sapiens (clone zap3) mRNA, 3' end of cds. [L40403]
A_32_P1381	M12623	HMGN2	high mobility group nucleosomal binding domain 2	gb|M12623|gb|BC071707|gb|BC020307|gb|BC075837	Human non-histone chromosomal protein HMG-17 mRNA, complete cds. [M12623]
A_33_P3245163	M13930	MYC	v-myc avian myelocytomatosis viral oncogene homolog	gb|M13930|tc|THC2541357	Human c-myc-P64 mRNA, initiating from promoter P0, (HLmyc3.1) partial cds. [M13930]
A_33_P3853081	M21191	ALDOAP2	aldolase A, fructose-bisphosphate pseudogene 2	gb|M21191	Human aldolase pseudogene mRNA, complete cds. [M21191]
A_33_P3424803	M26429	HLA-C	major histocompatibility complex, class I, C	gb|M26429|gb|M26430|tc|THC2549415|tc|THC2567656	Human MHC class I HLA-Cw1 gene, complete cds. [M26429]
A_33_P3263277	M29548	EEF1A1	eukaryotic translation elongation factor 1 alpha 1	gb|M29548	Human elongation factor 1-alpha (EF1A) mRNA, partial cds. [M29548]
A_33_P3849600	M30627	HSP90AA2P	heat shock protein 90kDa alpha (cytosolic), class A member 2, pseudogene	gb|M30627	Human heat shock protein 86 mRNA, 5'end. [M30627]
A_32_P150645	M78233			gb|M78233	EST00381 Fetal Brain, Bento Soares Homo sapiens cDNA clone HEFBA04, mRNA sequence [M78233]
A_33_P3357813	M81589	HTR1D	5-hydroxytryptamine (serotonin) receptor 1D, G protein-coupled	gb|M81589	Homo sapiens serotonin 1D receptor (5-HT1D`) mRNA, complete cds. [M81589]
A_33_P3269024	N45983			gb|N45983|tc|THC2741838	yy57b12.s1 Soares_multiple_sclerosis_2NbHMSP Homo sapiens cDNA clone IMAGE:277631 3', mRNA sequence [N45983]
A_33_P3350179	N95477			gb|N95477	zb81h09.s1 Soares_senescent_fibroblasts_NbHSF Homo sapiens cDNA clone IMAGE:310049 3' similar to contains element MER22 repetitive element ;, mRNA sequence [N95477]
A_33_P3295423	NM_001040653	ZXDC	ZXD family zinc finger C	gb|NM_001040653|tc|THC2508847	Homo sapiens ZXD family zinc finger C (ZXDC), transcript variant 2, mRNA [NM_001040653]
A_33_P3226775	NM_001098516	MUC20	mucin 20, cell surface associated	gb|NM_001098516|tc|THC2632298	Homo sapiens mucin 20, cell surface associated (MUC20), transcript variant S, mRNA [NM_001098516]
A_23_P215828	NM_022820	CYP3A43	cytochrome P450, family 3, subfamily A, polypeptide 43	gb|NM_022820|tc|NP418244|tc|THC2479772	Homo sapiens cytochrome P450, family 3, subfamily A, polypeptide 43 (CYP3A43), transcript variant 1, mRNA [NM_022820]
A_33_P3407549	NM_175873	SOWAHA	sosondowah ankyrin repeat domain family member A	gb|NM_175873	Homo sapiens sosondowah ankyrin repeat domain family member A (SOWAHA), mRNA [NM_175873]
A_33_P3367293	NR_003669	MT1IP	metallothionein 1I, pseudogene	gb|NR_003669	Homo sapiens metallothionein 1I, pseudogene (MT1IP), non-coding RNA [NR_003669]
A_21_P0000743	NR_038267	BHMG1	basic helix-loop-helix and HMG box domain containing 1	gb|NR_038267|tc|THC2608595	Homo sapiens uncharacterized LOC388553 (LOC388553), non-coding RNA [NR_038267]
A_33_P3286722	NR_045529	ADAMTS7P1	ADAMTS7 pseudogene 1	gb|NR_045529	Homo sapiens FLJ00317 protein (LOC390660), non-coding RNA [NR_045529]
A_33_P3363091	U25801	VAC14	Vac14 homolog (S. cerevisiae)	gb|U25801|tc|THC2597523	Human Tax1 binding protein mRNA, partial cds. [U25801]
A_33_P3808516	U66047			gb|U66047|tc|THC2548042	Homo sapiens clone Z'3-1 placenta expressed mRNA from chromosome X. [U66047]
A_19_P00321890	U66048	LINC00894	long intergenic non-protein coding RNA 894	gb|U66048|gb|U66046|linc|TCONS_l2_00030393|linc|TCONS_l2_00030387	Homo sapiens clone 161455-2-3 B cell expressed mRNA from chromosome X. [U66048]
A_24_P408801	U71363	ZNF587B	zinc finger protein 587B	gb|U71363|ens|ENST00000594901|tc|THC2508961	Human zinc finger protein zfp6 (ZF6) mRNA, partial cds. [U71363]
A_33_P3219578	U79264	ZIC1	Zic family member 1	gb|U79264|tc|NP1167104	Human clone 23814 mRNA sequence. [U79264]
A_23_P139725	U80760			gb|U80760|gb|AK298784	Homo sapiens CAGH1 alternate open reading frame mRNA, complete cds. [U80760]
A_21_P0014025	U82306			gb|U82306|tc|THC2722174	Homo sapiens unknown protein mRNA, partial cds. [U82306]
A_33_P3253006	X14789	CRYAA	crystallin, alpha A	gb|X14789|tc|THC2786011	H.sapiens alpha-A crystallin gene exon 1,2 and pseudoexon. [X14789]
A_24_P911288	X74861	HPX-2	homeobox HPX-2	gb|X74861|tc|NP093843	H.sapiens HPX-2 mRNA. [X74861]
A_33_P3342370	XM_001126459			gb|XM_001126459	PREDICTED: Homo sapiens uncharacterized LOC728065 (LOC728065), mRNA [XM_001126459]
A_33_P3345931	XM_001127575			gb|XM_001127575	PREDICTED: Homo sapiens uncharacterized LOC728503 (LOC728503), mRNA [XM_001127575]
A_33_P3364801	XM_379325			gb|XM_379325	PREDICTED: Homo sapiens uncharacterized LOC401180 (LOC401180), mRNA [XM_379325]
A_21_P0014054	XM_928212			gb|XM_928212	PREDICTED: Homo sapiens uncharacterized LOC645177 (LOC645177), mRNA [XM_928212]
A_21_P0014075	XR_108352	FLG-AS1	FLG antisense RNA 1	gb|XR_108352|gb|XR_171216|tc|THC2601937	PREDICTED: Homo sapiens FLG antisense RNA 1 (FLG-AS1), misc_RNA [XR_108352]
A_21_P0014118	XR_108490			gb|XR_108490|tc|THC2650417	PREDICTED: Homo sapiens uncharacterized LOC100507224 (LOC100507224), misc_RNA [XR_108490]
A_21_P0014148	XR_108599			gb|XR_108599	PREDICTED: Homo sapiens uncharacterized LOC100506329 (LOC100506329), misc_RNA [XR_108599]
A_21_P0014195	XR_108794			gb|XR_108794|tc|THC2532322	PREDICTED: Homo sapiens uncharacterized LOC100506312 (LOC100506312), misc_RNA [XR_108794]
A_21_P0014272	XR_109069			gb|XR_109069	PREDICTED: Homo sapiens uncharacterized LOC100506352 (LOC100506352), misc_RNA [XR_109069]
A_21_P0014310	XR_109239	GS52	uncharacterized LOC100287301	gb|XR_109239|tc|THC2611319	PREDICTED: Homo sapiens uncharacterized LOC100287301 (GS52), misc_RNA [XR_109239]
A_21_P0014416	XR_109685			gb|XR_109685|gb|XR_172356	PREDICTED: Homo sapiens uncharacterized LOC100505827 (LOC100505827), misc_RNA [XR_109685]
A_21_P0014460	XR_109939			gb|XR_109939|tc|THC2656958	PREDICTED: Homo sapiens uncharacterized LOC100506891 (LOC100506891), misc_RNA [XR_109939]
A_21_P0014603	XR_110493			gb|XR_110493|tc|THC2622749	PREDICTED: Homo sapiens uncharacterized LOC100506478 (LOC100506478), misc_RNA [XR_110493]
A_33_P3330079	XR_110532	LOC100128242	uncharacterized LOC100128242	gb|XR_110532|tc|THC2635860|tc|THC2605246	PREDICTED: Homo sapiens uncharacterized LOC100128242 (LOC100128242), misc_RNA [XR_110532]
A_19_P00321014	XR_110931			gb|XR_110931|tc|THC2496281	PREDICTED: Homo sapiens uncharacterized LOC100506661 (LOC100506661), misc_RNA [XR_110931]
A_21_P0014260	XR_111158			gb|XR_111158|tc|THC2690690	PREDICTED: Homo sapiens uncharacterized LOC100507109 (LOC100507109), misc_RNA [XR_111158]
A_21_P0014573	XR_111287			gb|XR_111287|tc|THC2614414	PREDICTED: Homo sapiens uncharacterized LOC100293962 (LOC100293962), misc_RNA [XR_111287]
A_21_P0014579	XR_111307	LOC100507175	uncharacterized LOC100507175	gb|XR_111307	PREDICTED: Homo sapiens uncharacterized LOC100507175 (LOC100507175), misc_RNA [XR_111307]
A_21_P0014411	XR_112127			gb|XR_112127|tc|THC2630027	PREDICTED: Homo sapiens uncharacterized LOC100505651 (LOC100505651), misc_RNA [XR_112127]
A_33_P3412548	XR_112192	LOC100134423	uncharacterized LOC100134423	gb|XR_112192|gb|XR_112193|tc|THC2623981	PREDICTED: Homo sapiens uncharacterized LOC100134423, transcript variant 1 (LOC100134423), misc_RNA [XR_112192]
A_21_P0014706	XR_112271	LOC101060385	uncharacterized LOC101060385	gb|XR_112271|tc|THC2671701	PREDICTED: Homo sapiens uncharacterized LOC100508751 (LOC100508751), misc_RNA [XR_112271]
A_21_P0014462	XR_112334	ZNF638-IT1	ZNF638 intronic transcript 1 (non-protein coding)	gb|XR_112334|tc|THC2561802	PREDICTED: Homo sapiens ZNF638 intronic transcript 1 (non-protein coding) (ZNF638-IT1), misc_RNA [XR_112334]
A_21_P0014137	XR_112627			gb|XR_112627|tc|THC2663895	PREDICTED: Homo sapiens uncharacterized LOC100506048, transcript variant 2 (LOC100506048), misc_RNA [XR_112627]
A_21_P0014735	XR_113120			gb|XR_113120|tc|THC2627464	PREDICTED: Homo sapiens uncharacterized LOC100507207 (LOC100507207), misc_RNA [XR_113120]
A_21_P0014223	XR_113143			gb|XR_113143	PREDICTED: Homo sapiens uncharacterized LOC100505613 (LOC100505613), misc_RNA [XR_113143]
A_33_P3423450	XR_113265	LOC100130548	uncharacterized LOC100130548	gb|XR_113265|tc|THC2620351	PREDICTED: Homo sapiens uncharacterized LOC100130548 (LOC100130548), misc_RNA [XR_113265]
A_21_P0014812	XR_132644			gb|XR_132644|tc|THC2687065	PREDICTED: Homo sapiens uncharacterized LOC100652823 (LOC100652823), misc_RNA [XR_132644]
A_21_P0014832	XR_132690	LOC100652931	RNA binding motif protein, Y-linked, family 1, member A1 pseudogene	gb|XR_132690	PREDICTED: Homo sapiens putative transcript Y 11 protein-like (LOC100652931), miscRNA [XR_132690]
A_21_P0014857	XR_132744	LOC100506276	uncharacterized LOC100506276	gb|XR_132744|tc|THC2730257	PREDICTED: Homo sapiens uncharacterized LOC100506276 (LOC100506276), misc_RNA [XR_132744]
A_21_P0014176	XR_132856			gb|XR_132856	PREDICTED: Homo sapiens uncharacterized LOC100506534 (LOC100506534), misc_RNA [XR_132856]
A_21_P0014271	XR_132955	LOC100506258	uncharacterized LOC100506258	gb|XR_132955	PREDICTED: Homo sapiens uncharacterized LOC100506258 (LOC100506258), misc_RNA [XR_132955]
A_21_P0014266	XR_132956			gb|XR_132956|tc|THC2697931	PREDICTED: Homo sapiens uncharacterized LOC100507417 (LOC100507417), misc_RNA [XR_132956]
A_19_P00321568	XR_132973			gb|XR_132973|tc|THC2676158	PREDICTED: Homo sapiens uncharacterized LOC100507077 (LOC100507077), misc_RNA [XR_132973]
A_21_P0014914	XR_133034	EDNRB-AS1	EDNRB antisense RNA 1	gb|XR_133034	PREDICTED: Homo sapiens uncharacterized LOC100505518 (LOC100505518), misc_RNA [XR_133034]
A_21_P0014316	XR_133117			gb|XR_133117	PREDICTED: Homo sapiens uncharacterized LOC100287598 (LOC100287598), misc_RNA [XR_133117]
A_21_P0014367	XR_133155			gb|XR_133155|tc|THC2657742	PREDICTED: Homo sapiens uncharacterized LOC100506837 (LOC100506837), misc_RNA [XR_133155]
A_21_P0014080	XR_133208	KIRREL-IT1	KIRREL intronic transcript 1 (non-protein coding)	gb|XR_133208	PREDICTED: Homo sapiens KIRREL intronic transcript 1 (non-protein coding) (KIRREL-IT1), misc_RNA [XR_133208]
A_33_P3270237	XR_133213			gb|XR_133213|tc|THC2658231	PREDICTED: Homo sapiens uncharacterized LOC100506128, transcript variant 1 (LOC100506128), misc_RNA [XR_133213]
A_21_P0014926	XR_133259	LOC100289308	uncharacterized LOC100289308	gb|XR_133259	PREDICTED: Homo sapiens uncharacterized LOC100289308 (LOC100289308), misc_RNA [XR_133259]
A_21_P0014617	XR_133406			gb|XR_133406|tc|THC2655334	PREDICTED: Homo sapiens uncharacterized LOC100506219 (LOC100506219), misc_RNA [XR_133406]
A_33_P3326767	XR_159010			gb|XR_159010|tc|THC2667706	PREDICTED: Homo sapiens uncharacterized LOC100996416 (LOC100996416), misc_RNA [XR_159010]
A_33_P3334803	XR_159158	ANTXRL	anthrax toxin receptor-like	gb|XR_159158	PREDICTED: Homo sapiens anthrax toxin receptor-like (ANTXRL), misc_RNA [XR_159158]
A_33_P3378697	XR_171111			gb|XR_171111	PREDICTED: Homo sapiens carboxy-terminal domain RNA polymerase II polypeptide A small phosphatase 2-like (LOC101060081), misc_RNA [XR_171111]
A_33_P3473108	Z39353			gb|Z39353|tc|THC2501846	HSC18A052 normalized infant brain cDNA Homo sapiens cDNA clone c-18a05 3', mRNA sequence [Z39353]
A_23_P116898	NM_000014	A2M	alpha-2-macroglobulin	ref|NM_000014|ens|ENST00000318602|ens|ENST00000495709|ens|ENST00000495442	Homo sapiens alpha-2-macroglobulin (A2M), mRNA [NM_000014]
A_23_P31798	NM_000015	NAT2	N-acetyltransferase 2 (arylamine N-acetyltransferase)	ref|NM_000015|ens|ENST00000286479|gb|CR407631|gb|BC015878	Homo sapiens N-acetyltransferase 2 (arylamine N-acetyltransferase) (NAT2), mRNA [NM_000015]
A_23_P96761	NM_000016	ACADM	acyl-CoA dehydrogenase, C-4 to C-12 straight chain	ref|NM_000016|ref|NM_001286043|ref|NM_001127328|ref|NM_001286042	Homo sapiens acyl-CoA dehydrogenase, C-4 to C-12 straight chain (ACADM), transcript variant 1, mRNA [NM_000016]
A_23_P65022	NM_000017	ACADS	acyl-CoA dehydrogenase, C-2 to C-3 short chain	ref|NM_000017|ref|NM_001302554|ens|ENST00000242592|gb|AB527081	Homo sapiens acyl-CoA dehydrogenase, C-2 to C-3 short chain (ACADS), transcript variant 1, mRNA [NM_000017]
A_23_P207650	NM_000018	ACADVL	acyl-CoA dehydrogenase, very long chain	ref|NM_000018|ref|NM_001270448|ref|NM_001270447|ref|NM_001033859	Homo sapiens acyl-CoA dehydrogenase, very long chain (ACADVL), transcript variant 1, mRNA [NM_000018]
A_24_P203678	NM_000019	ACAT1	acetyl-CoA acetyltransferase 1	ref|NM_000019|ens|ENST00000265838|ref|XM_006718835|ref|XM_006718834	Homo sapiens acetyl-CoA acetyltransferase 1 (ACAT1), mRNA [NM_000019]
A_33_P3253975	NM_000019	ACAT1	acetyl-CoA acetyltransferase 1	ref|NM_000019|ens|ENST00000533610|ens|ENST00000532792|ens|ENST00000265838	Homo sapiens acetyl-CoA acetyltransferase 1 (ACAT1), mRNA [NM_000019]
A_23_P24515	NM_000019	ACAT1	acetyl-CoA acetyltransferase 1	ref|NM_000019|ens|ENST00000533597|ens|ENST00000265838|ref|XM_006718835	Homo sapiens acetyl-CoA acetyltransferase 1 (ACAT1), mRNA [NM_000019]
A_24_P945113	NM_000020	ACVRL1	activin A receptor type II-like 1	ref|NM_000020|ref|NM_001077401|ens|ENST00000550683|ref|XM_005269235	Homo sapiens activin A receptor type II-like 1 (ACVRL1), transcript variant 1, mRNA [NM_000020]
A_23_P205686	NM_000021	PSEN1	presenilin 1	ref|NM_000021|ref|NM_007318|ens|ENST00000394164|ens|ENST00000357710	Homo sapiens presenilin 1 (PSEN1), transcript variant 1, mRNA [NM_000021]
A_23_P210482	NM_000022	ADA	adenosine deaminase	ref|NM_000022|ens|ENST00000464097|ens|ENST00000372874|ref|XR_244129	Homo sapiens adenosine deaminase (ADA), mRNA [NM_000022]
A_23_P66637	NM_000023	SGCA	sarcoglycan, alpha (50kDa dystrophin-associated glycoprotein)	ref|NM_000023|ref|NM_001135697|ens|ENST00000344627|ens|ENST00000505964	Homo sapiens sarcoglycan, alpha (50kDa dystrophin-associated glycoprotein) (SGCA), transcript variant 1, mRNA [NM_000023]
A_23_P145024	NM_000024	ADRB2	adrenoceptor beta 2, surface	ref|NM_000024|ens|ENST00000305988|gb|AK223025|gb|X04827	Homo sapiens adrenoceptor beta 2, surface (ADRB2), mRNA [NM_000024]
A_23_P168993	NM_000025	ADRB3	adrenoceptor beta 3	ref|NM_000025|ens|ENST00000614635|ens|ENST00000345060|gb|X70811	Homo sapiens adrenoceptor beta 3 (ADRB3), mRNA [NM_000025]
A_23_P155103	NM_000026	ADSL	adenylosuccinate lyase	ref|NM_000026|ref|NM_001123378|ens|ENST00000624474|ens|ENST00000623287	Homo sapiens adenylosuccinate lyase (ADSL), transcript variant 1, mRNA [NM_000026]
A_23_P7099	NM_000027	AGA	aspartylglucosaminidase	ref|NM_000027|ref|NM_001171988|ref|NR_033655|ens|ENST00000264595	Homo sapiens aspartylglucosaminidase (AGA), transcript variant 1, mRNA [NM_000027]
A_23_P200298	NM_000028	AGL	amylo-alpha-1, 6-glucosidase, 4-alpha-glucanotransferase	ref|NM_000028|ref|NM_000642|ref|NM_000645|ref|NM_000646	Homo sapiens amylo-alpha-1, 6-glucosidase, 4-alpha-glucanotransferase (AGL), transcript variant 4, mRNA [NM_000028]
A_23_P115261	NM_000029	AGT	angiotensinogen (serpin peptidase inhibitor, clade A, member 8)	ref|NM_000029|ens|ENST00000366667|gb|AB209769|gb|BC011519	Homo sapiens angiotensinogen (serpin peptidase inhibitor, clade A, member 8) (AGT), mRNA [NM_000029]
A_33_P3250278	NM_000030	AGXT	alanine-glyoxylate aminotransferase	ref|NM_000030|ens|ENST00000307503|gb|AB292648|gb|X56092	Homo sapiens alanine-glyoxylate aminotransferase (AGXT), mRNA [NM_000030]
A_23_P217114	NM_000031	ALAD	aminolevulinate dehydratase	ref|NM_000031|ens|ENST00000482847|ens|ENST00000409155|ref|XM_005251799	Homo sapiens aminolevulinate dehydratase (ALAD), mRNA [NM_000031]
A_32_P385587	NM_000032	ALAS2	5'-aminolevulinate synthase 2	ref|NM_000032|ref|NM_001037968|ref|NM_001037967|ens|ENST00000330807	Homo sapiens 5'-aminolevulinate synthase 2 (ALAS2), transcript variant 1, mRNA [NM_000032]
A_33_P3224660	NM_000033	ABCD1	ATP-binding cassette, sub-family D (ALD), member 1	ref|NM_000033|ens|ENST00000429313|ens|ENST00000218104|ens|ENST00000399687	Homo sapiens ATP-binding cassette, sub-family D (ALD), member 1 (ABCD1), mRNA [NM_000033]
A_23_P148556	NM_000033	ABCD1	ATP-binding cassette, sub-family D (ALD), member 1	ref|NM_000033|ens|ENST00000218104|gb|BC015541|gb|BC025358	Homo sapiens ATP-binding cassette, sub-family D (ALD), member 1 (ABCD1), mRNA [NM_000033]
A_23_P88963	NM_000034	ALDOA	aldolase A, fructose-bisphosphate	ref|NM_000034|ref|NM_001243177|ref|NM_001127617|ref|NM_184041	Homo sapiens aldolase A, fructose-bisphosphate (ALDOA), transcript variant 1, mRNA [NM_000034]
A_23_P32143	NM_000035	ALDOB	aldolase B, fructose-bisphosphate	ref|NM_000035|ens|ENST00000374855|gb|X00270|gb|AK290795	Homo sapiens aldolase B, fructose-bisphosphate (ALDOB), mRNA [NM_000035]
A_23_P415974	NM_000035	ALDOB	aldolase B, fructose-bisphosphate	ref|NM_000035|ens|ENST00000374855|gb|AK290795|gb|X02747	Homo sapiens aldolase B, fructose-bisphosphate (ALDOB), mRNA [NM_000035]
A_23_P51787	NM_000036	AMPD1	adenosine monophosphate deaminase 1	ref|NM_000036|ref|NM_001172626|ens|ENST00000520113|gb|AK314252	Homo sapiens adenosine monophosphate deaminase 1 (AMPD1), transcript variant 1, mRNA [NM_000036]
A_33_P3248152	NM_000036	AMPD1	adenosine monophosphate deaminase 1	ref|NM_000036|ref|NM_001172626|ens|ENST00000485564|ens|ENST00000520113	Homo sapiens adenosine monophosphate deaminase 1 (AMPD1), transcript variant 1, mRNA [NM_000036]
A_23_P216108	NM_000037	ANK1	ankyrin 1, erythrocytic	ref|NM_000037|ref|NM_001142446|ref|NM_020476|ref|NM_020475	Homo sapiens ankyrin 1, erythrocytic (ANK1), transcript variant 3, mRNA [NM_000037]
A_23_P70213	NM_000038	APC	adenomatous polyposis coli	ref|NM_000038|ref|NM_001127510|ref|NM_001127511|ens|ENST00000508376	Homo sapiens adenomatous polyposis coli (APC), transcript variant 3, mRNA [NM_000038]
A_23_P203191	NM_000039	APOA1	apolipoprotein A-I	ref|NM_000039|ens|ENST00000236850|ens|ENST00000375323|ens|ENST00000375320	Homo sapiens apolipoprotein A-I (APOA1), mRNA [NM_000039]
A_33_P3298539	NM_000039	APOA1	apolipoprotein A-I	ref|NM_000039|ens|ENST00000236850|ens|ENST00000375323|ens|ENST00000375320	Homo sapiens apolipoprotein A-I (APOA1), mRNA [NM_000039]
A_23_P203183	NM_000040	APOC3	apolipoprotein C-III	ref|NM_000040|ens|ENST00000227667|gb|DQ892044|gb|DQ895238	Homo sapiens apolipoprotein C-III (APOC3), mRNA [NM_000040]
A_23_P38244	NM_000042	APOH	apolipoprotein H (beta-2-glycoprotein I)	ref|NM_000042|ens|ENST00000205948|gb|X58100|gb|X53595	Homo sapiens apolipoprotein H (beta-2-glycoprotein I) (APOH), mRNA [NM_000042]
A_23_P63896	NM_000043	FAS	Fas cell surface death receptor	ref|NM_000043|ref|NM_152872|ref|NM_152871|ref|NR_028036	Homo sapiens Fas cell surface death receptor (FAS), transcript variant 1, mRNA [NM_000043]
A_33_P3332112	NM_000043	FAS	Fas cell surface death receptor	ref|NM_000043|ref|NM_152872|ref|NM_152871|ref|NR_028036	Homo sapiens Fas cell surface death receptor (FAS), transcript variant 1, mRNA [NM_000043]
A_33_P3381127	NM_000043	FAS	Fas cell surface death receptor	ref|NM_000043|ref|NM_152872|ref|NM_152871|ref|NR_028036	Homo sapiens Fas cell surface death receptor (FAS), transcript variant 1, mRNA [NM_000043]
A_23_P113111	NM_000044	AR	androgen receptor	ref|NM_000044|ref|NM_001011645|ens|ENST00000396043|ens|ENST00000612452	Homo sapiens androgen receptor (AR), transcript variant 1, mRNA [NM_000044]
A_23_P256084	NM_000047	ARSE	arylsulfatase E (chondrodysplasia punctata 1)	ref|NM_000047|ref|NM_001282628|ref|NM_001282631|ens|ENST00000381134	Homo sapiens arylsulfatase E (chondrodysplasia punctata 1) (ARSE), transcript variant 2, mRNA [NM_000047]
A_23_P164436	NM_000049	ASPA	aspartoacylase	ref|NM_000049|ref|NM_001128085|ref|XM_006721527|gb|S67156	Homo sapiens aspartoacylase (ASPA), transcript variant 1, mRNA [NM_000049]
A_33_P3234580	NM_000050	ASS1	argininosuccinate synthase 1	ref|NM_000050|ref|NM_054012|ens|ENST00000372394|ens|ENST00000352480	Homo sapiens argininosuccinate synthase 1 (ASS1), transcript variant 1, mRNA [NM_000050]
A_23_P31921	NM_000050	ASS1	argininosuccinate synthase 1	ref|NM_000050|ref|NM_054012|ens|ENST00000422569|ens|ENST00000493984	Homo sapiens argininosuccinate synthase 1 (ASS1), transcript variant 1, mRNA [NM_000050]
A_23_P35916	NM_000051	ATM	ATM serine/threonine kinase	ref|NM_000051|ens|ENST00000527181|ens|ENST00000524792|ens|ENST00000278616	Homo sapiens ATM serine/threonine kinase (ATM), mRNA [NM_000051]
A_33_P3589722	NM_000051	ATM	ATM serine/threonine kinase	ref|NM_000051|ens|ENST00000601453|ens|ENST00000527805|ens|ENST00000278616	Homo sapiens ATM serine/threonine kinase (ATM), mRNA [NM_000051]
A_23_P217737	NM_000052	ATP7A	ATPase, Cu++ transporting, alpha polypeptide	ref|NM_000052|ref|NM_001282224|ref|NR_104109|ens|ENST00000343533	Homo sapiens ATPase, Cu++ transporting, alpha polypeptide (ATP7A), transcript variant 1, mRNA [NM_000052]
A_33_P3327772	NM_000052	ATP7A	ATPase, Cu++ transporting, alpha polypeptide	ref|NM_000052|ref|NM_001282224|ref|NR_104109|ens|ENST00000343533	Homo sapiens ATPase, Cu++ transporting, alpha polypeptide (ATP7A), transcript variant 1, mRNA [NM_000052]
A_33_P3210875	NM_000052	ATP7A	ATPase, Cu++ transporting, alpha polypeptide	ref|NM_000052|ref|NM_001282224|ref|NR_104109|ens|ENST00000343533	Homo sapiens ATPase, Cu++ transporting, alpha polypeptide (ATP7A), transcript variant 1, mRNA [NM_000052]
A_23_P205228	NM_000053	ATP7B	ATPase, Cu++ transporting, beta polypeptide	ref|NM_000053|ref|NM_001243182|ref|NM_001005918|ens|ENST00000400366	Homo sapiens ATPase, Cu++ transporting, beta polypeptide (ATP7B), transcript variant 1, mRNA [NM_000053]
A_23_P346800	NM_000054	AVPR2	arginine vasopressin receptor 2	ref|NM_000054|ref|NM_001146151|ref|NR_027419|ens|ENST00000337474	Homo sapiens arginine vasopressin receptor 2 (AVPR2), transcript variant 1, mRNA [NM_000054]
A_23_P212050	NM_000055	BCHE	butyrylcholinesterase	ref|NM_000055|ens|ENST00000482958|ens|ENST00000497011|ens|ENST00000264381	Homo sapiens butyrylcholinesterase (BCHE), mRNA [NM_000055]
A_33_P3352873	NM_000056	BCKDHB	branched chain keto acid dehydrogenase E1, beta polypeptide	ref|NM_000056|ens|ENST00000369760|ens|ENST00000356489|ref|XM_006715542	Homo sapiens branched chain keto acid dehydrogenase E1, beta polypeptide (BCKDHB), transcript variant 2, mRNA [NM_000056]
A_23_P93464	NM_000056	BCKDHB	branched chain keto acid dehydrogenase E1, beta polypeptide	ref|NM_000056|ens|ENST00000468520|ens|ENST00000356489|ref|XM_006715542	Homo sapiens branched chain keto acid dehydrogenase E1, beta polypeptide (BCKDHB), transcript variant 2, mRNA [NM_000056]
A_23_P88630	NM_000057	BLM	Bloom syndrome, RecQ helicase-like	ref|NM_000057|ref|NM_001287248|ref|NM_001287246|ref|NM_001287247	Homo sapiens Bloom syndrome, RecQ helicase-like (BLM), transcript variant 1, mRNA [NM_000057]
A_23_P99452	NM_000059	BRCA2	breast cancer 2, early onset	ref|NM_000059|ens|ENST00000544455|gb|U43746|tc|THC2471393	Homo sapiens breast cancer 2, early onset (BRCA2), mRNA [NM_000059]
A_23_P155351	NM_000060	BTD	biotinidase	ref|NM_000060|ref|NM_001281723|ref|NM_001281725|ref|NM_001281724	Homo sapiens biotinidase (BTD), transcript variant 3, mRNA [NM_000060]
A_23_P137139	NM_000061	BTK	Bruton agammaglobulinemia tyrosine kinase	ref|NM_000061|ref|NM_001287344|ref|NM_001287345|ens|ENST00000488970	Homo sapiens Bruton agammaglobulinemia tyrosine kinase (BTK), transcript variant 1, mRNA [NM_000061]
A_33_P3413989	NM_000062	SERPING1	serpin peptidase inhibitor, clade G (C1 inhibitor), member 1	ref|NM_000062|ref|NM_001032295|ens|ENST00000405496|ens|ENST00000619430	Homo sapiens serpin peptidase inhibitor, clade G (C1 inhibitor), member 1 (SERPING1), transcript variant 1, mRNA [NM_000062]
A_23_P139123	NM_000062	SERPING1	serpin peptidase inhibitor, clade G (C1 inhibitor), member 1	ref|NM_000062|ref|NM_001032295|ens|ENST00000531133|ens|ENST00000278407	Homo sapiens serpin peptidase inhibitor, clade G (C1 inhibitor), member 1 (SERPING1), transcript variant 1, mRNA [NM_000062]
A_33_P3413987	NM_000062	SERPING1	serpin peptidase inhibitor, clade G (C1 inhibitor), member 1	ref|NM_000062|ref|NM_001032295|ens|ENST00000278407|gb|AK312626	Homo sapiens serpin peptidase inhibitor, clade G (C1 inhibitor), member 1 (SERPING1), transcript variant 1, mRNA [NM_000062]
A_32_P162187	NM_000063	C2	complement component 2	ref|NM_000063|ref|NM_001282458|ref|NM_001145903|ref|NM_001282457	Homo sapiens complement component 2 (C2), transcript variant 1, mRNA [NM_000063]
A_33_P3347869	NM_000064	C3	complement component 3	ref|NM_000064|ens|ENST00000596238|ens|ENST00000245907|gb|K02765	Homo sapiens complement component 3 (C3), mRNA [NM_000064]
A_23_P101407	NM_000064	C3	complement component 3	ref|NM_000064|ens|ENST00000599899|ens|ENST00000245907|gb|K02765	Homo sapiens complement component 3 (C3), mRNA [NM_000064]
A_23_P92928	NM_000065	C6	complement component 6	ref|NM_000065|ref|NM_001115131|ens|ENST00000263413|ens|ENST00000337836	Homo sapiens complement component 6 (C6), transcript variant 1, mRNA [NM_000065]
A_23_P8913	NM_000067	CA2	carbonic anhydrase II	ref|NM_000067|ref|NM_001293675|ens|ENST00000285379|gb|M36532	Homo sapiens carbonic anhydrase II (CA2), transcript variant 1, mRNA [NM_000067]
A_23_P85765	NM_000069	CACNA1S	calcium channel, voltage-dependent, L type, alpha 1S subunit	ref|NM_000069|ens|ENST00000362061|ref|XM_005245478|gb|BC133671	Homo sapiens calcium channel, voltage-dependent, L type, alpha 1S subunit (CACNA1S), mRNA [NM_000069]
A_23_P218190	NM_000070	CAPN3	calpain 3, (p94)	ref|NM_000070|ref|NM_024344|ref|NM_173087|ref|NM_173088	Homo sapiens calpain 3, (p94) (CAPN3), transcript variant 1, mRNA [NM_000070]
A_23_P166306	NM_000071	CBS	cystathionine-beta-synthase	ref|NM_000071|ref|NM_001178008|ref|NM_001178009|ens|ENST00000617706	Homo sapiens cystathionine-beta-synthase (CBS), transcript variant 1, mRNA [NM_000071]
A_23_P98410	NM_000073	CD3G	CD3g molecule, gamma (CD3-TCR complex)	ref|NM_000073|ens|ENST00000392883|ens|ENST00000292144|ref|XM_005271725	Homo sapiens CD3g molecule, gamma (CD3-TCR complex) (CD3G), mRNA [NM_000073]
A_33_P3250680	NM_000074	CD40LG	CD40 ligand	ref|NM_000074|ens|ENST00000370629|ens|ENST00000370628|gb|X68550	Homo sapiens CD40 ligand (CD40LG), mRNA [NM_000074]
A_23_P24997	NM_000075	CDK4	cyclin-dependent kinase 4	ref|NM_000075|ens|ENST00000552713|ens|ENST00000312990|ens|ENST00000257904	Homo sapiens cyclin-dependent kinase 4 (CDK4), mRNA [NM_000075]
A_23_P428129	NM_000076	CDKN1C	cyclin-dependent kinase inhibitor 1C (p57, Kip2)	ref|NM_000076|ref|NM_001122630|ref|NM_001122631|ens|ENST00000616138	Homo sapiens cyclin-dependent kinase inhibitor 1C (p57, Kip2) (CDKN1C), transcript variant 1, mRNA [NM_000076]
A_33_P3411628	NM_000077	CDKN2A	cyclin-dependent kinase inhibitor 2A	ref|NM_000077|ref|NM_058197|ref|NM_058195|ref|NM_001195132	Homo sapiens cyclin-dependent kinase inhibitor 2A (CDKN2A), transcript variant 1, mRNA [NM_000077]
A_23_P49376	NM_000078	CETP	cholesteryl ester transfer protein, plasma	ref|NM_000078|ref|NM_001286085|ens|ENST00000379780|ens|ENST00000200676	Homo sapiens cholesteryl ester transfer protein, plasma (CETP), transcript variant 1, mRNA [NM_000078]
A_23_P304279	NM_000080	CHRNE	cholinergic receptor, nicotinic, epsilon (muscle)	ref|NM_000080|ens|ENST00000572438|ens|ENST00000293780|gb|X66403	Homo sapiens cholinergic receptor, nicotinic, epsilon (muscle) (CHRNE), mRNA [NM_000080]
A_23_P354074	NM_000081	LYST	lysosomal trafficking regulator	ref|NM_000081|ref|NM_001301365|ens|ENST00000389794|ens|ENST00000473037	Homo sapiens lysosomal trafficking regulator (LYST), transcript variant 1, mRNA [NM_000081]
A_23_P59772	NM_000083	CLCN1	chloride channel, voltage-sensitive 1	ref|NM_000083|ref|NR_046453|ens|ENST00000343257|gb|AB462980	Homo sapiens chloride channel, voltage-sensitive 1 (CLCN1), transcript variant 1, mRNA [NM_000083]
A_24_P224966	NM_000085	CLCNKB	chloride channel, voltage-sensitive Kb	ref|NM_000085|ref|NM_001165945|ens|ENST00000619181|ens|ENST00000375667	Homo sapiens chloride channel, voltage-sensitive Kb (CLCNKB), transcript variant 1, mRNA [NM_000085]
A_23_P92536	NM_000087	CNGA1	cyclic nucleotide gated channel alpha 1	ref|NM_000087|ref|NM_001142564|ens|ENST00000420489|ens|ENST00000544810	Homo sapiens cyclic nucleotide gated channel alpha 1 (CNGA1), transcript variant 2, mRNA [NM_000087]
A_33_P3304668	NM_000088	COL1A1	collagen, type I, alpha 1	ref|NM_000088|ens|ENST00000225964|ref|XM_005257058|ref|XM_005257059	Homo sapiens collagen, type I, alpha 1 (COL1A1), mRNA [NM_000088]
A_24_P277934	NM_000089	COL1A2	collagen, type I, alpha 2	ref|NM_000089|ens|ENST00000464916|ens|ENST00000620463|ens|ENST00000297268	Homo sapiens collagen, type I, alpha 2 (COL1A2), mRNA [NM_000089]
A_24_P935491	NM_000090	COL3A1	collagen, type III, alpha 1	ref|NM_000090|ens|ENST00000304636|gb|E10600|gb|X14420	Homo sapiens collagen, type III, alpha 1 (COL3A1), mRNA [NM_000090]
A_23_P170679	NM_000091	COL4A3	collagen, type IV, alpha 3 (Goodpasture antigen)	ref|NM_000091|ens|ENST00000396578|ref|XR_241280|ref|XM_005246275	Homo sapiens collagen, type IV, alpha 3 (Goodpasture antigen) (COL4A3), mRNA [NM_000091]
A_33_P3227400	NM_000092	COL4A4	collagen, type IV, alpha 4	ref|NM_000092|ens|ENST00000396625|ref|XM_005246281|ref|XM_006712246	Homo sapiens collagen, type IV, alpha 4 (COL4A4), mRNA [NM_000092]
A_23_P83818	NM_000093	COL5A1	collagen, type V, alpha 1	ref|NM_000093|ref|NM_001278074|ens|ENST00000618395|ens|ENST00000371817	Homo sapiens collagen, type V, alpha 1 (COL5A1), transcript variant 1, mRNA [NM_000093]
A_33_P3629678	NM_000093	COL5A1	collagen, type V, alpha 1	ref|NM_000093|ref|NM_001278074|ens|ENST00000618395|ens|ENST00000371817	Homo sapiens collagen, type V, alpha 1 (COL5A1), transcript variant 1, mRNA [NM_000093]
A_23_P144071	NM_000094	COL7A1	collagen, type VII, alpha 1	ref|NM_000094|ens|ENST00000466591|ens|ENST00000328333|ens|ENST00000487017	Homo sapiens collagen, type VII, alpha 1 (COL7A1), mRNA [NM_000094]
A_24_P264943	NM_000095	COMP	cartilage oligomeric matrix protein	ref|NM_000095|ens|ENST00000222271|gb|AB086984|gb|DQ893292	Homo sapiens cartilage oligomeric matrix protein (COMP), mRNA [NM_000095]
A_33_P3343196	NM_000096	CP	ceruloplasmin (ferroxidase)	ref|NM_000096|ens|ENST00000264613|ens|ENST00000460674|gb|BC039239	Homo sapiens ceruloplasmin (ferroxidase) (CP), transcript variant 1, mRNA [NM_000096]
A_33_P3296587	NM_000096	CP	ceruloplasmin (ferroxidase)	ref|NM_000096|ens|ENST00000264613|ens|ENST00000460674|gb|BC039239	Homo sapiens ceruloplasmin (ferroxidase) (CP), transcript variant 1, mRNA [NM_000096]
A_33_P3301025	NM_000097	CPOX	coproporphyrinogen oxidase	ref|NM_000097|ens|ENST00000264193|gb|Z28409|gb|BC023554	Homo sapiens coproporphyrinogen oxidase (CPOX), mRNA [NM_000097]
A_23_P148919	NM_000098	CPT2	carnitine palmitoyltransferase 2	ref|NM_000098|ens|ENST00000371486|ref|XM_005270484|gb|M58581	Homo sapiens carnitine palmitoyltransferase 2 (CPT2), mRNA [NM_000098]
A_33_P3228266	NM_000099	CST3	cystatin C	ref|NM_000099|ens|ENST00000398409|ens|ENST00000376925|gb|CR542018	Homo sapiens cystatin C (CST3), transcript variant 1, mRNA [NM_000099]
A_23_P154894	NM_000100	CSTB	cystatin B (stefin B)	ref|NM_000100|gb|L03558|gb|BC010532|gb|BC003370	Homo sapiens cystatin B (stefin B) (CSTB), mRNA [NM_000100]
A_33_P3372332	NM_000101	CYBA	cytochrome b-245, alpha polypeptide	ref|NM_000101|ens|ENST00000562209|ens|ENST00000261623|ens|ENST00000566534	Homo sapiens cytochrome b-245, alpha polypeptide (CYBA), mRNA [NM_000101]
A_33_P3376478	NM_000102	CYP17A1	cytochrome P450, family 17, subfamily A, polypeptide 1	ref|NM_000102|ens|ENST00000369887|gb|AK289898|gb|M14564	Homo sapiens cytochrome P450, family 17, subfamily A, polypeptide 1 (CYP17A1), mRNA [NM_000102]
A_23_P209625	NM_000104	CYP1B1	cytochrome P450, family 1, subfamily B, polypeptide 1	ref|NM_000104|ens|ENST00000610745|gb|FW340004|gb|U03688	Homo sapiens cytochrome P450, family 1, subfamily B, polypeptide 1 (CYP1B1), mRNA [NM_000104]
A_33_P3290343	NM_000104	CYP1B1	cytochrome P450, family 1, subfamily B, polypeptide 1	ref|NM_000104|ens|ENST00000614273|ens|ENST00000610745|gb|AK297039	Homo sapiens cytochrome P450, family 1, subfamily B, polypeptide 1 (CYP1B1), mRNA [NM_000104]
A_23_P155123	NM_000106	CYP2D6	cytochrome P450, family 2, subfamily D, polypeptide 6	ref|NM_000106|ref|NM_001025161|ref|NR_111920|ens|ENST00000359033	Homo sapiens cytochrome P450, family 2, subfamily D, polypeptide 6 (CYP2D6), transcript variant 1, mRNA [NM_000106]
A_23_P143734	NM_000106	CYP2D6	cytochrome P450, family 2, subfamily D, polypeptide 6	ref|NM_000106|ref|NM_001025161|ref|NR_111920|ens|ENST00000615454	Homo sapiens cytochrome P450, family 2, subfamily D, polypeptide 6 (CYP2D6), transcript variant 1, mRNA [NM_000106]
A_23_P52610	NM_000107	DDB2	damage-specific DNA binding protein 2, 48kDa	ref|NM_000107|ref|NM_001300734|ens|ENST00000378601|ens|ENST00000617847	Homo sapiens damage-specific DNA binding protein 2, 48kDa (DDB2), mRNA [NM_000107]
A_33_P3344579	NM_000108	DLD	dihydrolipoamide dehydrogenase	ref|NM_000108|ref|NM_001289751|ref|NM_001289752|ref|NM_001289750	Homo sapiens dihydrolipoamide dehydrogenase (DLD), transcript variant 1, mRNA [NM_000108]
A_23_P135548	NM_000110	DPYD	dihydropyrimidine dehydrogenase	ref|NM_000110|ens|ENST00000370192|ref|XM_005270562|gb|U09178	Homo sapiens dihydropyrimidine dehydrogenase (DPYD), transcript variant 1, mRNA [NM_000110]
A_23_P123228	NM_000111	SLC26A3	solute carrier family 26 (anion exchanger), member 3	ref|NM_000111|ens|ENST00000340010|ref|XM_006715873|gb|AB529190	Homo sapiens solute carrier family 26 (anion exchanger), member 3 (SLC26A3), mRNA [NM_000111]
A_33_P3277447	NM_000112	SLC26A2	solute carrier family 26 (anion exchanger), member 2	ref|NM_000112|ens|ENST00000286298|gb|FW340087|gb|BX640696	Homo sapiens solute carrier family 26 (anion exchanger), member 2 (SLC26A2), mRNA [NM_000112]
A_33_P3313889	NM_000113	TOR1A	torsin family 1, member A (torsin A)	ref|NM_000113|ens|ENST00000351698|gb|AK075343|gb|AK056062	Homo sapiens torsin family 1, member A (torsin A) (TOR1A), mRNA [NM_000113]
A_23_P85171	NM_000117	EMD	emerin	ref|NM_000117|ens|ENST00000486738|ens|ENST00000492448|ens|ENST00000428228	Homo sapiens emerin (EMD), mRNA [NM_000117]
A_23_P83328	NM_000118	ENG	endoglin	ref|NM_000118|ref|NM_001114753|ref|NM_001278138|ens|ENST00000480266	Homo sapiens endoglin (ENG), transcript variant 2, mRNA [NM_000118]
A_23_P140675	NM_000119	EPB42	erythrocyte membrane protein band 4.2	ref|NM_000119|ref|NM_001114134|ens|ENST00000567019|ens|ENST00000622454	Homo sapiens erythrocyte membrane protein band 4.2 (EPB42), transcript variant 1, mRNA [NM_000119]
A_23_P34537	NM_000120	EPHX1	epoxide hydrolase 1, microsomal (xenobiotic)	ref|NM_000120|ref|NM_001291163|ref|NM_001136018|ens|ENST00000614058	Homo sapiens epoxide hydrolase 1, microsomal (xenobiotic) (EPHX1), transcript variant 1, mRNA [NM_000120]
A_23_P367899	NM_000121	EPOR	erythropoietin receptor	ref|NM_000121|ref|NR_033663|ens|ENST00000586890|ens|ENST00000591958	Homo sapiens erythropoietin receptor (EPOR), transcript variant 1, mRNA [NM_000121]
A_23_P5325	NM_000122	ERCC3	excision repair cross-complementation group 3	ref|NM_000122|ref|NM_001303416|ref|NM_001303418|ens|ENST00000445889	Homo sapiens excision repair cross-complementation group 3 (ERCC3), transcript variant 1, mRNA [NM_000122]
A_23_P117225	NM_000123	ERCC5	excision repair cross-complementation group 5	ref|NM_000123|ref|NM_001204425|ens|ENST00000472247|ens|ENST00000375954	Homo sapiens excision repair cross-complementation group 5 (ERCC5), mRNA [NM_000123]
A_23_P1292	NM_000124	ERCC6	excision repair cross-complementation group 6	ref|NM_000124|ens|ENST00000623073|ens|ENST00000355832|ens|ENST00000624341	Homo sapiens excision repair cross-complementation group 6 (ERCC6), mRNA [NM_000124]
A_23_P309739	NM_000125	ESR1	estrogen receptor 1	ref|NM_000125|ref|NM_001122742|ref|NM_001122740|ref|NM_001291230	Homo sapiens estrogen receptor 1 (ESR1), transcript variant 1, mRNA [NM_000125]
A_24_P383478	NM_000125	ESR1	estrogen receptor 1	ref|NM_000125|ref|NM_001291241|ref|NM_001122742|ref|NM_001122740	Homo sapiens estrogen receptor 1 (ESR1), transcript variant 1, mRNA [NM_000125]
A_32_P119616	NM_000126	ETFA	electron-transfer-flavoprotein, alpha polypeptide	ref|NM_000126|ref|NM_001127716|ens|ENST00000560044|ens|ENST00000433983	Homo sapiens electron-transfer-flavoprotein, alpha polypeptide (ETFA), transcript variant 1, mRNA [NM_000126]
A_23_P43273	NM_000127	EXT1	exostosin glycosyltransferase 1	ref|NM_000127|ens|ENST00000437196|gb|AK313129|gb|AB528313	Homo sapiens exostosin glycosyltransferase 1 (EXT1), mRNA [NM_000127]
A_33_P3378556	NM_000128	F11	coagulation factor XI	ref|NM_000128|ens|ENST00000403665|ens|ENST00000264692|ens|ENST00000503841	Homo sapiens coagulation factor XI (F11), mRNA [NM_000128]
A_23_P41314	NM_000128	F11	coagulation factor XI	ref|NM_000128|ens|ENST00000403665|ens|ENST00000264692|ens|ENST00000503841	Homo sapiens coagulation factor XI (F11), mRNA [NM_000128]
A_32_P140139	NM_000129	F13A1	coagulation factor XIII, A1 polypeptide	ref|NM_000129|ens|ENST00000264870|ref|XM_006715010|gb|M14539	Homo sapiens coagulation factor XIII, A1 polypeptide (F13A1), mRNA [NM_000129]
A_33_P3416097	NM_000129	F13A1	coagulation factor XIII, A1 polypeptide	ref|NM_000129|ens|ENST00000264870|ref|XM_006715010|gb|AK304335	Homo sapiens coagulation factor XIII, A1 polypeptide (F13A1), mRNA [NM_000129]
A_32_P41604	NM_000130	F5	coagulation factor V (proaccelerin, labile factor)	ref|NM_000130|tc|THC2654286	Homo sapiens coagulation factor V (proaccelerin, labile factor) (F5), mRNA [NM_000130]
A_23_P117298	NM_000131	F7	coagulation factor VII (serum prothrombin conversion accelerator)	ref|NM_000131|ref|NM_019616|ref|NM_001267554|ref|NR_051961	Homo sapiens coagulation factor VII (serum prothrombin conversion accelerator) (F7), transcript variant 1, mRNA [NM_000131]
A_24_P314451	NM_000132	F8	coagulation factor VIII, procoagulant component	ref|NM_000132|ref|NM_019863|ens|ENST00000360256|gb|M14113	Homo sapiens coagulation factor VIII, procoagulant component (F8), transcript variant 1, mRNA [NM_000132]
A_33_P3390411	NM_000133	F9	coagulation factor IX	ref|NM_000133|ens|ENST00000218099|gb|BC109214|gb|BC109215	Homo sapiens coagulation factor IX (F9), mRNA [NM_000133]
A_23_P391711	NM_000134	FABP2	fatty acid binding protein 2, intestinal	ref|NM_000134|ens|ENST00000274024|gb|BC069625|gb|BC069466	Homo sapiens fatty acid binding protein 2, intestinal (FABP2), mRNA [NM_000134]
A_23_P206441	NM_000135	FANCA	Fanconi anemia, complementation group A	ref|NM_000135|ref|NM_001286167|ens|ENST00000389301|gb|X99226	Homo sapiens Fanconi anemia, complementation group A (FANCA), transcript variant 1, mRNA [NM_000135]
A_23_P32021	NM_000136	FANCC	Fanconi anemia, complementation group C	ref|NM_000136|ref|NM_001243743|ens|ENST00000375305|ens|ENST00000289081	Homo sapiens Fanconi anemia, complementation group C (FANCC), transcript variant 1, mRNA [NM_000136]
A_23_P129221	NM_000137	FAH	fumarylacetoacetate hydrolase (fumarylacetoacetase)	ref|NM_000137|ens|ENST00000561421|ens|ENST00000261755|ens|ENST00000407106	Homo sapiens fumarylacetoacetate hydrolase (fumarylacetoacetase) (FAH), mRNA [NM_000137]
A_33_P3348239	NM_000138	FBN1	fibrillin 1	ref|NM_000138|ens|ENST00000316623	Homo sapiens fibrillin 1 (FBN1), mRNA [NM_000138]
A_33_P3295313	NM_000139	MS4A2	membrane-spanning 4-domains, subfamily A, member 2	ref|NM_000139|ref|NM_001256916|ens|ENST00000440896|ens|ENST00000278888	Homo sapiens membrane-spanning 4-domains, subfamily A, member 2 (MS4A2), transcript variant 1, mRNA [NM_000139]
A_23_P1904	NM_000139	MS4A2	membrane-spanning 4-domains, subfamily A, member 2	ref|NM_000139|ref|NM_001256916|ens|ENST00000617306	Homo sapiens membrane-spanning 4-domains, subfamily A, member 2 (MS4A2), transcript variant 1, mRNA [NM_000139]
A_23_P212830	NM_000142	FGFR3	fibroblast growth factor receptor 3	ref|NM_000142|ref|NM_001163213|ref|NM_022965|ens|ENST00000260795	Homo sapiens fibroblast growth factor receptor 3 (FGFR3), transcript variant 1, mRNA [NM_000142]
A_23_P500501	NM_000142	FGFR3	fibroblast growth factor receptor 3	ref|NM_000142|ref|NM_001163213|ref|NM_022965|ens|ENST00000260795	Homo sapiens fibroblast growth factor receptor 3 (FGFR3), transcript variant 1, mRNA [NM_000142]
A_23_P34733	NM_000143	FH	fumarate hydratase	ref|NM_000143|ens|ENST00000366560|gb|AK312415|gb|BT009839	Homo sapiens fumarate hydratase (FH), mRNA [NM_000143]
A_33_P3279600	NM_000145	FSHR	follicle stimulating hormone receptor	ref|NM_000145|ref|NM_181446|ens|ENST00000406846|gb|M65085	Homo sapiens follicle stimulating hormone receptor (FSHR), transcript variant 1, mRNA [NM_000145]
A_23_P108699	NM_000145	FSHR	follicle stimulating hormone receptor	ref|NM_000145|ref|NM_181446|ens|ENST00000304421|ens|ENST00000406846	Homo sapiens follicle stimulating hormone receptor (FSHR), transcript variant 1, mRNA [NM_000145]
A_32_P155247	NM_000146	FTL	ferritin, light polypeptide	ref|NM_000146|ens|ENST00000427242|ens|ENST00000622577|ens|ENST00000331825	Homo sapiens ferritin, light polypeptide (FTL), mRNA [NM_000146]
A_23_P50504	NM_000146	FTL	ferritin, light polypeptide	ref|NM_000146|ens|ENST00000622577|ens|ENST00000331825|gb|Y09188	Homo sapiens ferritin, light polypeptide (FTL), mRNA [NM_000146]
A_19_P00812340	NM_000146	FTL	ferritin, light polypeptide	ref|NM_000146|ens|ENST00000455449|ens|ENST00000427242|ens|ENST00000622577	Homo sapiens ferritin, light polypeptide (FTL), mRNA [NM_000146]
A_23_P11543	NM_000147	FUCA1	fucosidase, alpha-L- 1, tissue	ref|NM_000147|ens|ENST00000374479|ref|XM_005245821|gb|AK225468	Homo sapiens fucosidase, alpha-L- 1, tissue (FUCA1), mRNA [NM_000147]
A_23_P107963	NM_000148	FUT1	fucosyltransferase 1 (galactoside 2-alpha-L-fucosyltransferase, H blood group)	ref|NM_000148|ens|ENST00000310160|ref|XM_006723127|gb|M35531	Homo sapiens fucosyltransferase 1 (galactoside 2-alpha-L-fucosyltransferase, H blood group) (FUT1), mRNA [NM_000148]
A_23_P360316	NM_000149	FUT3	fucosyltransferase 3 (galactoside 3(4)-L-fucosyltransferase, Lewis blood group)	ref|NM_000149|ref|NM_001097639|ref|NM_001097640|ref|NM_001097641	Homo sapiens fucosyltransferase 3 (galactoside 3(4)-L-fucosyltransferase, Lewis blood group) (FUT3), transcript variant 1, mRNA [NM_000149]
A_33_P3210288	NM_000150	FUT6	fucosyltransferase 6 (alpha (1,3) fucosyltransferase)	ref|NM_000150|ref|NM_001040701|ref|NM_001170553|ref|NM_182607	Homo sapiens fucosyltransferase 6 (alpha (1,3) fucosyltransferase) (FUT6), transcript variant 1, mRNA [NM_000150]
A_33_P3222228	NM_000150	FUT6	fucosyltransferase 6 (alpha (1,3) fucosyltransferase)	ref|NM_000150|ref|NM_001040701|ref|NM_000149|ref|NM_001097639	Homo sapiens fucosyltransferase 6 (alpha (1,3) fucosyltransferase) (FUT6), transcript variant 1, mRNA [NM_000150]
A_23_P385017	NM_000151	G6PC	glucose-6-phosphatase, catalytic subunit	ref|NM_000151|ref|NM_001270397|ens|ENST00000253801|gb|U01120	Homo sapiens glucose-6-phosphatase, catalytic subunit (G6PC), transcript variant 1, mRNA [NM_000151]
A_23_P153026	NM_000152	GAA	glucosidase, alpha; acid	ref|NM_000152|ref|NM_001079803|ref|NM_001079804|ens|ENST00000390015	Homo sapiens glucosidase, alpha; acid (GAA), transcript variant 1, mRNA [NM_000152]
A_23_P25964	NM_000153	GALC	galactosylceramidase	ref|NM_000153|ref|NM_001201402|ref|NM_001201401|ens|ENST00000261304	Homo sapiens galactosylceramidase (GALC), transcript variant 1, mRNA [NM_000153]
A_23_P141126	NM_000154	GALK1	galactokinase 1	ref|NM_000154|ens|ENST00000588479|ens|ENST00000225614|gb|AK314890	Homo sapiens galactokinase 1 (GALK1), mRNA [NM_000154]
A_23_P502035	NM_000155	GALT	galactose-1-phosphate uridylyltransferase	ref|NM_000155|ref|NM_001258332|ens|ENST00000554550|ens|ENST00000554638	Homo sapiens galactose-1-phosphate uridylyltransferase (GALT), transcript variant 1, mRNA [NM_000155]
A_23_P121082	NM_000158	GBE1	glucan (1,4-alpha-), branching enzyme 1	ref|NM_000158|ens|ENST00000429644|gb|AK125918|gb|L07956	Homo sapiens glucan (1,4-alpha-), branching enzyme 1 (GBE1), mRNA [NM_000158]
A_33_P3409467	NM_000160	GCGR	glucagon receptor	ref|NM_000160|ens|ENST00000400723|ref|XM_006722276|ref|XM_006722277	Homo sapiens glucagon receptor (GCGR), mRNA [NM_000160]
A_24_P167642	NM_000161	GCH1	GTP cyclohydrolase 1	ref|NM_000161|ref|NM_001024024|ref|NM_001024070|ref|NM_001024071	Homo sapiens GTP cyclohydrolase 1 (GCH1), transcript variant 1, mRNA [NM_000161]
A_33_P3342260	NM_000162	GCK	glucokinase (hexokinase 4)	ref|NM_000162|ref|NM_033508|ref|NM_033507|ens|ENST00000345378	Homo sapiens glucokinase (hexokinase 4) (GCK), transcript variant 1, mRNA [NM_000162]
A_24_P72064	NM_000163	GHR	growth hormone receptor	ref|NM_000163|ref|NM_001242400|ref|NM_001242406|ref|NM_001242403	Homo sapiens growth hormone receptor (GHR), transcript variant 1, mRNA [NM_000163]
A_24_P373768	NM_000164	GIPR	gastric inhibitory polypeptide receptor	ref|NM_000164|ens|ENST00000585889|ens|ENST00000263281|gb|BC095494	Homo sapiens gastric inhibitory polypeptide receptor (GIPR), mRNA [NM_000164]
A_24_P55295	NM_000165	GJA1	gap junction protein, alpha 1, 43kDa	ref|NM_000165|ens|ENST00000282561|gb|HH837108|gb|HI214749	Homo sapiens gap junction protein, alpha 1, 43kDa (GJA1), mRNA [NM_000165]
A_24_P404840	NM_000166	GJB1	gap junction protein, beta 1, 32kDa	ref|NM_000166|ref|NM_001097642|ens|ENST00000361726|ens|ENST00000374029	Homo sapiens gap junction protein, beta 1, 32kDa (GJB1), transcript variant 2, mRNA [NM_000166]
A_32_P172848	NM_000167	GK	glycerol kinase	ref|NM_000167|ref|NM_203391|ref|NM_001128127|ref|NM_001205019	Homo sapiens glycerol kinase (GK), transcript variant 2, mRNA [NM_000167]
A_33_P3290562	NM_000168	GLI3	GLI family zinc finger 3	ref|NM_000168|ens|ENST00000395925|ref|XM_005249704|ref|XM_005249703	Homo sapiens GLI family zinc finger 3 (GLI3), mRNA [NM_000168]
A_23_P45475	NM_000169	GLA	galactosidase, alpha	ref|NM_000169|ens|ENST00000466414|ens|ENST00000493905|ens|ENST00000218516	Homo sapiens galactosidase, alpha (GLA), mRNA [NM_000169]
A_23_P123596	NM_000170	GLDC	glycine dehydrogenase (decarboxylating)	ref|NM_000170|ens|ENST00000321612|gb|AK308470|gb|M64590	Homo sapiens glycine dehydrogenase (decarboxylating) (GLDC), mRNA [NM_000170]
A_23_P156261	NM_000171	GLRA1	glycine receptor, alpha 1	ref|NM_000171|ref|NM_001292000|ref|NM_001146040|ens|ENST00000462581	Homo sapiens glycine receptor, alpha 1 (GLRA1), transcript variant 2, mRNA [NM_000171]
A_23_P166884	NM_000172	GNAT1	guanine nucleotide binding protein (G protein), alpha transducing activity polypeptide 1	ref|NM_000172|ens|ENST00000232461|gb|BC095505|gb|AF493908	Homo sapiens guanine nucleotide binding protein (G protein), alpha transducing activity polypeptide 1 (GNAT1), transcript variant 2, mRNA [NM_000172]
A_33_P3383226	NM_000174	GP9	glycoprotein IX (platelet)	ref|NM_000174|ens|ENST00000307395|ref|XM_005247374|gb|X52997	Homo sapiens glycoprotein IX (platelet) (GP9), mRNA [NM_000174]
A_24_P108451	NM_000175	GPI	glucose-6-phosphate isomerase	ref|NM_000175|ref|NM_001289789|ref|NM_001289790|ref|NM_001184722	Homo sapiens glucose-6-phosphate isomerase (GPI), transcript variant 2, mRNA [NM_000175]
A_23_P210920	NM_000178	GSS	glutathione synthetase	ref|NM_000178|ens|ENST00000216951|ref|XM_005260406|gb|U34683	Homo sapiens glutathione synthetase (GSS), mRNA [NM_000178]
A_23_P102202	NM_000179	MSH6	mutS homolog 6	ref|NM_000179|ref|NM_001281493|ref|NM_001281494|ref|NM_001281492	Homo sapiens mutS homolog 6 (MSH6), transcript variant 1, mRNA [NM_000179]
A_23_P130259	NM_000180	GUCY2D	guanylate cyclase 2D, membrane (retina-specific)	ref|NM_000180|ens|ENST00000254854|gb|AB527157|gb|BC148421	Homo sapiens guanylate cyclase 2D, membrane (retina-specific) (GUCY2D), mRNA [NM_000180]
A_23_P334608	NM_000181	GUSB	glucuronidase, beta	ref|NM_000181|ref|NM_001293104|ref|NM_001293105|ref|NM_001284290	Homo sapiens glucuronidase, beta (GUSB), transcript variant 1, mRNA [NM_000181]
A_24_P242688	NM_000182	HADHA	hydroxyacyl-CoA dehydrogenase/3-ketoacyl-CoA thiolase/enoyl-CoA hydratase (trifunctional protein), alpha subunit	ref|NM_000182|ens|ENST00000380649|gb|AK313027|gb|FJ626228	Homo sapiens hydroxyacyl-CoA dehydrogenase/3-ketoacyl-CoA thiolase/enoyl-CoA hydratase (trifunctional protein), alpha subunit (HADHA), mRNA [NM_000182]
A_23_P79703	NM_000183	HADHB	hydroxyacyl-CoA dehydrogenase/3-ketoacyl-CoA thiolase/enoyl-CoA hydratase (trifunctional protein), beta subunit	ref|NM_000183|ref|NM_001281513|ref|NM_001281512|ens|ENST00000494615	Homo sapiens hydroxyacyl-CoA dehydrogenase/3-ketoacyl-CoA thiolase/enoyl-CoA hydratase (trifunctional protein), beta subunit (HADHB), transcript variant 1, mRNA [NM_000183]
A_33_P3241511	NM_000185	SERPIND1	serpin peptidase inhibitor, clade D (heparin cofactor), member 1	ref|NM_000185|ens|ENST00000406799|ens|ENST00000215727|ref|XM_005261597	Homo sapiens serpin peptidase inhibitor, clade D (heparin cofactor), member 1 (SERPIND1), mRNA [NM_000185]
A_23_P114740	NM_000186	CFH	complement factor H	ref|NM_000186|ref|NM_002113|ens|ENST00000466229|ens|ENST00000367429	Homo sapiens complement factor H (CFH), transcript variant 1, mRNA [NM_000186]
A_23_P250164	NM_000187	HGD	homogentisate 1,2-dioxygenase	ref|NM_000187|ens|ENST00000283871|ref|XM_005247412|gb|AK290782	Homo sapiens homogentisate 1,2-dioxygenase (HGD), mRNA [NM_000187]
A_33_P3214670	NM_000189	HK2	hexokinase 2	ref|NM_000189|ens|ENST00000290573|ref|XM_005264280|gb|Z46376	Homo sapiens hexokinase 2 (HK2), mRNA [NM_000189]
A_32_P175739	NM_000189	HK2	hexokinase 2	ref|NM_000189|ens|ENST00000290573|ref|XM_005264280|gb|CR749202	Homo sapiens hexokinase 2 (HK2), mRNA [NM_000189]
A_23_P98431	NM_000190	HMBS	hydroxymethylbilane synthase	ref|NM_000190|ref|NM_001258209|ref|NM_001024382|ref|NM_001258208	Homo sapiens hydroxymethylbilane synthase (HMBS), transcript variant 1, mRNA [NM_000190]
A_23_P145	NM_000191	HMGCL	3-hydroxymethyl-3-methylglutaryl-CoA lyase	ref|NM_000191|ref|NM_001166059|ens|ENST00000374487|ens|ENST00000436439	Homo sapiens 3-hydroxymethyl-3-methylglutaryl-CoA lyase (HMGCL), transcript variant 1, mRNA [NM_000191]
A_24_P30557	NM_000192	TBX5	T-box 5	ref|NM_000192|ref|NM_181486|ref|NM_080717|ens|ENST00000310346	Homo sapiens T-box 5 (TBX5), transcript variant 1, mRNA [NM_000192]
A_23_P25176	NM_000192	TBX5	T-box 5	ref|NM_000192|ref|NM_181486|ref|NM_080717|ens|ENST00000552726	Homo sapiens T-box 5 (TBX5), transcript variant 1, mRNA [NM_000192]
A_23_P111657	NM_000193	SHH	sonic hedgehog	ref|NM_000193|gb|AB464234|gb|BC111925|gb|L38518	Homo sapiens sonic hedgehog (SHH), mRNA [NM_000193]
A_23_P11372	NM_000194	HPRT1	hypoxanthine phosphoribosyltransferase 1	ref|NM_000194|ens|ENST00000298556|gb|M31642|gb|BC000578	Homo sapiens hypoxanthine phosphoribosyltransferase 1 (HPRT1), mRNA [NM_000194]
A_23_P328069	NM_000195	HPS1	Hermansky-Pudlak syndrome 1	ref|NM_000195|ens|ENST00000613394|ens|ENST00000325103|ens|ENST00000361490	Homo sapiens Hermansky-Pudlak syndrome 1 (HPS1), transcript variant 1, mRNA [NM_000195]
A_24_P415327	NM_000195	HPS1	Hermansky-Pudlak syndrome 1	ref|NM_000195|ens|ENST00000462743|ens|ENST00000467246|ens|ENST00000613394	Homo sapiens Hermansky-Pudlak syndrome 1 (HPS1), transcript variant 1, mRNA [NM_000195]
A_23_P14986	NM_000196	HSD11B2	hydroxysteroid (11-beta) dehydrogenase 2	ref|NM_000196|ens|ENST00000326152|gb|U26726|gb|U14631	Homo sapiens hydroxysteroid (11-beta) dehydrogenase 2 (HSD11B2), mRNA [NM_000196]
A_33_P3418662	NM_000197	HSD17B3	hydroxysteroid (17-beta) dehydrogenase 3	ref|NM_000197|ens|ENST00000375262|ens|ENST00000375263|ens|ENST00000464104	Homo sapiens hydroxysteroid (17-beta) dehydrogenase 3 (HSD17B3), mRNA [NM_000197]
A_23_P43415	NM_000197	HSD17B3	hydroxysteroid (17-beta) dehydrogenase 3	ref|NM_000197|ens|ENST00000375263|ens|ENST00000464104|ens|ENST00000494814	Homo sapiens hydroxysteroid (17-beta) dehydrogenase 3 (HSD17B3), mRNA [NM_000197]
A_23_P51580	NM_000198	HSD3B2	hydroxy-delta-5-steroid dehydrogenase, 3 beta- and steroid delta-isomerase 2	ref|NM_000198|ref|NM_001166120|ens|ENST00000369416|ens|ENST00000543831	Homo sapiens hydroxy-delta-5-steroid dehydrogenase, 3 beta- and steroid delta-isomerase 2 (HSD3B2), transcript variant 1, mRNA [NM_000198]
A_23_P254254	NM_000199	SGSH	N-sulfoglucosamine sulfohydrolase	ref|NM_000199|ens|ENST00000571156|ens|ENST00000573150|ens|ENST00000575282	Homo sapiens N-sulfoglucosamine sulfohydrolase (SGSH), mRNA [NM_000199]
A_23_P212945	NM_000200	HTN3	histatin 3	ref|NM_000200|ens|ENST00000533547|ens|ENST00000526767|gb|AK130505	Homo sapiens histatin 3 (HTN3), mRNA [NM_000200]
A_23_P153320	NM_000201	ICAM1	intercellular adhesion molecule 1	ref|NM_000201|ens|ENST00000264832|gb|M55091|gb|J03132	Homo sapiens intercellular adhesion molecule 1 (ICAM1), mRNA [NM_000201]
A_22_P00007978	NM_000202	IDS	iduronate 2-sulfatase	ref|NM_000202|ref|NM_001166550|ens|ENST00000441880|ens|ENST00000340855	Homo sapiens iduronate 2-sulfatase (IDS), transcript variant 1, mRNA [NM_000202]
A_33_P3392087	NM_000203	IDUA	iduronidase, alpha-L-	ref|NM_000203|ref|NR_110313|tc|THC2462075	Homo sapiens iduronidase, alpha-L- (IDUA), transcript variant 1, mRNA [NM_000203]
A_23_P7212	NM_000204	CFI	complement factor I	ref|NM_000204|ens|ENST00000512148|ens|ENST00000504853|ens|ENST00000394634	Homo sapiens complement factor I (CFI), mRNA [NM_000204]
A_24_P92472	NM_000204	CFI	complement factor I	ref|NM_000204|ens|ENST00000618244|ens|ENST00000512148|ens|ENST00000504853	Homo sapiens complement factor I (CFI), mRNA [NM_000204]
A_33_P3290394	NM_000206	IL2RG	interleukin 2 receptor, gamma	ref|NM_000206|ens|ENST00000374202|ens|ENST00000512747|ens|ENST00000276110	Homo sapiens interleukin 2 receptor, gamma (IL2RG), mRNA [NM_000206]
A_23_P148473	NM_000206	IL2RG	interleukin 2 receptor, gamma	ref|NM_000206|ens|ENST00000456850|ens|ENST00000276110|ens|ENST00000374202	Homo sapiens interleukin 2 receptor, gamma (IL2RG), mRNA [NM_000206]
A_23_P1981	NM_000207	INS	insulin	ref|NM_000207|ref|NM_001185098|ref|NM_001291897|ref|NM_001185097	Homo sapiens insulin (INS), transcript variant 1, mRNA [NM_000207]
A_33_P3335725	NM_000208	INSR	insulin receptor	ref|NM_000208|ref|NM_001079817|ens|ENST00000341500|ref|XM_006722743	Homo sapiens insulin receptor (INSR), transcript variant 1, mRNA [NM_000208]
A_23_P65189	NM_000209	PDX1	pancreatic and duodenal homeobox 1	ref|NM_000209|ens|ENST00000381033|gb|U30329|gb|X99894	Homo sapiens pancreatic and duodenal homeobox 1 (PDX1), mRNA [NM_000209]
A_23_P210176	NM_000210	ITGA6	integrin, alpha 6	ref|NM_000210|ref|NM_001079818|ens|ENST00000264107|ens|ENST00000409080	Homo sapiens integrin, alpha 6 (ITGA6), transcript variant 2, mRNA [NM_000210]
A_33_P3231447	NM_000210	ITGA6	integrin, alpha 6	ref|NM_000210|ref|NM_001079818|ens|ENST00000409532|ens|ENST00000264107	Homo sapiens integrin, alpha 6 (ITGA6), transcript variant 2, mRNA [NM_000210]
A_23_P329573	NM_000211	ITGB2	integrin, beta 2 (complement component 3 receptor 3 and 4 subunit)	ref|NM_000211|ref|NM_001127491|ref|NM_001303238|ens|ENST00000302347	Homo sapiens integrin, beta 2 (complement component 3 receptor 3 and 4 subunit) (ITGB2), transcript variant 1, mRNA [NM_000211]
A_24_P318656	NM_000212	ITGB3	integrin, beta 3 (platelet glycoprotein IIIa, antigen CD61)	ref|NM_000212|ens|ENST00000559488|gb|M20311|gb|M35999	Homo sapiens integrin, beta 3 (platelet glycoprotein IIIa, antigen CD61) (ITGB3), mRNA [NM_000212]
A_33_P3377364	NM_000213	ITGB4	integrin, beta 4	ref|NM_000213|ref|NM_001005731|ref|NM_001005619|ens|ENST00000450894	Homo sapiens integrin, beta 4 (ITGB4), transcript variant 1, mRNA [NM_000213]
A_23_P210763	NM_000214	JAG1	jagged 1	ref|NM_000214|ens|ENST00000254958|gb|U73936|gb|BC098393	Homo sapiens jagged 1 (JAG1), mRNA [NM_000214]
A_24_P59667	NM_000215	JAK3	Janus kinase 3	ref|NM_000215|ens|ENST00000458235|ens|ENST00000613342|ens|ENST00000527031	Homo sapiens Janus kinase 3 (JAK3), mRNA [NM_000215]
A_23_P329112	NM_000215	JAK3	Janus kinase 3	ref|NM_000215|ens|ENST00000527670|ens|ENST00000458235|ref|XM_006722745	Homo sapiens Janus kinase 3 (JAK3), mRNA [NM_000215]
A_23_P429950	NM_000216	KAL1	Kallmann syndrome 1 sequence	ref|NM_000216|ens|ENST00000262648|gb|M97252|gb|S60088	Homo sapiens Kallmann syndrome 1 sequence (KAL1), mRNA [NM_000216]
A_23_P48229	NM_000217	KCNA1	potassium channel, voltage gated shaker related subfamily A, member 1	ref|NM_000217|ens|ENST00000382545|gb|L02750|gb|AB464664	Homo sapiens potassium channel, voltage gated shaker related subfamily A, member 1 (KCNA1), mRNA [NM_000217]
A_24_P498652	NM_000217	KCNA1	potassium channel, voltage gated shaker related subfamily A, member 1	ref|NM_000217|ens|ENST00000382545|gb|AK124568|gb|AK094760	Homo sapiens potassium channel, voltage gated shaker related subfamily A, member 1 (KCNA1), mRNA [NM_000217]
A_23_P429977	NM_000218	KCNQ1	potassium channel, voltage gated KQT-like subfamily Q, member 1	ref|NM_000218|ref|NM_181798|ens|ENST00000155840|gb|AK129678	Homo sapiens potassium voltage-gated channel, KQT-like subfamily, member 1 (KCNQ1), transcript variant 1, mRNA [NM_000218]
A_23_P154855	NM_000219	KCNE1	potassium channel, voltage gated subfamily E regulatory beta subunit 1	ref|NM_000219|ref|NM_001127670|ref|NM_001270402|ref|NM_001270403	Homo sapiens potassium voltage-gated channel, Isk-related family, member 1 (KCNE1), transcript variant 2, mRNA [NM_000219]
A_33_P3309984	NM_000221	KHK	ketohexokinase (fructokinase)	ref|NM_000221|ref|NM_006488|ens|ENST00000260599|ens|ENST00000260598	Homo sapiens ketohexokinase (fructokinase) (KHK), transcript variant a, mRNA [NM_000221]
A_33_P3407034	NM_000222	KIT	v-kit Hardy-Zuckerman 4 feline sarcoma viral oncogene homolog	ref|NM_000222|ref|NM_001093772|ens|ENST00000288135|ref|XM_005265741	Homo sapiens v-kit Hardy-Zuckerman 4 feline sarcoma viral oncogene homolog (KIT), transcript variant 1, mRNA [NM_000222]
A_23_P110253	NM_000222	KIT	v-kit Hardy-Zuckerman 4 feline sarcoma viral oncogene homolog	ref|NM_000222|ref|NM_001093772|ens|ENST00000288135|ref|XM_005265740	Homo sapiens v-kit Hardy-Zuckerman 4 feline sarcoma viral oncogene homolog (KIT), transcript variant 1, mRNA [NM_000222]
A_23_P55448	NM_000223	KRT12	keratin 12, type I	ref|NM_000223|ens|ENST00000251643|ens|ENST00000572470|gb|D78367	Homo sapiens keratin 12, type I (KRT12), mRNA [NM_000223]
A_24_P42136	NM_000224	KRT18	keratin 18, type I	ref|NM_000224|ref|NM_199187|ens|ENST00000504966|ens|ENST00000546656	Homo sapiens keratin 18, type I (KRT18), transcript variant 1, mRNA [NM_000224]
A_32_P151544	NM_000224	KRT18	keratin 18, type I	ref|NM_000224|ref|NM_199187|ens|ENST00000388836|ens|ENST00000548496	Homo sapiens keratin 18, type I (KRT18), transcript variant 1, mRNA [NM_000224]
A_23_P15734	NM_000226	KRT9	keratin 9, type I	ref|NM_000226|ens|ENST00000246662|gb|Z29074|gb|S69510	Homo sapiens keratin 9, type I (KRT9), mRNA [NM_000226]
A_23_P218237	NM_000229	LCAT	lecithin-cholesterol acyltransferase	ref|NM_000229|ens|ENST00000573538|ens|ENST00000264005|gb|BT009748	Homo sapiens lecithin-cholesterol acyltransferase (LCAT), mRNA [NM_000229]
A_24_P397817	NM_000230	LEP	leptin	ref|NM_000230|ens|ENST00000308868|ref|XM_005250340|gb|U43653	Homo sapiens leptin (LEP), mRNA [NM_000230]
A_23_P423237	NM_000231	SGCG	sarcoglycan, gamma (35kDa dystrophin-associated glycoprotein)	ref|NM_000231|ens|ENST00000218867|ref|XM_005266505|ref|XM_006719861	Homo sapiens sarcoglycan, gamma (35kDa dystrophin-associated glycoprotein) (SGCG), mRNA [NM_000231]
A_33_P3357843	NM_000232	SGCB	sarcoglycan, beta (43kDa dystrophin-associated glycoprotein)	ref|NM_000232|ens|ENST00000381431|gb|AK094731|gb|BC048972	Homo sapiens sarcoglycan, beta (43kDa dystrophin-associated glycoprotein) (SGCB), mRNA [NM_000232]
A_23_P102286	NM_000233	LHCGR	luteinizing hormone/choriogonadotropin receptor	ref|NM_000233|ens|ENST00000401907|ens|ENST00000405626|ens|ENST00000294954	Homo sapiens luteinizing hormone/choriogonadotropin receptor (LHCGR), mRNA [NM_000233]
A_23_P39116	NM_000234	LIG1	ligase I, DNA, ATP-dependent	ref|NM_000234|ref|NM_001289063|ref|NM_001289064|ref|NR_110296	Homo sapiens ligase I, DNA, ATP-dependent (LIG1), transcript variant 1, mRNA [NM_000234]
A_23_P97860	NM_000235	LIPA	lipase A, lysosomal acid, cholesterol esterase	ref|NM_000235|ref|NM_001127605|ref|NM_001288979|ens|ENST00000456827	Homo sapiens lipase A, lysosomal acid, cholesterol esterase (LIPA), transcript variant 2, mRNA [NM_000235]
A_23_P88559	NM_000236	LIPC	lipase, hepatic	ref|NM_000236|ens|ENST00000356113|ens|ENST00000299022|ref|XM_005254372	Homo sapiens lipase, hepatic (LIPC), mRNA [NM_000236]
A_23_P146233	NM_000237	LPL	lipoprotein lipase	ref|NM_000237|ens|ENST00000311322|gb|M15856|tc|THC2465480	Homo sapiens lipoprotein lipase (LPL), mRNA [NM_000237]
A_23_P168403	NM_000238	KCNH2	potassium channel, voltage gated eag related subfamily H, member 2	ref|NM_000238|ref|NM_172057|ens|ENST00000262186|ens|ENST00000330883	Homo sapiens potassium voltage-gated channel, subfamily H (eag-related), member 2 (KCNH2), transcript variant 1, mRNA [NM_000238]
A_23_P35529	NM_000242	MBL2	mannose-binding lectin (protein C) 2, soluble	ref|NM_000242|ens|ENST00000373968|ref|XM_006717861|gb|X15422	Homo sapiens mannose-binding lectin (protein C) 2, soluble (MBL2), mRNA [NM_000242]
A_23_P140967	NM_000243	MEFV	Mediterranean fever	ref|NM_000243|ref|NM_001198536|ens|ENST00000542898|ens|ENST00000537682	Homo sapiens Mediterranean fever (MEFV), transcript variant 1, mRNA [NM_000243]
A_23_P359245	NM_000245	MET	MET proto-oncogene, receptor tyrosine kinase	ref|NM_000245|ref|NM_001127500|ens|ENST00000397752|ref|XM_006715988	Homo sapiens MET proto-oncogene, receptor tyrosine kinase (MET), transcript variant 2, mRNA [NM_000245]
A_32_P209960	NM_000246	CIITA	class II, major histocompatibility complex, transactivator	ref|NM_000246|ref|NM_001286402|ref|NM_001286403|ref|NR_104444	Homo sapiens class II, major histocompatibility complex, transactivator (CIITA), transcript variant 2, mRNA [NM_000246]
A_33_P3368453	NM_000247	MICA	MHC class I polypeptide-related sequence A	ref|NM_000247|ref|NM_001289152|ref|NM_001289153|ref|NM_001289154	Homo sapiens MHC class I polypeptide-related sequence A (MICA), transcript variant 1*001, mRNA [NM_000247]
A_33_P3368452	NM_000247	MICA	MHC class I polypeptide-related sequence A	ref|NM_000247|ens|ENST00000400322|ens|ENST00000400325|ens|ENST00000547609	Homo sapiens MHC class I polypeptide-related sequence A (MICA), transcript variant 1*001, mRNA [NM_000247]
A_33_P3419720	NM_000249	MLH1	mutL homolog 1	ref|NM_000249|ref|NM_001258274|ref|NM_001258273|ref|NM_001167617	Homo sapiens mutL homolog 1 (MLH1), transcript variant 1, mRNA [NM_000249]
A_23_P69058	NM_000249	MLH1	mutL homolog 1	ref|NM_000249|ref|NM_001258274|ref|NM_001258273|ref|NM_001167617	Homo sapiens mutL homolog 1 (MLH1), transcript variant 1, mRNA [NM_000249]
A_23_P141173	NM_000250	MPO	myeloperoxidase	ref|NM_000250|ens|ENST00000225275|gb|J02694|gb|BC130476	Homo sapiens myeloperoxidase (MPO), mRNA [NM_000250]
A_33_P3287502	NM_000251	MSH2	mutS homolog 2	ref|NM_000251|ref|NM_001258281|ens|ENST00000617333|ens|ENST00000621359	Homo sapiens mutS homolog 2 (MSH2), transcript variant 1, mRNA [NM_000251]
A_23_P102471	NM_000251	MSH2	mutS homolog 2	ref|NM_000251|ref|NM_001258281|ens|ENST00000543555|ens|ENST00000233146	Homo sapiens mutS homolog 2 (MSH2), transcript variant 1, mRNA [NM_000251]
A_23_P62133	NM_000252	MTM1	myotubularin 1	ref|NM_000252|ens|ENST00000306167|ens|ENST00000370396|ref|XM_005274687	Homo sapiens myotubularin 1 (MTM1), mRNA [NM_000252]
A_33_P3215457	NM_000253	MTTP	microsomal triglyceride transfer protein	ref|NM_000253|ref|NM_001300785|ens|ENST00000619629|ens|ENST00000265517	Homo sapiens microsomal triglyceride transfer protein (MTTP), transcript variant 1, mRNA [NM_000253]
A_33_P3389917	NM_000254	MTR	5-methyltetrahydrofolate-homocysteine methyltransferase	ref|NM_000254|ref|NM_001291940|ref|NM_001291939|ens|ENST00000366577	Homo sapiens 5-methyltetrahydrofolate-homocysteine methyltransferase (MTR), transcript variant 1, mRNA [NM_000254]
A_23_P200936	NM_000254	MTR	5-methyltetrahydrofolate-homocysteine methyltransferase	ref|NM_000254|ref|NM_001291940|ref|NM_001291939|ens|ENST00000470570	Homo sapiens 5-methyltetrahydrofolate-homocysteine methyltransferase (MTR), transcript variant 1, mRNA [NM_000254]
A_24_P67806	NM_000254	MTR	5-methyltetrahydrofolate-homocysteine methyltransferase	ref|NM_000254|ref|NM_001291940|ref|NM_001291939|ens|ENST00000366577	Homo sapiens 5-methyltetrahydrofolate-homocysteine methyltransferase (MTR), transcript variant 1, mRNA [NM_000254]
A_23_P400235	NM_000255	MUT	methylmalonyl CoA mutase	ref|NM_000255|ens|ENST00000274813|ref|XM_005249143|gb|BC016282	Homo sapiens methylmalonyl CoA mutase (MUT), mRNA [NM_000255]
A_23_P127385	NM_000256	MYBPC3	myosin binding protein C, cardiac	ref|NM_000256|ens|ENST00000256993|ens|ENST00000399249|ens|ENST00000545968	Homo sapiens myosin binding protein C, cardiac (MYBPC3), mRNA [NM_000256]
A_24_P282383	NM_000257	MYH7	myosin, heavy chain 7, cardiac muscle, beta	ref|NM_000257|ens|ENST00000355349|gb|BC112171|gb|BC112173	Homo sapiens myosin, heavy chain 7, cardiac muscle, beta (MYH7), mRNA [NM_000257]
A_33_P3266964	NM_000257	MYH7	myosin, heavy chain 7, cardiac muscle, beta	ref|NM_000257|ens|ENST00000355349|gb|BC112171|gb|BC112173	Homo sapiens myosin, heavy chain 7, cardiac muscle, beta (MYH7), mRNA [NM_000257]
A_24_P131646	NM_000258	MYL3	myosin, light chain 3, alkali; ventricular, skeletal, slow	ref|NM_000258|ens|ENST00000292327|ens|ENST00000395869|gb|AK312044	Homo sapiens myosin, light chain 3, alkali; ventricular, skeletal, slow (MYL3), mRNA [NM_000258]
A_24_P255218	NM_000259	MYO5A	myosin VA (heavy chain 12, myoxin)	ref|NM_000259|ref|NM_001142495|ens|ENST00000613858|ens|ENST00000356338	Homo sapiens myosin VA (heavy chain 12, myoxin) (MYO5A), transcript variant 1, mRNA [NM_000259]
A_23_P422350	NM_000260	MYO7A	myosin VIIA	ref|NM_000260|ref|NM_001127179|ref|NM_001127180|ens|ENST00000620575	Homo sapiens myosin VIIA (MYO7A), transcript variant 1, mRNA [NM_000260]
A_23_P98786	NM_000260	MYO7A	myosin VIIA	ref|NM_000260|ref|NM_001127180|ens|ENST00000409709|ens|ENST00000458637	Homo sapiens myosin VIIA (MYO7A), transcript variant 1, mRNA [NM_000260]
A_23_P23783	NM_000261	MYOC	myocilin, trabecular meshwork inducible glucocorticoid response	ref|NM_000261|ens|ENST00000614688|ens|ENST00000037502|gb|AK097310	Homo sapiens myocilin, trabecular meshwork inducible glucocorticoid response (MYOC), mRNA [NM_000261]
A_24_P408457	NM_000262	NAGA	N-acetylgalactosaminidase, alpha-	ref|NM_000262|ens|ENST00000396398|ref|XM_005261615|ref|XM_005261616	Homo sapiens N-acetylgalactosaminidase, alpha- (NAGA), mRNA [NM_000262]
A_33_P3349444	NM_000262	NAGA	N-acetylgalactosaminidase, alpha-	ref|NM_000262|ens|ENST00000402937|ens|ENST00000403363|ens|ENST00000396398	Homo sapiens N-acetylgalactosaminidase, alpha- (NAGA), mRNA [NM_000262]
A_23_P26945	NM_000263	NAGLU	N-acetylglucosaminidase, alpha	ref|NM_000263|ens|ENST00000225927|ref|XM_006721920|ref|XM_006721921	Homo sapiens N-acetylglucosaminidase, alpha (NAGLU), mRNA [NM_000263]
A_33_P3224803	NM_000265	NCF1	neutrophil cytosolic factor 1	ref|NM_000265|ref|NR_003187|ens|ENST00000438106|ens|ENST00000443956	Homo sapiens neutrophil cytosolic factor 1 (NCF1), mRNA [NM_000265]
A_23_P42746	NM_000265	NCF1	neutrophil cytosolic factor 1	ref|NM_000265|ref|NR_003187|ens|ENST00000438382|ens|ENST00000289473	Homo sapiens neutrophil cytosolic factor 1 (NCF1), mRNA [NM_000265]
A_33_P3211432	NM_000265	NCF1	neutrophil cytosolic factor 1	ref|NM_000265|ref|NR_003186|ref|NR_003187|ens|ENST00000435988	Homo sapiens neutrophil cytosolic factor 1 (NCF1), mRNA [NM_000265]
A_33_P3369393	NM_000265	NCF1	neutrophil cytosolic factor 1	ref|NM_000265|ref|NR_003186|ref|NR_003187|ens|ENST00000435988	Homo sapiens neutrophil cytosolic factor 1 (NCF1), mRNA [NM_000265]
A_23_P73609	NM_000266	NDP	Norrie disease (pseudoglioma)	ref|NM_000266|ens|ENST00000378062|gb|X65882|gb|X65724	Homo sapiens Norrie disease (pseudoglioma) (NDP), mRNA [NM_000266]
A_21_P0012236	NM_000267	NF1	neurofibromin 1	ref|NM_000267|ref|NM_001042492|ens|ENST00000620025|ens|ENST00000612076	Homo sapiens neurofibromin 1 (NF1), transcript variant 2, mRNA [NM_000267]
A_24_P1919	NM_000267	NF1	neurofibromin 1	ref|NM_000267|ref|NM_001128147|ref|NM_001042492|ens|ENST00000487476	Homo sapiens neurofibromin 1 (NF1), transcript variant 2, mRNA [NM_000267]
A_33_P3240348	NM_000267	NF1	neurofibromin 1	ref|NM_000267|ref|NM_001042492|ens|ENST00000556855|ens|ENST00000415351	Homo sapiens neurofibromin 1 (NF1), transcript variant 2, mRNA [NM_000267]
A_23_P140256	NM_000270	PNP	purine nucleoside phosphorylase	ref|NM_000270|ens|ENST00000554056|ens|ENST00000556754|ens|ENST00000361505	Homo sapiens purine nucleoside phosphorylase (PNP), mRNA [NM_000270]
A_23_P107587	NM_000271	NPC1	Niemann-Pick disease, type C1	ref|NM_000271|ens|ENST00000588867|ens|ENST00000269228|ref|XM_005258278	Homo sapiens Niemann-Pick disease, type C1 (NPC1), mRNA [NM_000271]
A_24_P88801	NM_000272	NPHP1	nephronophthisis 1 (juvenile)	ref|NM_000272|ref|NM_207181|ref|NM_001128178|ref|NM_001128179	Homo sapiens nephronophthisis 1 (juvenile) (NPHP1), transcript variant 1, mRNA [NM_000272]
A_23_P45560	NM_000273	GPR143	G protein-coupled receptor 143	ref|NM_000273|ens|ENST00000467482|gb|Z48804|gb|BC068977	Homo sapiens G protein-coupled receptor 143 (GPR143), mRNA [NM_000273]
A_23_P98092	NM_000274	OAT	ornithine aminotransferase	ref|NM_000274|ref|NM_001171814|ens|ENST00000368845|ens|ENST00000539214	Homo sapiens ornithine aminotransferase (OAT), transcript variant 1, mRNA [NM_000274]
A_33_P3236109	NM_000275	OCA2	oculocutaneous albinism II	ref|NM_000275|ref|NM_001300984|ens|ENST00000354638|gb|M99564	Homo sapiens oculocutaneous albinism II (OCA2), transcript variant 1, mRNA [NM_000275]
A_23_P129133	NM_000275	OCA2	oculocutaneous albinism II	ref|NM_000275|ref|NM_001300984|ens|ENST00000354638|gb|M99564	Homo sapiens oculocutaneous albinism II (OCA2), transcript variant 1, mRNA [NM_000275]
A_23_P32903	NM_000276	OCRL	oculocerebrorenal syndrome of Lowe	ref|NM_000276|ref|NM_001587|ens|ENST00000371113|ens|ENST00000357121	Homo sapiens oculocerebrorenal syndrome of Lowe (OCRL), transcript variant a, mRNA [NM_000276]
A_23_P2501	NM_000277	PAH	phenylalanine hydroxylase	ref|NM_000277|gb|BC026251|gb|L47726|gb|K03020	Homo sapiens phenylalanine hydroxylase (PAH), mRNA [NM_000277]
A_33_P3665346	NM_000280	PAX6	paired box 6	ref|NM_000280|ref|NM_001258462|ref|NM_001604|ref|NM_001127612	Homo sapiens paired box 6 (PAX6), transcript variant 1, mRNA [NM_000280]
A_33_P3330149	NM_000280	PAX6	paired box 6	ref|NM_000280|ref|NM_001258462|ref|NM_001604|ref|NM_001127612	Homo sapiens paired box 6 (PAX6), transcript variant 1, mRNA [NM_000280]
A_33_P3306267	NM_000280	PAX6	paired box 6	ref|NM_000280|ref|NM_001258462|ref|NM_001604|ref|NM_001127612	Homo sapiens paired box 6 (PAX6), transcript variant 1, mRNA [NM_000280]
A_23_P367405	NM_000281	PCBD1	pterin-4 alpha-carbinolamine dehydratase/dimerization cofactor of hepatocyte nuclear factor 1 alpha	ref|NM_000281|ref|NM_001289797|ens|ENST00000299299|gb|AF082858	Homo sapiens pterin-4 alpha-carbinolamine dehydratase/dimerization cofactor of hepatocyte nuclear factor 1 alpha (PCBD1), transcript variant 1, mRNA [NM_000281]
A_23_P48358	NM_000282	PCCA	propionyl CoA carboxylase, alpha polypeptide	ref|NM_000282|ref|NM_001127692|ref|NM_001178004|ens|ENST00000376286	Homo sapiens propionyl CoA carboxylase, alpha polypeptide (PCCA), transcript variant 1, mRNA [NM_000282]
A_23_P10743	NM_000283	PDE6B	phosphodiesterase 6B, cGMP-specific, rod, beta	ref|NM_000283|ref|NM_001145291|ref|NM_001145292|ens|ENST00000496514	Homo sapiens phosphodiesterase 6B, cGMP-specific, rod, beta (PDE6B), transcript variant 1, mRNA [NM_000283]
A_23_P251095	NM_000284	PDHA1	pyruvate dehydrogenase (lipoamide) alpha 1	ref|NM_000284|ref|NM_001173454|ref|NM_001173455|ref|NM_001173456	Homo sapiens pyruvate dehydrogenase (lipoamide) alpha 1 (PDHA1), transcript variant 1, mRNA [NM_000284]
A_23_P83436	NM_000285	PEPD	peptidase D	ref|NM_000285|ref|NM_001166056|ref|NM_001166057|ens|ENST00000591968	Homo sapiens peptidase D (PEPD), transcript variant 1, mRNA [NM_000285]
A_24_P416411	NM_000286	PEX12	peroxisomal biogenesis factor 12	ref|NM_000286|ens|ENST00000613219|ens|ENST00000225873|gb|U91521	Homo sapiens peroxisomal biogenesis factor 12 (PEX12), mRNA [NM_000286]
A_23_P42144	NM_000287	PEX6	peroxisomal biogenesis factor 6	ref|NM_000287|ens|ENST00000304611|ref|XM_005249180|gb|AB208906	Homo sapiens peroxisomal biogenesis factor 6 (PEX6), mRNA [NM_000287]
A_33_P3265016	NM_000287	PEX6	peroxisomal biogenesis factor 6	ref|NM_000287|ens|ENST00000244546|ens|ENST00000304611|ref|XM_005249180	Homo sapiens peroxisomal biogenesis factor 6 (PEX6), mRNA [NM_000287]
A_33_P3412095	NM_000288	PEX7	peroxisomal biogenesis factor 7	ref|NM_000288|ens|ENST00000367756|ens|ENST00000541292|ens|ENST00000318471	Homo sapiens peroxisomal biogenesis factor 7 (PEX7), mRNA [NM_000288]
A_23_P93543	NM_000288	PEX7	peroxisomal biogenesis factor 7	ref|NM_000288|ens|ENST00000318471|ref|XM_006715503|ref|XM_006715502	Homo sapiens peroxisomal biogenesis factor 7 (PEX7), mRNA [NM_000288]
A_24_P98914	NM_000289	PFKM	phosphofructokinase, muscle	ref|NM_000289|ref|NM_001166686|ref|NM_001166688|ref|NM_001166687	Homo sapiens phosphofructokinase, muscle (PFKM), transcript variant 4, mRNA [NM_000289]
A_33_P3268313	NM_000290	PGAM2	phosphoglycerate mutase 2 (muscle)	ref|NM_000290|ens|ENST00000297283|gb|M18172|gb|BC001904	Homo sapiens phosphoglycerate mutase 2 (muscle) (PGAM2), mRNA [NM_000290]
A_23_P125829	NM_000291	PGK1	phosphoglycerate kinase 1	ref|NM_000291|ens|ENST00000476531|gb|AK291081|gb|AK301740	Homo sapiens phosphoglycerate kinase 1 (PGK1), mRNA [NM_000291]
A_23_P159671	NM_000292	PHKA2	phosphorylase kinase, alpha 2 (liver)	ref|NM_000292|ens|ENST00000469485|ens|ENST00000481718|ens|ENST00000379942	Homo sapiens phosphorylase kinase, alpha 2 (liver) (PHKA2), mRNA [NM_000292]
A_24_P296457	NM_000294	PHKG2	phosphorylase kinase, gamma 2 (testis)	ref|NM_000294|ref|NM_001172432|ens|ENST00000563607|ens|ENST00000569684	Homo sapiens phosphorylase kinase, gamma 2 (testis) (PHKG2), transcript variant 1, mRNA [NM_000294]
A_33_P3812815	NM_000296	PKD1	polycystic kidney disease 1 (autosomal dominant)	ref|NM_000296|ref|NM_001009944|ref|NR_036447|ens|ENST00000537889	Homo sapiens polycystic kidney disease 1 (autosomal dominant) (PKD1), transcript variant 2, mRNA [NM_000296]
A_21_P0011419	NM_000296	PKD1	polycystic kidney disease 1 (autosomal dominant)	ref|NM_000296|ref|NM_001009944|ref|NR_036447|ens|ENST00000545970	Homo sapiens polycystic kidney disease 1 (autosomal dominant) (PKD1), transcript variant 2, mRNA [NM_000296]
A_24_P106112	NM_000297	PKD2	polycystic kidney disease 2 (autosomal dominant)	ref|NM_000297|ens|ENST00000237596|gb|U50928|gb|AF113693	Homo sapiens polycystic kidney disease 2 (autosomal dominant) (PKD2), mRNA [NM_000297]
A_23_P201022	NM_000298	PKLR	pyruvate kinase, liver and RBC	ref|NM_000298|ref|NM_181871|ens|ENST00000342741|ens|ENST00000572740	Homo sapiens pyruvate kinase, liver and RBC (PKLR), transcript variant 1, mRNA [NM_000298]
A_23_P23296	NM_000299	PKP1	plakophilin 1	ref|NM_000299|ref|NM_001005337|ens|ENST00000477817|ens|ENST00000622031	Homo sapiens plakophilin 1 (PKP1), transcript variant 1b, mRNA [NM_000299]
A_33_P3393971	NM_000299	PKP1	plakophilin 1	ref|NM_000299|ref|NM_001005337|ens|ENST00000477817|ens|ENST00000622031	Homo sapiens plakophilin 1 (PKP1), transcript variant 1b, mRNA [NM_000299]
A_23_P321949	NM_000300	PLA2G2A	phospholipase A2, group IIA (platelets, synovial fluid)	ref|NM_000300|ref|NM_001161727|ref|NM_001161729|ref|NM_001161728	Homo sapiens phospholipase A2, group IIA (platelets, synovial fluid) (PLA2G2A), transcript variant 1, mRNA [NM_000300]
A_23_P30693	NM_000301	PLG	plasminogen	ref|NM_000301|ens|ENST00000308192|ens|ENST00000461414|gb|AK298338	Homo sapiens plasminogen (PLG), transcript variant 1, mRNA [NM_000301]
A_23_P137532	NM_000302	PLOD1	procollagen-lysine, 2-oxoglutarate 5-dioxygenase 1	ref|NM_000302|ens|ENST00000481933|ens|ENST00000196061|gb|AK295254	Homo sapiens procollagen-lysine, 2-oxoglutarate 5-dioxygenase 1 (PLOD1), mRNA [NM_000302]
A_33_P3358824	NM_000302	PLOD1	procollagen-lysine, 2-oxoglutarate 5-dioxygenase 1	ref|NM_000302|ens|ENST00000358133|ens|ENST00000485046|ens|ENST00000196061	Homo sapiens procollagen-lysine, 2-oxoglutarate 5-dioxygenase 1 (PLOD1), mRNA [NM_000302]
A_23_P432360	NM_000303	PMM2	phosphomannomutase 2	ref|NM_000303|ens|ENST00000567697|ens|ENST00000268261|ref|XM_005255374	Homo sapiens phosphomannomutase 2 (PMM2), mRNA [NM_000303]
A_23_P100711	NM_000304	PMP22	peripheral myelin protein 22	ref|NM_000304|ref|NM_001281456|ref|NM_001281455|ref|NM_153321	Homo sapiens peripheral myelin protein 22 (PMP22), transcript variant 1, mRNA [NM_000304]
A_23_P31399	NM_000305	PON2	paraoxonase 2	ref|NM_000305|ref|NM_001018161|ens|ENST00000222572|ens|ENST00000455123	Homo sapiens paraoxonase 2 (PON2), transcript variant 1, mRNA [NM_000305]
A_23_P155539	NM_000306	POU1F1	POU class 1 homeobox 1	ref|NM_000306|ref|NM_001122757|ens|ENST00000344265|ens|ENST00000350375	Homo sapiens POU class 1 homeobox 1 (POU1F1), transcript variant alpha, mRNA [NM_000306]
A_23_P114210	NM_000307	POU3F4	POU class 3 homeobox 4	ref|NM_000307|ens|ENST00000373200|gb|AK314967|gb|AB464667	Homo sapiens POU class 3 homeobox 4 (POU3F4), mRNA [NM_000307]
A_24_P74371	NM_000308	CTSA	cathepsin A	ref|NM_000308|ref|NM_001127695|ref|NM_001167594|ens|ENST00000372459	Homo sapiens cathepsin A (CTSA), transcript variant 1, mRNA [NM_000308]
A_23_P201400	NM_000309	PPOX	protoporphyrinogen oxidase	ref|NM_000309|ref|NM_001122764|ens|ENST00000541818|ens|ENST00000466452	Homo sapiens protoporphyrinogen oxidase (PPOX), transcript variant 1, mRNA [NM_000309]
A_24_P276628	NM_000310	PPT1	palmitoyl-protein thioesterase 1	ref|NM_000310|ref|NM_001142604|ens|ENST00000449045|ens|ENST00000530704	Homo sapiens palmitoyl-protein thioesterase 1 (PPT1), transcript variant 1, mRNA [NM_000310]
A_23_P62659	NM_000310	PPT1	palmitoyl-protein thioesterase 1	ref|NM_000310|ref|NM_001142604|ens|ENST00000433473|ref|XM_005271008	Homo sapiens palmitoyl-protein thioesterase 1 (PPT1), transcript variant 1, mRNA [NM_000310]
A_23_P109143	NM_000311	PRNP	prion protein	ref|NM_000311|ref|NM_001271561|ref|NM_183079|ref|NM_001080121	Homo sapiens prion protein (PRNP), transcript variant 1, mRNA [NM_000311]
A_23_P40096	NM_000312	PROC	protein C (inactivator of coagulation factors Va and VIIIa)	ref|NM_000312|ens|ENST00000234071|gb|AK298449|gb|AK298454	Homo sapiens protein C (inactivator of coagulation factors Va and VIIIa) (PROC), mRNA [NM_000312]
A_33_P3379922	NM_000312	PROC	protein C (inactivator of coagulation factors Va and VIIIa)	ref|NM_000312|ens|ENST00000234071|ref|XM_005263715|ref|XM_005263716	Homo sapiens protein C (inactivator of coagulation factors Va and VIIIa) (PROC), mRNA [NM_000312]
A_33_P3212555	NM_000313	PROS1	protein S (alpha)	ref|NM_000313|ens|ENST00000394236|ref|XM_005247626|gb|BC015801	Homo sapiens protein S (alpha) (PROS1), mRNA [NM_000313]
A_23_P73114	NM_000313	PROS1	protein S (alpha)	ref|NM_000313|ens|ENST00000394236|ref|XM_005247626|gb|M15036	Homo sapiens protein S (alpha) (PROS1), mRNA [NM_000313]
A_23_P98085	NM_000314	PTEN	phosphatase and tensin homolog	ref|NM_000314|ref|NR_023917|ens|ENST00000532280|ens|ENST00000371953	Homo sapiens phosphatase and tensin homolog (PTEN), mRNA [NM_000314]
A_24_P913115	NM_000314	PTEN	phosphatase and tensin homolog	ref|NM_000314|gb|HV952943|gb|HV952945|gb|JA719336	Homo sapiens phosphatase and tensin homolog (PTEN), mRNA [NM_000314]
A_23_P24835	NM_000315	PTH	parathyroid hormone	ref|NM_000315|ens|ENST00000529816|ens|ENST00000282091|gb|BC096142	Homo sapiens parathyroid hormone (PTH), mRNA [NM_000315]
A_23_P167030	NM_000316	PTH1R	parathyroid hormone 1 receptor	ref|NM_000316|ref|NM_001184744|ens|ENST00000427125|ens|ENST00000430002	Homo sapiens parathyroid hormone 1 receptor (PTH1R), transcript variant 1, mRNA [NM_000316]
A_23_P127579	NM_000317	PTS	6-pyruvoyltetrahydropterin synthase	ref|NM_000317|ens|ENST00000527635|ens|ENST00000528679|ens|ENST00000280362	Homo sapiens 6-pyruvoyltetrahydropterin synthase (PTS), mRNA [NM_000317]
A_24_P372932	NM_000319	PEX5	peroxisomal biogenesis factor 5	ref|NM_000319|ref|NM_001131026|ref|NM_001131025|ref|NM_001300789	Homo sapiens peroxisomal biogenesis factor 5 (PEX5), transcript variant 2, mRNA [NM_000319]
A_33_P3398897	NM_000320	QDPR	quinoid dihydropteridine reductase	ref|NM_000320|ens|ENST00000281243|ens|ENST00000507439|ref|XR_241677	Homo sapiens quinoid dihydropteridine reductase (QDPR), mRNA [NM_000320]
A_23_P204850	NM_000321	RB1	retinoblastoma 1	ref|NM_000321|ens|ENST00000267163|gb|M33647|gb|M15400	Homo sapiens retinoblastoma 1 (RB1), mRNA [NM_000321]
A_23_P214459	NM_000322	PRPH2	peripherin 2 (retinal degeneration, slow)	ref|NM_000322|ens|ENST00000230381|gb|M62958|gb|M73531	Homo sapiens peripherin 2 (retinal degeneration, slow) (PRPH2), mRNA [NM_000322]
A_23_P256572	NM_000324	RHAG	Rh-associated glycoprotein	ref|NM_000324|ens|ENST00000371175|gb|AF031549|gb|BC012605	Homo sapiens Rh-associated glycoprotein (RHAG), mRNA [NM_000324]
A_23_P163361	NM_000326	RLBP1	retinaldehyde binding protein 1	ref|NM_000326|ens|ENST00000268125|gb|BC004199|ens|ENST00000563254	Homo sapiens retinaldehyde binding protein 1 (RLBP1), mRNA [NM_000326]
A_23_P105002	NM_000327	ROM1	retinal outer segment membrane protein 1	ref|NM_000327|ens|ENST00000278833|gb|L07894|gb|BC008100	Homo sapiens retinal outer segment membrane protein 1 (ROM1), mRNA [NM_000327]
A_23_P136964	NM_000328	RPGR	retinitis pigmentosa GTPase regulator	ref|NM_000328|ens|ENST00000474584|ens|ENST00000482855|ens|ENST00000476559	Homo sapiens retinitis pigmentosa GTPase regulator (RPGR), transcript variant A, mRNA [NM_000328]
A_33_P3299656	NM_000328	RPGR	retinitis pigmentosa GTPase regulator	ref|NM_000328|ens|ENST00000482855|ens|ENST00000318842|ens|ENST00000339363	Homo sapiens retinitis pigmentosa GTPase regulator (RPGR), transcript variant A, mRNA [NM_000328]
A_23_P34473	NM_000329	RPE65	retinal pigment epithelium-specific protein 65kDa	ref|NM_000329|ens|ENST00000262340|ref|XM_006710811|gb|U18991	Homo sapiens retinal pigment epithelium-specific protein 65kDa (RPE65), mRNA [NM_000329]
A_23_P354855	NM_000330	RS1	retinoschisin 1	ref|NM_000330|ens|ENST00000379984|gb|AF014459|tc|THC2476155	Homo sapiens retinoschisin 1 (RS1), mRNA [NM_000330]
A_24_P335092	NM_000331	SAA1	serum amyloid A1	ref|NM_000331|ref|NM_001178006|ref|NM_199161|ens|ENST00000532858	Homo sapiens serum amyloid A1 (SAA1), transcript variant 1, mRNA [NM_000331]
A_33_P3320772	NM_000332	ATXN1	ataxin 1	ref|NM_000332|ref|NM_001128164|ens|ENST00000244769|ens|ENST00000436367	Homo sapiens ataxin 1 (ATXN1), transcript variant 1, mRNA [NM_000332]
A_33_P3409099	NM_000332	ATXN1	ataxin 1	ref|NM_000332|ref|NM_001128164|ens|ENST00000244769|ens|ENST00000436367	Homo sapiens ataxin 1 (ATXN1), transcript variant 1, mRNA [NM_000332]
A_24_P294842	NM_000332	ATXN1	ataxin 1	ref|NM_000332|ref|NM_001128164|ens|ENST00000244769|ens|ENST00000436367	Homo sapiens ataxin 1 (ATXN1), transcript variant 1, mRNA [NM_000332]
A_33_P3320782	NM_000333	ATXN7	ataxin 7	ref|NM_000333|ref|NM_001177387|ref|NM_001128149|ens|ENST00000538065	Homo sapiens ataxin 7 (ATXN7), transcript variant SCA7a, mRNA [NM_000333]
A_24_P270999	NM_000334	SCN4A	sodium channel, voltage gated, type IV alpha subunit	ref|NM_000334|ens|ENST00000435607|ens|ENST00000578147|ref|XM_005257566	Homo sapiens sodium channel, voltage gated, type IV alpha subunit (SCN4A), mRNA [NM_000334]
A_24_P128233	NM_000335	SCN5A	sodium channel, voltage gated, type V alpha subunit	ref|NM_000335|ref|NM_001160161|ref|NM_001160160|ref|NM_001099405	Homo sapiens sodium channel, voltage-gated, type V, alpha subunit (SCN5A), transcript variant 2, mRNA [NM_000335]
A_32_P83098	NM_000336	SCNN1B	sodium channel, non voltage gated 1 beta subunit	ref|NM_000336|ens|ENST00000307331|ens|ENST00000564275|ens|ENST00000343070	Homo sapiens sodium channel, non voltage gated 1 beta subunit (SCNN1B), mRNA [NM_000336]
A_33_P3267375	NM_000337	SGCD	sarcoglycan, delta (35kDa dystrophin-associated glycoprotein)	ref|NM_000337|ref|NM_001128209|ens|ENST00000435422|ref|XM_006714911	Homo sapiens sarcoglycan, delta (35kDa dystrophin-associated glycoprotein) (SGCD), transcript variant 1, mRNA [NM_000337]
A_32_P4595	NM_000337	SGCD	sarcoglycan, delta (35kDa dystrophin-associated glycoprotein)	ref|NM_000337|ref|NM_001128209|ens|ENST00000435422|ref|XM_006714911	Homo sapiens sarcoglycan, delta (35kDa dystrophin-associated glycoprotein) (SGCD), transcript variant 1, mRNA [NM_000337]
A_24_P136029	NM_000338	SLC12A1	solute carrier family 12 (sodium/potassium/chloride transporter), member 1	ref|NM_000338|ref|NM_001184832|ens|ENST00000559723|ens|ENST00000558405	Homo sapiens solute carrier family 12 (sodium/potassium/chloride transporter), member 1 (SLC12A1), transcript variant 1, mRNA [NM_000338]
A_33_P3282454	NM_000338	SLC12A1	solute carrier family 12 (sodium/potassium/chloride transporter), member 1	ref|NM_000338|ref|NM_001184832|ens|ENST00000558252|ens|ENST00000380993	Homo sapiens solute carrier family 12 (sodium/potassium/chloride transporter), member 1 (SLC12A1), transcript variant 1, mRNA [NM_000338]
A_23_P77653	NM_000339	SLC12A3	solute carrier family 12 (sodium/chloride transporter), member 3	ref|NM_000339|ref|NM_001126107|ref|NM_001126108|ens|ENST00000566786	Homo sapiens solute carrier family 12 (sodium/chloride transporter), member 3 (SLC12A3), transcript variant 1, mRNA [NM_000339]
A_24_P405705	NM_000340	SLC2A2	solute carrier family 2 (facilitated glucose transporter), member 2	ref|NM_000340|ref|NM_001278659|ref|NM_001278658|ens|ENST00000314251	Homo sapiens solute carrier family 2 (facilitated glucose transporter), member 2 (SLC2A2), transcript variant 1, mRNA [NM_000340]
A_33_P3418426	NM_000341	SLC3A1	solute carrier family 3 (amino acid transporter heavy chain), member 1	ref|NM_000341|ens|ENST00000611973|gb|DQ023515|gb|AK313157	Homo sapiens solute carrier family 3 (amino acid transporter heavy chain), member 1 (SLC3A1), mRNA [NM_000341]
A_24_P217234	NM_000341	SLC3A1	solute carrier family 3 (amino acid transporter heavy chain), member 1	ref|NM_000341|ens|ENST00000260649|gb|AK313157|gb|DQ892031	Homo sapiens solute carrier family 3 (amino acid transporter heavy chain), member 1 (SLC3A1), mRNA [NM_000341]
A_33_P3400217	NM_000342	SLC4A1	solute carrier family 4 (anion exchanger), member 1 (Diego blood group)	ref|NM_000342|ens|ENST00000399246|ens|ENST00000262418|ref|XM_005257592	Homo sapiens solute carrier family 4 (anion exchanger), member 1 (Diego blood group) (SLC4A1), mRNA [NM_000342]
A_24_P385190	NM_000342	SLC4A1	solute carrier family 4 (anion exchanger), member 1 (Diego blood group)	ref|NM_000342|ens|ENST00000471005|ens|ENST00000497360|ens|ENST00000399246	Homo sapiens solute carrier family 4 (anion exchanger), member 1 (Diego blood group) (SLC4A1), mRNA [NM_000342]
A_23_P89380	NM_000342	SLC4A1	solute carrier family 4 (anion exchanger), member 1 (Diego blood group)	ref|NM_000342|ens|ENST00000399246|ens|ENST00000262418|ref|XM_005257592	Homo sapiens solute carrier family 4 (anion exchanger), member 1 (Diego blood group) (SLC4A1), mRNA [NM_000342]
A_23_P77980	NM_000342	SLC4A1	solute carrier family 4 (anion exchanger), member 1 (Diego blood group)	ref|NM_000342|ens|ENST00000399246|ens|ENST00000262418|ref|XM_005257592	Homo sapiens solute carrier family 4 (anion exchanger), member 1 (Diego blood group) (SLC4A1), mRNA [NM_000342]
A_23_P17826	NM_000343	SLC5A1	solute carrier family 5 (sodium/glucose cotransporter), member 1	ref|NM_000343|ref|NM_001256314|ens|ENST00000543737|ens|ENST00000266088	Homo sapiens solute carrier family 5 (sodium/glucose cotransporter), member 1 (SLC5A1), transcript variant 1, mRNA [NM_000343]
A_23_P58466	NM_000344	SMN1	survival of motor neuron 1, telomeric	ref|NM_000344|ref|NM_001297715|ref|NM_017411|ref|NM_022875	Homo sapiens survival of motor neuron 1, telomeric (SMN1), transcript variant d, mRNA [NM_000344]
A_23_P26847	NM_000346	SOX9	SRY (sex determining region Y)-box 9	ref|NM_000346|ens|ENST00000245479|gb|Z46629|gb|BC018276	Homo sapiens SRY (sex determining region Y)-box 9 (SOX9), mRNA [NM_000346]
A_23_P65506	NM_000347	SPTB	spectrin, beta, erythrocytic	ref|NM_000347|ens|ENST00000389721|gb|BC136284|gb|BC136285	Homo sapiens spectrin, beta, erythrocytic (SPTB), transcript variant 2, mRNA [NM_000347]
A_23_P28186	NM_000348	SRD5A2	steroid-5-alpha-reductase, alpha polypeptide 2 (3-oxo-5 alpha-steroid delta 4-dehydrogenase alpha 2)	ref|NM_000348|linc|lnc-XDH-1:2|gb|M74047|tc|THC2477126	Homo sapiens steroid-5-alpha-reductase, alpha polypeptide 2 (3-oxo-5 alpha-steroid delta 4-dehydrogenase alpha 2) (SRD5A2), mRNA [NM_000348]
A_23_P8981	NM_000349	STAR	steroidogenic acute regulatory protein	ref|NM_000349|ens|ENST00000520114|ens|ENST00000276449|ref|XM_006716392	Homo sapiens steroidogenic acute regulatory protein (STAR), mRNA [NM_000349]
A_23_P160940	NM_000350	ABCA4	ATP-binding cassette, sub-family A (ABC1), member 4	ref|NM_000350|ens|ENST00000370225|ens|ENST00000536513|gb|U88667	Homo sapiens ATP-binding cassette, sub-family A (ABC1), member 4 (ABCA4), mRNA [NM_000350]
A_24_P331560	NM_000351	STS	steroid sulfatase (microsomal), isozyme S	ref|NM_000351|ens|ENST00000217961|ref|XM_006724488|ref|XM_005274511	Homo sapiens steroid sulfatase (microsomal), isozyme S (STS), mRNA [NM_000351]
A_23_P24774	NM_000352	ABCC8	ATP-binding cassette, sub-family C (CFTR/MRP), member 8	ref|NM_000352|ref|NM_001287174|ens|ENST00000525022|ens|ENST00000526168	Homo sapiens ATP-binding cassette, sub-family C (CFTR/MRP), member 8 (ABCC8), transcript variant 2, mRNA [NM_000352]
A_24_P330633	NM_000353	TAT	tyrosine aminotransferase	ref|NM_000353|gb|X52520|tc|THC2471329	Homo sapiens tyrosine aminotransferase (TAT), mRNA [NM_000353]
A_23_P257307	NM_000354	SERPINA7	serpin peptidase inhibitor, clade A (alpha-1 antiproteinase, antitrypsin), member 7	ref|NM_000354|ens|ENST00000487487|ens|ENST00000372563|ref|XM_005262180	Homo sapiens serpin peptidase inhibitor, clade A (alpha-1 antiproteinase, antitrypsin), member 7 (SERPINA7), mRNA [NM_000354]
A_23_P40611	NM_000355	TCN2	transcobalamin II	ref|NM_000355|ref|NM_001184726|ens|ENST00000471659|ens|ENST00000493542	Homo sapiens transcobalamin II (TCN2), transcript variant 1, mRNA [NM_000355]
A_23_P156327	NM_000358	TGFBI	transforming growth factor, beta-induced, 68kDa	ref|NM_000358|ens|ENST00000504411|ens|ENST00000506699|ens|ENST00000442011	Homo sapiens transforming growth factor, beta-induced, 68kDa (TGFBI), mRNA [NM_000358]
A_23_P65618	NM_000359	TGM1	transglutaminase 1	ref|NM_000359|ens|ENST00000206765|gb|AK301652|gb|AK315819	Homo sapiens transglutaminase 1 (TGM1), mRNA [NM_000359]
A_23_P91390	NM_000361	THBD	thrombomodulin	ref|NM_000361|ens|ENST00000377103|gb|M16552|gb|AK123557	Homo sapiens thrombomodulin (THBD), mRNA [NM_000361]
A_23_P399078	NM_000362	TIMP3	TIMP metallopeptidase inhibitor 3	ref|NM_000362|ens|ENST00000266085|gb|U14394|gb|AK098517	Homo sapiens TIMP metallopeptidase inhibitor 3 (TIMP3), mRNA [NM_000362]
A_23_P67453	NM_000363	TNNI3	troponin I type 3 (cardiac)	ref|NM_000363|ens|ENST00000586669|ens|ENST00000344887|ens|ENST00000589864	Homo sapiens troponin I type 3 (cardiac) (TNNI3), mRNA [NM_000363]
A_23_P34700	NM_000364	TNNT2	troponin T type 2 (cardiac)	ref|NM_000364|ref|NM_001001431|ref|NM_001276346|ref|NM_001001432	Homo sapiens troponin T type 2 (cardiac) (TNNT2), transcript variant 1, mRNA [NM_000364]
A_32_P95739	NM_000365	TPI1	triosephosphate isomerase 1	ref|NM_000365|ref|NM_001159287|ref|NM_001258026|ens|ENST00000396705	Homo sapiens triosephosphate isomerase 1 (TPI1), transcript variant 1, mRNA [NM_000365]
A_24_P44462	NM_000366	TPM1	tropomyosin 1 (alpha)	ref|NM_000366|ref|NM_001018006|ref|NM_001018020|ens|ENST00000288398	Homo sapiens tropomyosin 1 (alpha) (TPM1), transcript variant Tpm1.5, mRNA [NM_000366]
A_33_P3317321	NM_000367	TPMT	thiopurine S-methyltransferase	ref|NM_000367|ens|ENST00000309983|tc|THC2467081|tc|THC2612014	Homo sapiens thiopurine S-methyltransferase (TPMT), mRNA [NM_000367]
A_24_P329635	NM_000368	TSC1	tuberous sclerosis 1	ref|NM_000368|ref|NM_001162426|ref|NM_001162427|ens|ENST00000440111	Homo sapiens tuberous sclerosis 1 (TSC1), transcript variant 1, mRNA [NM_000368]
A_24_P252462	NM_000370	TTPA	tocopherol (alpha) transfer protein	ref|NM_000370|ens|ENST00000260116|ref|XM_006716468|gb|D49488	Homo sapiens tocopherol (alpha) transfer protein (TTPA), mRNA [NM_000370]
A_23_P130333	NM_000371	TTR	transthyretin	ref|NM_000371|ens|ENST00000237014|ens|ENST00000610404|gb|D00096	Homo sapiens transthyretin (TTR), mRNA [NM_000371]
A_33_P3239214	NM_000372	TYR	tyrosinase	ref|NM_000372|ens|ENST00000263321|gb|TCONS_l2_00005001|gb|E11466	Homo sapiens tyrosinase (TYR), mRNA [NM_000372]
A_32_P194062	NM_000372	TYR	tyrosinase	ref|NM_000372|ens|ENST00000263321|gb|TCONS_l2_00005001|gb|E11466	Homo sapiens tyrosinase (TYR), mRNA [NM_000372]
A_23_P312505	NM_000372	TYR	tyrosinase	ref|NM_000372|ens|ENST00000526139|ens|ENST00000263321|gb|BC027179	Homo sapiens tyrosinase (TYR), mRNA [NM_000372]
A_23_P6624	NM_000373	UMPS	uridine monophosphate synthetase	ref|NM_000373|ref|NR_033437|ref|NR_033434|ens|ENST00000479719	Homo sapiens uridine monophosphate synthetase (UMPS), transcript variant 1, mRNA [NM_000373]
A_23_P63050	NM_000374	UROD	uroporphyrinogen decarboxylase	ref|NM_000374|ref|NR_036510|ens|ENST00000466193|ens|ENST00000494399	Homo sapiens uroporphyrinogen decarboxylase (UROD), transcript variant 1, mRNA [NM_000374]
A_33_P3233565	NM_000375	UROS	uroporphyrinogen III synthase	ref|NM_000375|ens|ENST00000420761|ens|ENST00000368774|ens|ENST00000368786	Homo sapiens uroporphyrinogen III synthase (UROS), mRNA [NM_000375]
A_23_P35609	NM_000375	UROS	uroporphyrinogen III synthase	ref|NM_000375|ens|ENST00000420761|ens|ENST00000368786|ens|ENST00000368797	Homo sapiens uroporphyrinogen III synthase (UROS), mRNA [NM_000375]
A_23_P96331	NM_000377	WAS	Wiskott-Aldrich syndrome	ref|NM_000377|ens|ENST00000376701|gb|U12707|gb|U19927	Homo sapiens Wiskott-Aldrich syndrome (WAS), mRNA [NM_000377]
A_33_P3270863	NM_000379	XDH	xanthine dehydrogenase	ref|NM_000379|ens|ENST00000379416	Homo sapiens xanthine dehydrogenase (XDH), mRNA [NM_000379]
A_23_P60283	NM_000380	XPA	xeroderma pigmentosum, complementation group A	ref|NM_000380|ref|NR_027302|ens|ENST00000485042|ens|ENST00000462523	Homo sapiens xeroderma pigmentosum, complementation group A (XPA), transcript variant 1, mRNA [NM_000380]
A_32_P128656	NM_000381	MID1	midline 1	ref|NM_000381|ref|NM_001098624|ref|NM_033289|ref|NM_033290	Homo sapiens midline 1 (MID1), transcript variant 1, mRNA [NM_000381]
A_33_P3336617	NM_000382	ALDH3A2	aldehyde dehydrogenase 3 family, member A2	ref|NM_000382|ref|NM_001031806|ens|ENST00000476965|ens|ENST00000573947	Homo sapiens aldehyde dehydrogenase 3 family, member A2 (ALDH3A2), transcript variant 2, mRNA [NM_000382]
A_23_P68740	NM_000383	AIRE	autoimmune regulator	ref|NM_000383|ens|ENST00000337909|ens|ENST00000397994|ens|ENST00000291582	Homo sapiens autoimmune regulator (AIRE), mRNA [NM_000383]
A_23_P79591	NM_000384	APOB	apolipoprotein B	ref|NM_000384|ens|ENST00000233242|ens|ENST00000616098|gb|M36676	Homo sapiens apolipoprotein B (APOB), mRNA [NM_000384]
A_23_P310911	NM_000386	BLMH	bleomycin hydrolase	ref|NM_000386|ens|ENST00000578795|ens|ENST00000261714|gb|AK223403	Homo sapiens bleomycin hydrolase (BLMH), mRNA [NM_000386]
A_23_P72025	NM_000387	SLC25A20	solute carrier family 25 (carnitine/acylcarnitine translocase), member 20	ref|NM_000387|ens|ENST00000440964|ens|ENST00000479050|ens|ENST00000319017	Homo sapiens solute carrier family 25 (carnitine/acylcarnitine translocase), member 20 (SLC25A20), mRNA [NM_000387]
A_23_P22548	NM_000390	CHM	choroideremia (Rab escort protein 1)	ref|NM_000390|ens|ENST00000357749|gb|AK095883|gb|BC073987	Homo sapiens choroideremia (Rab escort protein 1) (CHM), transcript variant 1, mRNA [NM_000390]
A_33_P3324454	NM_000391	TPP1	tripeptidyl peptidase I	ref|NM_000391|ens|ENST00000611494|ens|ENST00000299427|gb|AK312388	Homo sapiens tripeptidyl peptidase I (TPP1), mRNA [NM_000391]
A_24_P38815	NM_000391	TPP1	tripeptidyl peptidase I	ref|NM_000391|ens|ENST00000299427|gb|AY268890|gb|AF017456	Homo sapiens tripeptidyl peptidase I (TPP1), mRNA [NM_000391]
A_23_P44569	NM_000392	ABCC2	ATP-binding cassette, sub-family C (CFTR/MRP), member 2	ref|NM_000392|ens|ENST00000370449|ref|XM_006717630|gb|BC136419	Homo sapiens ATP-binding cassette, sub-family C (CFTR/MRP), member 2 (ABCC2), mRNA [NM_000392]
A_23_P33196	NM_000393	COL5A2	collagen, type V, alpha 2	ref|NM_000393|ens|ENST00000618828|ens|ENST00000374866|gb|AB209045	Homo sapiens collagen, type V, alpha 2 (COL5A2), mRNA [NM_000393]
A_23_P132147	NM_000394	CRYAA	crystallin, alpha A	ref|NM_000394|ens|ENST00000624901|ens|ENST00000468016|ens|ENST00000291554	Homo sapiens crystallin, alpha A (CRYAA), mRNA [NM_000394]
A_33_P3323559	NM_000394	CRYAA	crystallin, alpha A	ref|NM_000394|ens|ENST00000291554|ens|ENST00000482775|ref|XM_006723930	Homo sapiens crystallin, alpha A (CRYAA), mRNA [NM_000394]
A_33_P3341442	NM_000395	CSF2RB	colony stimulating factor 2 receptor, beta, low-affinity (granulocyte-macrophage)	ref|NM_000395|ens|ENST00000262825|ens|ENST00000403662|ref|XM_005261340	Homo sapiens colony stimulating factor 2 receptor, beta, low-affinity (granulocyte-macrophage) (CSF2RB), mRNA [NM_000395]
A_23_P120899	NM_000395	CSF2RB	colony stimulating factor 2 receptor, beta, low-affinity (granulocyte-macrophage)	ref|NM_000395|ens|ENST00000403662|ref|XM_005261340|gb|AK302993	Homo sapiens colony stimulating factor 2 receptor, beta, low-affinity (granulocyte-macrophage) (CSF2RB), mRNA [NM_000395]
A_23_P34744	NM_000396	CTSK	cathepsin K	ref|NM_000396|ens|ENST00000271651|gb|X82153|gb|AK130134	Homo sapiens cathepsin K (CTSK), mRNA [NM_000396]
A_24_P365767	NM_000397	CYBB	cytochrome b-245, beta polypeptide	ref|NM_000397|ens|ENST00000378588|gb|X04011|gb|HW061178	Homo sapiens cytochrome b-245, beta polypeptide (CYBB), mRNA [NM_000397]
A_23_P46936	NM_000399	EGR2	early growth response 2	ref|NM_000399|ref|NM_001136179|ref|NM_001136178|ref|NM_001136177	Homo sapiens early growth response 2 (EGR2), transcript variant 1, mRNA [NM_000399]
A_23_P130488	NM_000400	ERCC2	excision repair cross-complementation group 2	ref|NM_000400|ens|ENST00000587376|ens|ENST00000588652|ens|ENST00000391942	Homo sapiens excision repair cross-complementation group 2 (ERCC2), transcript variant 1, mRNA [NM_000400]
A_24_P401990	NM_000400	ERCC2	excision repair cross-complementation group 2	ref|NM_000400|ref|NM_001130867|ens|ENST00000485403|ens|ENST00000587376	Homo sapiens excision repair cross-complementation group 2 (ERCC2), transcript variant 1, mRNA [NM_000400]
A_23_P13183	NM_000401	EXT2	exostosin glycosyltransferase 2	ref|NM_000401|ref|NM_001178083|ref|NM_207122|ens|ENST00000358681	Homo sapiens exostosin glycosyltransferase 2 (EXT2), transcript variant 1, mRNA [NM_000401]
A_23_P34093	NM_000402	G6PD	glucose-6-phosphate dehydrogenase	ref|NM_000402|ref|NM_001042351|ens|ENST00000369620|ens|ENST00000393564	Homo sapiens glucose-6-phosphate dehydrogenase (G6PD), transcript variant 1, mRNA [NM_000402]
A_23_P160154	NM_000403	GALE	UDP-galactose-4-epimerase	ref|NM_000403|ref|NM_001127621|ref|NM_001008216|ens|ENST00000418277	Homo sapiens UDP-galactose-4-epimerase (GALE), transcript variant 1, mRNA [NM_000403]
A_23_P61531	NM_000404	GLB1	galactosidase, beta 1	ref|NM_000404|ref|NM_001079811|ref|NM_001135602|ens|ENST00000307363	Homo sapiens galactosidase, beta 1 (GLB1), transcript variant 1, mRNA [NM_000404]
A_24_P925314	NM_000405	GM2A	GM2 ganglioside activator	ref|NM_000405|ref|NM_001167607|ens|ENST00000357164	Homo sapiens GM2 ganglioside activator (GM2A), transcript variant 1, mRNA [NM_000405]
A_33_P3405334	NM_000405	GM2A	GM2 ganglioside activator	ref|NM_000405|ref|NM_001167607|ens|ENST00000357164|gb|X62078	Homo sapiens GM2 ganglioside activator (GM2A), transcript variant 1, mRNA [NM_000405]
A_33_P3419006	NM_000406	GNRHR	gonadotropin-releasing hormone receptor	ref|NM_000406|ref|NM_001012763	Homo sapiens gonadotropin-releasing hormone receptor (GNRHR), transcript variant 1, mRNA [NM_000406]
A_33_P3265030	NM_000407	GP1BB	glycoprotein Ib (platelet), beta polypeptide	ref|NM_000407|ref|NR_037611|ref|NR_037612|ens|ENST00000431044	Homo sapiens glycoprotein Ib (platelet), beta polypeptide (GP1BB), mRNA [NM_000407]
A_23_P29124	NM_000407	GP1BB	glycoprotein Ib (platelet), beta polypeptide	ref|NM_000407|ref|NR_037611|ref|NR_037612|ens|ENST00000366425	Homo sapiens glycoprotein Ib (platelet), beta polypeptide (GP1BB), mRNA [NM_000407]
A_23_P122414	NM_000409	GUCA1A	guanylate cyclase activator 1A (retina)	ref|NM_000409|ens|ENST00000541991|ens|ENST00000372958|ens|ENST00000394237	Homo sapiens guanylate cyclase activator 1A (retina) (GUCA1A), mRNA [NM_000409]
A_24_P111996	NM_000410	HFE	hemochromatosis	ref|NM_000410|ref|NM_139006|ref|NM_139009|ref|NM_139007	Homo sapiens hemochromatosis (HFE), transcript variant 1, mRNA [NM_000410]
A_23_P304991	NM_000411	HLCS	holocarboxylase synthetase (biotin-(proprionyl-CoA-carboxylase (ATP-hydrolysing)) ligase)	ref|NM_000411|ref|NM_001242784|ref|NM_001242785|ens|ENST00000399120	Homo sapiens holocarboxylase synthetase (biotin-(proprionyl-CoA-carboxylase (ATP-hydrolysing)) ligase) (HLCS), transcript variant 1, mRNA [NM_000411]
A_23_P321892	NM_000412	HRG	histidine-rich glycoprotein	ref|NM_000412|ens|ENST00000495413|ens|ENST00000232003|ref|XM_005247415	Homo sapiens histidine-rich glycoprotein (HRG), mRNA [NM_000412]
A_23_P15542	NM_000413	HSD17B1	hydroxysteroid (17-beta) dehydrogenase 1	ref|NM_000413|ens|ENST00000590299|ens|ENST00000585807|ref|XR_429889	Homo sapiens hydroxysteroid (17-beta) dehydrogenase 1 (HSD17B1), mRNA [NM_000413]
A_23_P92954	NM_000414	HSD17B4	hydroxysteroid (17-beta) dehydrogenase 4	ref|NM_000414|ref|NM_001199291|ref|NM_001292028|ref|NM_001292027	Homo sapiens hydroxysteroid (17-beta) dehydrogenase 4 (HSD17B4), transcript variant 2, mRNA [NM_000414]
A_23_P139648	NM_000415	IAPP	islet amyloid polypeptide	ref|NM_000415|ens|ENST00000240652|gb|J04422|gb|CA941648	Homo sapiens islet amyloid polypeptide (IAPP), mRNA [NM_000415]
A_23_P8281	NM_000416	IFNGR1	interferon gamma receptor 1	ref|NM_000416|ens|ENST00000543628|ens|ENST00000367739|ref|XM_006715470	Homo sapiens interferon gamma receptor 1 (IFNGR1), mRNA [NM_000416]
A_24_P230563	NM_000417	IL2RA	interleukin 2 receptor, alpha	ref|NM_000417|ens|ENST00000447847|ens|ENST00000256876|ens|ENST00000379954	Homo sapiens interleukin 2 receptor, alpha (IL2RA), mRNA [NM_000417]
A_23_P127288	NM_000417	IL2RA	interleukin 2 receptor, alpha	ref|NM_000417|ens|ENST00000379954|ens|ENST00000379959|gb|AK223313	Homo sapiens interleukin 2 receptor, alpha (IL2RA), mRNA [NM_000417]
A_23_P129556	NM_000418	IL4R	interleukin 4 receptor	ref|NM_000418|ref|NM_001257407|ref|NM_001257406|ref|NM_001257997	Homo sapiens interleukin 4 receptor (IL4R), transcript variant 1, mRNA [NM_000418]
A_24_P65373	NM_000419	ITGA2B	integrin, alpha 2b (platelet glycoprotein IIb of IIb/IIIa complex, antigen CD41)	ref|NM_000419|ens|ENST00000262407|gb|AF098114|gb|AK315335	Homo sapiens integrin, alpha 2b (platelet glycoprotein IIb of IIb/IIIa complex, antigen CD41) (ITGA2B), mRNA [NM_000419]
A_23_P252758	NM_000420	KEL	Kell blood group, metallo-endopeptidase	ref|NM_000420|ens|ENST00000470850|ens|ENST00000615381|ens|ENST00000355265	Homo sapiens Kell blood group, metallo-endopeptidase (KEL), mRNA [NM_000420]
A_23_P49975	NM_000421	KRT10	keratin 10, type I	ref|NM_000421|ens|ENST00000269576|ref|XM_005257343|gb|J04029	Homo sapiens keratin 10, type I (KRT10), mRNA [NM_000421]
A_23_P96158	NM_000422	KRT17	keratin 17, type I	ref|NM_000422|ens|ENST00000493253|ens|ENST00000540235|ens|ENST00000311208	Homo sapiens keratin 17, type I (KRT17), mRNA [NM_000422]
A_23_P116850	NM_000423	KRT2	keratin 2, type II	ref|NM_000423|ens|ENST00000309680|gb|BC096294|gb|BC099643	Homo sapiens keratin 2, type II (KRT2), mRNA [NM_000423]
A_23_P218047	NM_000424	KRT5	keratin 5, type II	ref|NM_000424|ens|ENST00000252242|gb|M19723|gb|M21389	Homo sapiens keratin 5, type II (KRT5), mRNA [NM_000424]
A_24_P207995	NM_000425	L1CAM	L1 cell adhesion molecule	ref|NM_000425|ref|NM_001278116|ref|NM_024003|ref|NM_001143963	Homo sapiens L1 cell adhesion molecule (L1CAM), transcript variant 1, mRNA [NM_000425]
A_23_P70719	NM_000426	LAMA2	laminin, alpha 2	ref|NM_000426|ref|NM_001079823|ens|ENST00000618192|ens|ENST00000617695	Homo sapiens laminin, alpha 2 (LAMA2), transcript variant 1, mRNA [NM_000426]
A_23_P34452	NM_000427	LOR	loricrin	ref|NM_000427|ens|ENST00000368742|gb|AB013076|gb|M61120	Homo sapiens loricrin (LOR), mRNA [NM_000427]
A_23_P405129	NM_000428	LTBP2	latent transforming growth factor beta binding protein 2	ref|NM_000428|ens|ENST00000261978|gb|AB209865|gb|BC047742	Homo sapiens latent transforming growth factor beta binding protein 2 (LTBP2), mRNA [NM_000428]
A_23_P23996	NM_000429	MAT1A	methionine adenosyltransferase I, alpha	ref|NM_000429|ens|ENST00000372213|ens|ENST00000485270|ref|XM_005269842	Homo sapiens methionine adenosyltransferase I, alpha (MAT1A), mRNA [NM_000429]
A_21_P0011841	NM_000430	PAFAH1B1	platelet-activating factor acetylhydrolase 1b, regulatory subunit 1 (45kDa)	ref|NM_000430|ens|ENST00000397193|ens|ENST00000571495|ens|ENST00000397195	Homo sapiens platelet-activating factor acetylhydrolase 1b, regulatory subunit 1 (45kDa) (PAFAH1B1), mRNA [NM_000430]
A_23_P118888	NM_000430	PAFAH1B1	platelet-activating factor acetylhydrolase 1b, regulatory subunit 1 (45kDa)	ref|NM_000430|ens|ENST00000610190|ens|ENST00000574816|ens|ENST00000397193	Homo sapiens platelet-activating factor acetylhydrolase 1b, regulatory subunit 1 (45kDa) (PAFAH1B1), mRNA [NM_000430]
A_24_P356406	NM_000430	PAFAH1B1	platelet-activating factor acetylhydrolase 1b, regulatory subunit 1 (45kDa)	ref|NM_000430|ens|ENST00000397195|gb|L13385|gb|BC064638	Homo sapiens platelet-activating factor acetylhydrolase 1b, regulatory subunit 1 (45kDa) (PAFAH1B1), mRNA [NM_000430]
A_23_P105592	NM_000431	MVK	mevalonate kinase	ref|NM_000431|ref|NM_001114185|ref|NM_001301182|ens|ENST00000447878	Homo sapiens mevalonate kinase (MVK), transcript variant 1, mRNA [NM_000431]
A_23_P162547	NM_000432	MYL2	myosin, light chain 2, regulatory, cardiac, slow	ref|NM_000432|ens|ENST00000549029|ens|ENST00000228841|gb|CR541957	Homo sapiens myosin, light chain 2, regulatory, cardiac, slow (MYL2), mRNA [NM_000432]
A_23_P138194	NM_000433	NCF2	neutrophil cytosolic factor 2	ref|NM_000433|ref|NM_001190794|ref|NM_001127651|ref|NM_001190789	Homo sapiens neutrophil cytosolic factor 2 (NCF2), transcript variant 1, mRNA [NM_000433]
A_24_P394533	NM_000434	NEU1	sialidase 1 (lysosomal sialidase)	ref|NM_000434|ens|ENST00000477637|ens|ENST00000466720|ens|ENST00000466841	Homo sapiens sialidase 1 (lysosomal sialidase) (NEU1), mRNA [NM_000434]
A_33_P3313055	NM_000435	NOTCH3	notch 3	ref|NM_000435|ens|ENST00000263388|ref|XM_005259924|gb|U97669	Homo sapiens notch 3 (NOTCH3), mRNA [NM_000435]
A_32_P63848	NM_000436	OXCT1	3-oxoacid CoA transferase 1	ref|NM_000436|ens|ENST00000196371|gb|AK125115|gb|U62961	Homo sapiens 3-oxoacid CoA transferase 1 (OXCT1), mRNA [NM_000436]
A_23_P137765	NM_000437	PAFAH2	platelet-activating factor acetylhydrolase 2, 40kDa	ref|NM_000437|ens|ENST00000374284|ens|ENST00000374282|ref|XM_006710670	Homo sapiens platelet-activating factor acetylhydrolase 2, 40kDa (PAFAH2), mRNA [NM_000437]
A_24_P71153	NM_000437	PAFAH2	platelet-activating factor acetylhydrolase 2, 40kDa	ref|NM_000437|ens|ENST00000374282|ref|XM_006710670|ref|XM_006710668	Homo sapiens platelet-activating factor acetylhydrolase 2, 40kDa (PAFAH2), mRNA [NM_000437]
A_24_P174793	NM_000439	PCSK1	proprotein convertase subtilisin/kexin type 1	ref|NM_000439|ref|NM_001177875|ens|ENST00000311106|gb|X64810	Homo sapiens proprotein convertase subtilisin/kexin type 1 (PCSK1), transcript variant 1, mRNA [NM_000439]
A_23_P81590	NM_000440	PDE6A	phosphodiesterase 6A, cGMP-specific, rod, alpha	ref|NM_000440|ens|ENST00000512670|ens|ENST00000617647|ens|ENST00000613228	Homo sapiens phosphodiesterase 6A, cGMP-specific, rod, alpha (PDE6A), mRNA [NM_000440]
A_23_P331560	NM_000441	SLC26A4	solute carrier family 26 (anion exchanger), member 4	ref|NM_000441|ens|ENST00000265715|gb|AF030880|tc|THC2477471	Homo sapiens solute carrier family 26 (anion exchanger), member 4 (SLC26A4), mRNA [NM_000441]
A_23_P252471	NM_000442	PECAM1	platelet/endothelial cell adhesion molecule 1	ref|NM_000442|ens|ENST00000563924|ref|XM_005276880|ref|XM_005276881	Homo sapiens platelet/endothelial cell adhesion molecule 1 (PECAM1), mRNA [NM_000442]
A_33_P3229402	NM_000442	PECAM1	platelet/endothelial cell adhesion molecule 1	ref|NM_000442|ens|ENST00000563924|ref|XM_006721945|ref|XM_006721944	Homo sapiens platelet/endothelial cell adhesion molecule 1 (PECAM1), mRNA [NM_000442]
A_33_P3405213	NM_000442	PECAM1	platelet/endothelial cell adhesion molecule 1	ref|NM_000442|ens|ENST00000563924|ref|XM_005276880|ref|XM_005276881	Homo sapiens platelet/endothelial cell adhesion molecule 1 (PECAM1), mRNA [NM_000442]
A_23_P114084	NM_000444	PHEX	phosphate regulating endopeptidase homolog, X-linked	ref|NM_000444|ref|NM_001282754|ens|ENST00000379374|gb|AK298030	Homo sapiens phosphate regulating endopeptidase homolog, X-linked (PHEX), transcript variant 1, mRNA [NM_000444]
A_33_P3340615	NM_000446	PON1	paraoxonase 1	ref|NM_000446|ens|ENST00000222381|gb|M63014|gb|D84371	Homo sapiens paraoxonase 1 (PON1), mRNA [NM_000446]
A_23_P103398	NM_000447	PSEN2	presenilin 2	ref|NM_000447|ref|NM_012486|ens|ENST00000366783|ref|XM_005273199	Homo sapiens presenilin 2 (PSEN2), transcript variant 1, mRNA [NM_000447]
A_23_P360744	NM_000448	RAG1	recombination activating gene 1	ref|NM_000448|ens|ENST00000299440|ref|XM_005253041|gb|M29474	Homo sapiens recombination activating gene 1 (RAG1), mRNA [NM_000448]
A_24_P20032	NM_000449	RFX5	regulatory factor X, 5 (influences HLA class II expression)	ref|NM_000449|ref|NM_001025603|ens|ENST00000290524|ref|XM_005245405	Homo sapiens regulatory factor X, 5 (influences HLA class II expression) (RFX5), transcript variant 1, mRNA [NM_000449]
A_33_P3382162	NM_000449	RFX5	regulatory factor X, 5 (influences HLA class II expression)	ref|NM_000449|ref|NM_001025603|ens|ENST00000368870|ens|ENST00000452671	Homo sapiens regulatory factor X, 5 (influences HLA class II expression) (RFX5), transcript variant 1, mRNA [NM_000449]
A_23_P97112	NM_000450	SELE	selectin E	ref|NM_000450|ens|ENST00000333360|gb|M30640|gb|M24736	Homo sapiens selectin E (SELE), mRNA [NM_000450]
A_33_P3421053	NM_000450	SELE	selectin E	ref|NM_000450|ens|ENST00000333360|gb|BC131551|gb|M30640	Homo sapiens selectin E (SELE), mRNA [NM_000450]
A_23_P140009	NM_000452	SLC10A2	solute carrier family 10 (sodium/bile acid cotransporter), member 2	ref|NM_000452|ens|ENST00000245312|gb|U10417|tc|THC2477598	Homo sapiens solute carrier family 10 (sodium/bile acid cotransporter), member 2 (SLC10A2), mRNA [NM_000452]
A_23_P101774	NM_000453	SLC5A5	solute carrier family 5 (sodium/iodide cotransporter), member 5	ref|NM_000453|ens|ENST00000222248|ref|XM_005260024|gb|BC105047	Homo sapiens solute carrier family 5 (sodium/iodide cotransporter), member 5 (SLC5A5), mRNA [NM_000453]
A_23_P154840	NM_000454	SOD1	superoxide dismutase 1, soluble	ref|NM_000454|ens|ENST00000470944|ens|ENST00000270142|gb|E00882	Homo sapiens superoxide dismutase 1, soluble (SOD1), mRNA [NM_000454]
A_33_P3389148	NM_000455	STK11	serine/threonine kinase 11	ref|NM_000455|ens|ENST00000586243|ens|ENST00000585465|ens|ENST00000326873	Homo sapiens serine/threonine kinase 11 (STK11), mRNA [NM_000455]
A_23_P150857	NM_000456	SUOX	sulfite oxidase	ref|NM_000456|ref|NM_001032386|ref|NM_001032387|ens|ENST00000394115	Homo sapiens sulfite oxidase (SUOX), transcript variant 1, mRNA [NM_000456]
A_23_P374695	NM_000459	TEK	TEK tyrosine kinase, endothelial	ref|NM_000459|ref|NM_001290077|ref|NM_001290078|ens|ENST00000615002	Homo sapiens TEK tyrosine kinase, endothelial (TEK), transcript variant 1, mRNA [NM_000459]
A_24_P377124	NM_000460	THPO	thrombopoietin	ref|NM_000460|ref|NM_001290027|ref|NM_001289997|ref|NM_001289998	Homo sapiens thrombopoietin (THPO), transcript variant 1, mRNA [NM_000460]
A_23_P121459	NM_000460	THPO	thrombopoietin	ref|NM_000460|ref|NM_001289998|ref|NM_001290003|ref|NM_001290022	Homo sapiens thrombopoietin (THPO), transcript variant 1, mRNA [NM_000460]
A_23_P67771	NM_000465	BARD1	BRCA1 associated RING domain 1	ref|NM_000465|ref|NM_001282543|ref|NM_001282545|ref|NM_001282548	Homo sapiens BRCA1 associated RING domain 1 (BARD1), transcript variant 1, mRNA [NM_000465]
A_23_P20045	NM_000466	PEX1	peroxisomal biogenesis factor 1	ref|NM_000466|ref|NM_001282678|ref|NM_001282677|ens|ENST00000469417	Homo sapiens peroxisomal biogenesis factor 1 (PEX1), transcript variant 1, mRNA [NM_000466]
A_33_P3414591	NM_000474	TWIST1	twist family bHLH transcription factor 1	ref|NM_000474|ens|ENST00000354571|ens|ENST00000443687|ens|ENST00000242261	Homo sapiens twist family bHLH transcription factor 1 (TWIST1), mRNA [NM_000474]
A_23_P71073	NM_000474	TWIST1	twist family bHLH transcription factor 1	ref|NM_000474|ens|ENST00000242261|gb|Y11178|gb|BC036704	Homo sapiens twist family bHLH transcription factor 1 (TWIST1), mRNA [NM_000474]
A_23_P73632	NM_000475	NR0B1	nuclear receptor subfamily 0, group B, member 1	ref|NM_000475|ens|ENST00000378970|gb|BC011564|gb|S74720	Homo sapiens nuclear receptor subfamily 0, group B, member 1 (NR0B1), mRNA [NM_000475]
A_24_P278192	NM_000476	AK1	adenylate kinase 1	ref|NM_000476|ens|ENST00000373176|gb|EU794628|tc|THC2468589	Homo sapiens adenylate kinase 1 (AK1), mRNA [NM_000476]
A_23_P217088	NM_000476	AK1	adenylate kinase 1	ref|NM_000476|ens|ENST00000550143|ens|ENST00000373176|linc|lnc-AK1-1:1	Homo sapiens adenylate kinase 1 (AK1), mRNA [NM_000476]
A_23_P257834	NM_000477	ALB	albumin	ref|NM_000477|ens|ENST00000505649|ens|ENST00000476441|ens|ENST00000621085	Homo sapiens albumin (ALB), mRNA [NM_000477]
A_24_P353619	NM_000478	ALPL	alkaline phosphatase, liver/bone/kidney	ref|NM_000478|ref|NM_001127501|ref|NM_001177520|ens|ENST00000374832	Homo sapiens alkaline phosphatase, liver/bone/kidney (ALPL), transcript variant 1, mRNA [NM_000478]
A_23_P78944	NM_000479	AMH	anti-Mullerian hormone	ref|NM_000479|ens|ENST00000221496|gb|AB590863|gb|BC033218	Homo sapiens anti-Mullerian hormone (AMH), mRNA [NM_000479]
A_23_P257164	NM_000481	AMT	aminomethyltransferase	ref|NM_000481|ref|NM_001164712|ref|NM_001164710|ref|NM_001164711	Homo sapiens aminomethyltransferase (AMT), transcript variant 1, mRNA [NM_000481]
A_24_P174503	NM_000481	AMT	aminomethyltransferase	ref|NM_000481|ref|NM_001164712|ref|NM_001164710|ref|NM_001164711	Homo sapiens aminomethyltransferase (AMT), transcript variant 1, mRNA [NM_000481]
[truncated: 56,286 more rows]
