# Supplementary material for: Integration of genome-wide mRNA and miRNA expression, and DNA methylation data of three cell lines exposed to ten carbon nanomaterials
Source: Data Brief. 2018 May 25;19:1046–57. doi: 10.1016/j.dib.2018.05.107 (PMC6140287; doi:10.1016/j.dib.2018.05.107)
Supplement: Supplementary file 6 — Supplementary file S2. Zip file containing all the scripts used to generate data in this manuscript. [file mmc6.zip › Supplementary_file_S2/1_mRNA data/2_batch_rem.R]

require(limma)
require(sva)
require(swamp)
require(infotheo)
require(biomaRt)
require(gplots)
require(Biobase)
require(RColorBrewer)
require(data.table)

map_to_genes <- function(expr_mat,mappin) {
  data=as.data.frame(expr_mat)
  data$geneID=mappin[rownames(data),]$TargetID
  DT <- data.table(data)
  DT <- DT[DT$geneID!=""]
  a <- DT[, lapply(.SD, median), by=geneID]
  ID_mapped_Genes <- a$geneID
  a[,geneID:=NULL]
  fdata <- as.matrix(a)
  rownames(fdata) <- ID_mapped_Genes
  return(fdata)
}


setwd("./1_batch_removal")

mappin <- read.delim("../SurePrint_G3_Human_GE_v3_8x60K_Microarray.txt")
rownames(mappin)=mappin$ProbeID

cells <- c("THP1","A549","Beas-2B")

for (cell in cells){
  
  load(paste0("../0_preprocess/",cell,"_preprocessData.Rdata"))
  norm.data_cell <- norm
  
  limma:::plotMDS(norm.data_cell, top=500, labels=pd_cell$Sample, col=as.numeric(pd_cell$Nano), 
                  gene.selection="common", main = "Before removing any batch.")
  
  print("BATCH EFFECT BEFORE COMBAT ON slidePos")  
  prince.plot(prince(norm.data_cell,pd_cell,8),note = T)

  combMod=model.matrix(~Nano+dye+Qubit+mRNA_100ng, data=pd_cell)
  rCombP <- ComBat(norm.data_cell, mod=combMod, batch=pd_cell$Slide_No.)

  print("BATCH EFFECT AFTER COMBAT ON slidePos")
  prince.plot(prince(rCombP,pd_cell,8),note = T)
  limma:::plotMDS(rCombP, top=500, labels=pd_cell$Nano, col=as.numeric(pd_cell$Nano),
                  gene.selection="common", main = "After removing slide eff")

  combMod=model.matrix(~Nano+Qubit+mRNA_100ng, data=pd_cell)
  rCombP2 <- ComBat(rCombP, mod=combMod, batch=pd_cell$dye)

  print("BATCH EFFECT AFTER COMBAT ON dye")
  prince.plot(prince(rCombP2,pd_cell,8),note = T)
  limma:::plotMDS(rCombP2, top=500, labels=pd_cell$Nano, col=as.numeric(pd_cell$Nano),
                  gene.selection="common", main = "After removing dye")

  
  fdata <- map_to_genes(rCombP2,mappin)
  limma::plotMDS(fdata, top=1000, labels=pd_cell$Nano, col=as.numeric(pd_cell$Nano),
                 gene.selection="common", main = "After mapping probes to genes")
  
  plot.heatmap(fdata, pd_cell$Nano, 500)
  
  save(pd_cell,fdata,file = paste(cell,"_expr_norm_gene.Rdata",sep=""))
}
