# Supplementary material for: Integration of genome-wide mRNA and miRNA expression, and DNA methylation data of three cell lines exposed to ten carbon nanomaterials
Source: Data Brief. 2018 May 25;19:1046–57. doi: 10.1016/j.dib.2018.05.107 (PMC6140287; doi:10.1016/j.dib.2018.05.107)
Supplement: Supplementary file 6 — Supplementary file S2. Zip file containing all the scripts used to generate data in this manuscript. [file mmc6.zip › Supplementary_file_S2/1_mRNA data/1_preprocess.R]

setwd("./mrna_nano")
require(limma)
require(sva)
require(swamp)
require(infotheo)
require(biomaRt)
require(gplots)
require(Biobase)
require(RColorBrewer)

pd.file="pheno_datas/pheno_all.csv"


# loading methada, raw data, annotations and pheno data 
pd <- read.table(pd.file, sep=",", header=T)

pd_tar <- data.frame(file=unique(as.character(pd$filename)),stringsAsFactors = F)
pd_tar$cy3 <- NA
pd_tar$cy5 <- NA

for (i in 1:nrow(pd_tar)){
  pd_tar[i,]$cy3 <- as.character(pd[as.character(pd$filename)==pd_tar[i,]$file & as.character(pd$dye)=="Cy3",]$Sample)
  pd_tar[i,]$cy5 <- as.character(pd[as.character(pd$filename)==pd_tar[i,]$file & as.character(pd$dye)=="Cy5",]$Sample)
}

rgList <- read.maimages(path = "rawFiles",ext = "txt",files=pd_tar$file, source="agilent.median", verbose = T)

mat <-cbind(rgList$G,rgList$R)
rownames(mat) <- rgList$genes$ProbeName
colnames(mat) <- c(pd_tar$cy3,pd_tar$cy5)

pd_ord <- pd[match(colnames(mat),pd$Sample),]
pd_ord$Slide_No. <- as.factor(pd_ord$Slide_No.)
pd_ord$Nano <- as.factor(pd_ord$Nano)
pd_ord$dye <- as.factor(pd_ord$dye)
pd_ord$filename <- as.factor(pd_ord$filename)
pd_ord$Sample <- as.factor(pd_ord$Sample)

cells=c("THP1","Beas-2B","A549")

for (cell in cells){
    
    pd_cell <- pd_ord[pd_ord$Cell.line==cell,-3]
    rownames(pd_cell) <- as.character(pd_cell$Sample)
    pd_cell <- droplevels(pd_cell)
    
    mat_cell <- mat[,colnames(mat) %in% pd_cell$Sample]
    colnames(mat_cell)==pd_cell$Sample
    
    dat2 <- mat_cell
    dat3 <- dat2[which(rgList$genes$ControlType==0),]
    score.neg <- matrix(0, nrow=dim(dat3)[1], ncol=dim(dat3)[2])
    for(i in 1:dim(dat3)[2]){
      thres <- NULL
      thres <- quantile(dat2[which(rgList$genes$ControlType==-1),i],.90)
      score.neg[which(dat3[,i]>thres),i] <- 1
    }
    
    neg.sumrow <- apply(score.neg, 1, sum)
    perc <- 6.25
    dat4 <- dat3[neg.sumrow>=round(dim(dat3)[2]*perc/100),]
    
    
    print("Filter 90% quantile - 6.25% (2/33) samples ")
    print(paste("removing",dim(dat3)[1]-dim(dat4)[1]))
    print(paste("keeping",dim(dat4)[1]))
    print(paste("removing",dim(dat3)-dim(dat4)))
    
    boxplot(log2(dat4),main="before normalization")
    norm <- normalizeQuantiles(log2(dat4))
    boxplot(norm, main="after normalization")
    
    prince.plot(prince(norm,pd_cell,top = 6),note = T)
    limma:::plotMDS(norm, top=500, labels=pd_cell$Sample, col=as.numeric(pd_cell$Nano), gene.selection="common", main = "Before removing any batch.")

    save(norm,pd_cell,file = paste0("0_preprocess/",cell,"_preprocessData.Rdata"))
    dev.off()
  }
 
