# Supplementary material for: Integration of genome-wide mRNA and miRNA expression, and DNA methylation data of three cell lines exposed to ten carbon nanomaterials
Source: Data Brief. 2018 May 25;19:1046–57. doi: 10.1016/j.dib.2018.05.107 (PMC6140287; doi:10.1016/j.dib.2018.05.107)
Supplement: Supplementary file 6 — Supplementary file S2. Zip file containing all the scripts used to generate data in this manuscript. [file mmc6.zip › Supplementary_file_S2/1_mRNA data/3_limma_analisys.R]

require(limma)
library(calibrate)

setwd("./2_limma")

cells = c("A549","Beas-2B","THP1")
nanos=c("SIG_SW","CH","FULL","CB","SIG_MW","GNF","BAY","SES_MW","SES_SW","M") 
cont="CONT"

for (cell in cells){
  
  load(paste("../1_batch_removal/",cell,"_expr_norm_gene.Rdata",sep=""))
  
  pd1=pd_cell
  pd1$Nano <- as.factor(sub("-","_",pd1$Nano))
  
  designMatrix <- model.matrix(~0+Nano+Slide_No.+dye+Qubit+mRNA_100ng,data=pd1) # Design matrix
  namesDes=levels(pd1$Nano)
  colnames(designMatrix)[1:length(namesDes)]=namesDes
  
  cmtx <- makeContrasts( "BAY-CONT", "CB-CONT","CH-CONT","FULL-CONT","GNF-CONT",
                         "M-CONT","SES_MW-CONT","SES_SW-CONT","SIG_MW-CONT","SIG_SW-CONT", levels= designMatrix ) # Contrast matrix: each nano agaist the control
  
  ################################################ Limma differential analisys  #######
  fit=lmFit(fdata,designMatrix)
  fit=eBayes(contrasts.fit(fit,contrasts = cmtx))
  
  fdr=0.01
   
  ############################## Save probe analyses for each nano in  a list   ############################## 
  dmg_dats=list()
  
  
  annotation = read.delim("../SurePrint_G3_Human_GE_v3_8x60K_Microarray.txt")
  annotation=unique(annotation[,c(2,3)])
  annotation=aggregate(annotation$GeneSymbol,by=list(annotation$TargetID),FUN=paste," ")
  rownames(annotation)=annotation$Group.1
  colnames(annotation) <- c("targetID","geneSymbol")
  
  
  for (nano in nanos){
    Mv=fdata
    
    coef=paste(nano,"-","CONT",sep="")
    
    tt <- topTable(fit, coef = coef, number = nrow(Mv))
    nsig <- sum(tt$adj.P.Val < fdr)
  
    m <- match(rownames(tt), rownames(Mv))
    Mv <- Mv[m, ]
    
    m <- match(rownames(Mv), rownames(annotation))
    annotation_nano <- annotation[m,]
    
    stat <- tt$t
    annotated <- data.frame(ID = rownames(Mv), stat = stat, geneSym = unlist(annotation_nano$geneSymbol), Fc=tt$logFC, nom_p=tt$P.Value, indfdr = tt$adj.P.Val)
    
    dmg_dats[[length(dmg_dats)+1]]=annotated
  }
  names(dmg_dats)=nanos
  
  dev.off()
  save(dmg_dats,file = paste(cell,"_dmgs.Rdata",sep=""))
  
}
