# Supplementary material for: Integration of genome-wide mRNA and miRNA expression, and DNA methylation data of three cell lines exposed to ten carbon nanomaterials
Source: Data Brief. 2018 May 25;19:1046–57. doi: 10.1016/j.dib.2018.05.107 (PMC6140287; doi:10.1016/j.dib.2018.05.107)
Supplement: Supplementary file 6 — Supplementary file S2. Zip file containing all the scripts used to generate data in this manuscript. [file mmc6.zip › Supplementary_file_S2/2_miRNA data/2_batch_rem.R]

setwd("./1_batch_removal")

require(limma)
require(sva)
require(swamp)
require(infotheo)
require(biomaRt)
require(gplots)
require(Biobase)
require(RColorBrewer)
require(data.table)


cells <- c("THP1","A549","Beas-2B")

for (cell in cells){
  
  load(paste0("../0_preprocess/",cell,"_preprocessData.Rdata"))
  norm.data_cell <- comb2_clean
  
  confounding(pd_cell)
  
  limma:::plotMDS(norm.data_cell, top=500, labels=pd_cell$Sample, col=as.numeric(pd_cell$NANO), 
                  gene.selection="common", main = "Before removing any batch.")
  
  print("BATCH EFFECT BEFORE COMBAT ON slidePos")  
  prince.plot(prince(norm.data_cell,pd_cell,8),note = T)
   
  combMod=model.matrix(~NANO+ Qubit+miRNA_100ng, data=pd_cell)
  rCombP <- ComBat(norm.data_cell, mod=combMod, batch=pd_cell$Slide_No.)
  
  print("BATCH EFFECT AFTER COMBAT ON slidePos")
  prince.plot(prince(rCombP,pd_cell,8),note = T)
  limma:::plotMDS(rCombP, top=min(500,nrow(rCombP)), labels=pd_cell$NANO, col=as.numeric(pd_cell$NANO),
                  gene.selection="common", main = "After removing slide eff")
  plot.heatmap(rCombP, pd_cell$NANO, min(500,nrow(rCombP)))  

  fdata=rCombP
  save(pd_cell,fdata,file = paste(cell,"_expr_norm_gene.Rdata",sep=""))
}
