# Supplementary material for: Integration of genome-wide mRNA and miRNA expression, and DNA methylation data of three cell lines exposed to ten carbon nanomaterials
Source: Data Brief. 2018 May 25;19:1046–57. doi: 10.1016/j.dib.2018.05.107 (PMC6140287; doi:10.1016/j.dib.2018.05.107)
Supplement: Supplementary file 6 — Supplementary file S2. Zip file containing all the scripts used to generate data in this manuscript. [file mmc6.zip › Supplementary_file_S2/2_miRNA data/1_preprocess.R]

setwd("./1_preprocess/")

library(gplots)
library(limma)
library(sva)

pd <- read.table("../miRNA_pd.txt", header=T,sep="\t")
pd$FilePath <- paste0("../rawfiles/",pd$Folder,"/",pd$filename,".txt")

dat <- read.maimages(files=pd$FilePath, source="agilent.median", green.only=T, other.columns=c("gIsGeneDetected"))
dat$targets <- pd

boxplot(log2(dat$E[which(dat$genes$ControlType==0),]), names= dat$targets$Sample, las=2, main="raw data")
med <- apply(dat$E, 2, median)
plot(density(med))
limma:::plotMDS(normalizeQuantiles(log2(dat$E[which(dat$genes$ControlType==0),])), 
  top=500, labels=dat$targets$Sample, col=as.numeric(as.factor(dat$targets$Cell_line)), 
  gene.selection="common", main = "Before removing any batch.")


cells=c("THP1","Beas-2B","A549")
colnames(dat$E) <- dat$targets$Sample
rownames(dat$E) <- dat$genes$SystematicName

for (cell in cells){
  pd_cell <- pd[pd$Cell_line==cell,-c(3,8,13:14)]
  pd_cell$Sample <- as.factor(pd_cell$Sample)
  pd_cell$NANO <- as.factor(pd_cell$NANO)
  pd_cell$Hybr.Date <- as.factor(pd_cell$Hybr.Date)
  pd_cell$Slide_No. <- as.factor(pd_cell$Slide_No.)
  pd_cell$filename <- as.factor(pd_cell$filename)
  pd_cell$slide_batch <- as.factor(pd_cell$slide_batch)
  pd_cell$Bioanalyzer <- as.factor(pd_cell$Bioanalyzer)
  
  rownames(pd_cell) <- as.character(pd_cell$Sample)
  pd_cell <- droplevels(pd_cell)
  str(pd_cell)
  
  dat_cell <- dat[,dat$targets$Cell_line==cell]
  rownames(pd_cell)==colnames(dat_cell$E)
   
  dat2 <- dat_cell[dat_cell$genes$ControlType==0,]
  
  groupvec <- as.vector(pd_cell$NANO)
  groups <- levels(as.factor(as.vector(pd_cell$NANO)))
  detection_mat  <- matrix(0, nrow=dim(dat2)[1], ncol=length(groups))
  
  for(i in 1:length(groups)){
    summ <- NULL
    summ <- apply(dat2$other$gIsGeneDetected[,which(groupvec==groups[i])], 1, sum)
    detection_mat[which(summ >= floor((length(which(groupvec==groups[i]))/2)+1)),i] <- 1
  }
  
  detectsum <- apply(detection_mat,1,sum)
  
  dat2Det <- dat2[which(detectsum>0),]
  dim(dat2Det)
  
  boxplot(log2(dat2Det$E),main="before normalization")
  norm <- normalizeQuantiles(log2(dat2Det$E))
  boxplot(norm, main="after normalization")
  
  prince.plot(prince(norm,pd_cell,top = 6),note = T)
  limma:::plotMDS(norm, top=500, labels=pd_cell$Sample, col=as.numeric(pd_cell$Nano), 
    gene.selection="common", main = "Before removing any batch.")
  
  
  unimir <- unique(dat2Det$genes$SystematicName)
  comb2<-matrix(nrow=length(unimir), ncol=dim(norm)[2])
  rownames(comb2)<-unimir
  colnames(comb2)<-colnames(dat2Det)
  for(i in 1:length(unimir)){
    ind=NULL
    ind<-which(rownames(norm)==unimir[i])
    for(j in 1:dim(comb2)[2]){
      comb2[i,j]<-median(norm[ind,j])
    }
  }
  
  comb2_clean <- na.omit(comb2)
  colnames(comb2_clean) == rownames(pd_cell)

  boxplot(comb2_clean, names=dat2Det$targets$NANO, las=2, main="normalized - summarized")
  
  limma:::plotMDS(comb2_clean, top=min(500,nrow(comb2_clean)), labels=pd_cell$Sample, 
    col=as.numeric(pd_cell$NANO), gene.selection="common", main="normalized - summarized")

  prince.plot(prince(comb2_clean,pd_cell,top=6),note = T)
  
  save(comb2_clean,pd_cell,file = paste0(cell,"_preprocessData.Rdata"))
}
