# Supplementary material for: Integration of genome-wide mRNA and miRNA expression, and DNA methylation data of three cell lines exposed to ten carbon nanomaterials
Source: Data Brief. 2018 May 25;19:1046–57. doi: 10.1016/j.dib.2018.05.107 (PMC6140287; doi:10.1016/j.dib.2018.05.107)
Supplement: Supplementary file 6 — Supplementary file S2. Zip file containing all the scripts used to generate data in this manuscript. [file mmc6.zip › Supplementary_file_S2/2_miRNA data/3_limma_analisys.R]

require(limma)
library(calibrate)

setwd("./2_limma")

cells = c("A549","Beas-2B","THP1")
nanos=c("SIG_SW","CH","FULL","CB","SIG_MW","GNF","BAY","SES_MW","SES_SW","M") 
cont="CONT"

for (cell in cells){
  
  load(paste0("../0_preprocess/",cell,"_preprocessData.Rdata"))
  fdata <- comb2_clean
  
  pd1=pd_cell
  pd1$Nano <- as.factor(sub("-","_",pd1$NANO))
  
  designMatrix <- model.matrix(~0+Nano+Slide_No.+Qubit+miRNA_100ng,data=pd1) # Design matrix
  namesDes=levels(pd1$Nano)
  colnames(designMatrix)[1:length(namesDes)]=namesDes
  
  cmtx <- makeContrasts( "BAY-CONT", "CB-CONT","CH-CONT","FULL-CONT","GNF-CONT",
                         "M-CONT","SES_MW-CONT","SES_SW-CONT","SIG_MW-CONT","SIG_SW-CONT", levels= designMatrix ) # Contrast matrix: each nano agaist the control
  
  ################################################ Limma differential analisys  #######
  fit=lmFit(fdata,designMatrix)
  fit=eBayes(contrasts.fit(fit,contrasts = cmtx))
  
  fdr=0.05
   
  ############################## Save probe analyses for each nano in  a list   ############################## 
  dmg_dats=list()
  
  for (nano in nanos){
    
    Mv=fdata
    coef=paste(nano,"-","CONT",sep="")

    tt <- topTable(fit, coef = coef, number = nrow(Mv))
    nsig <- sum(tt$adj.P.Val < fdr)
    
    annotated <- data.frame(ID = rownames(tt), stat = tt$t, Fc=tt$logFC, nom_p=tt$P.Value, indfdr = tt$adj.P.Val)
    annotated$score= -log10(annotated$nom_p)* abs(annotated$Fc) #  compute score for each probe as log_FC * -log(raw_P) 
    dmg_dats[[length(dmg_dats)+1]]=annotated
  }
  names(dmg_dats)=nanos
  
  save(dmg_dats,file = paste(cell,"_dmgs.Rdata",sep=""))
  
}
