# Supplementary material for: Integration of genome-wide mRNA and miRNA expression, and DNA methylation data of three cell lines exposed to ten carbon nanomaterials
Source: Data Brief. 2018 May 25;19:1046–57. doi: 10.1016/j.dib.2018.05.107 (PMC6140287; doi:10.1016/j.dib.2018.05.107)
Supplement: Supplementary file 6 — Supplementary file S2. Zip file containing all the scripts used to generate data in this manuscript. [file mmc6.zip › Supplementary_file_S2/3_450k data/3_dmp_Analysis.R]

setwd("./1_dmr_analisys")

library(minfi)
library(lumi)
library(calibrate)


cells = c("A549","Beas2B","THP")
nanos=c("SIG_SW","CH","FULL","CB","SIG_MW","GNF","BAY","SES_MW","SES_SW","M") 
cont="CONTROL"

for (cell in cells){
  print(paste0("limma on ",cell))
  
  load(paste("../3_batch_removal/",cell,"/",cell,"_preproc_batch.Rdata",sep=""))
  
  M.vals=comb_dat
  
  nrow(M.vals)
  
  print(formula(paste("~0+Nano",paste(colnames(svd),collapse = "+"),sep="+")))
  designMatrix <- model.matrix(formula(paste("~0+Nano",paste(colnames(svd),collapse = "+"),sep="+")),data=pd_cell) # Design matrix
  namesDes=levels(pd_cell$Nano)
  colnames(designMatrix)[1:length(namesDes)]=namesDes
  
  cmtx <- makeContrasts( "BAY-CONTROL", "CB-CONTROL","CH-CONTROL","FULL-CONTROL","GNF-CONTROL",
                         "M-CONTROL","SES_MW-CONTROL","SES_SW-CONTROL","SIG_MW-CONTROL","SIG_SW-CONTROL", levels= designMatrix ) # Contrast matrix: each nano agaist the control
  
  ################################################ Limma differential analisys#######
  fit=lmFit(M.vals,designMatrix)
  fit=eBayes(contrasts.fit(fit,contrasts = cmtx))
  
  fdr=0.05
  annotation = c(array = "IlluminaHumanMethylation450k", annotation = "ilmn12.hg19")
  
  ############################## Save probe analyses for each nano in  a list   ############################## 
  cpg_annotations=list()

  for (nano in nanos){
    Mv=M.vals
    coef=paste(nano,"-","CONTROL",sep="")
    
    tt <- topTable(fit, coef = coef, number = nrow(Mv))
    nsig <- sum(tt$adj.P.Val < fdr)
    
    m <- match(rownames(tt), rownames(Mv))
    Mv <- Mv[m, ]
    
    RSobject <- RatioSet(Mv, annotation = annotation)
    RSanno <- getAnnotation(RSobject)
    
    cpg_annotation <- as.data.frame(RSanno[,c("chr","pos","strand","Name","Islands_Name",
                                              "Relation_to_Island","UCSC_RefGene_Name","UCSC_RefGene_Accession",
                                              "UCSC_RefGene_Group","Phantom", "DMR","Enhancer","Regulatory_Feature_Group")])
    
    cpg_annotation$ID   <-    rownames(tt)
    cpg_annotation$stat <-    tt$t
    cpg_annotation$mFc  <-    tt$logFC
    cpg_annotation$nom_p <-   tt$P.Value
    cpg_annotation$indfdr <-  tt$adj.P.Val
    cpg_annotations[[length(cpg_annotations)+1]]=cpg_annotation
  }
  names(cpg_annotations)=nanos
  
  print(sapply(cpg_annotations,function(x) nrow(x[x$indfdr < 0.05 & abs(x$mFc) >0.58 ,])))
  
  barplot(sapply(cpg_annotations,function(x)nrow(x[x$indfdr < 0.05 & abs(x$mFc) >0.58 ,])))
  
  save(cpg_annotations,file = paste("limma/",cell,"_dmps.Rdata",sep=""))
  
}
