# Supplementary material for: Integration of genome-wide mRNA and miRNA expression, and DNA methylation data of three cell lines exposed to ten carbon nanomaterials
Source: Data Brief. 2018 May 25;19:1046–57. doi: 10.1016/j.dib.2018.05.107 (PMC6140287; doi:10.1016/j.dib.2018.05.107)
Supplement: Supplementary file 6 — Supplementary file S2. Zip file containing all the scripts used to generate data in this manuscript. [file mmc6.zip › Supplementary_file_S2/3_450k data/2_batch_cells_sva.R]

setwd("./2_batch_removal/")

library(minfi)
library(sva)
library(arules)
library(swamp)

source("utils.R")

cells = c("A549","Beas2B","THP" )

for (cell in cells){
  
  load(paste0("../2_preprocess/",cell,"preprocessed.Rdata"))

  system(paste("mkdir ",cell))
  
  Mp <- getM(Mswan3)
  colnames(Mp)==pd_cell$SAMPLE_ID
  colnames(Mp) <- rownames(pd_cell)
  
  pd_cell <- pd_cell[,-c(2,12,15,20,21,22)]
  pd_cell$ng.tot_disc=as.factor(arules::discretize(pd_cell$ng.tot,categories = nrow(pd_cell)^(1/3)))
  

  print("BATCH EFFECT BEFORE SVA")
  prince.plot(prince(g = Mp,o = pd_cell,top = 8),note = T)
  mdsPlot(Mp,  sampGroups = pd_cell$Nano, sampNames = pd_cell$Sample)
  
  
  mod = model.matrix(~Nano, data=pd_cell)
  svobj = sva(Mp,mod,method = "two-step")
  svd=infotheo::discretize(as.matrix(svobj$sv), disc="equalfreq", nbins=NROW(svobj$sv)^(1/3))
  svd=as.data.frame(svd)
  svs=as.data.frame(svobj$sv)
  colnames(svs) <- paste0(colnames(svs),"s")
  pd_cell=cbind(pd_cell,svd,svs)
  
  print("BATCH EFFECT BEFORE SVA")
  batch_distr=confounding(pd_cell)
  prince.plot(prince(g = Mp,o = pd_cell,top = 8),note = T)
  
  comb_dat <- Mp
  for(i in 1:(ncol(svd)-1)){
    comb_mod <- model.matrix(formula(paste0("~Nano+",paste(colnames(svd)[(i+1):ncol(svd)],collapse="+"))), data=pd_cell)
    comb_dat <- ComBat(comb_dat,batch = svd[,i] ,mod = comb_mod)
    prince.plot(prince(g = comb_dat,o = pd_cell,top = 8),note = T)
  }
  comb_mod <- model.matrix(formula("~Nano"), data=pd_cell)
  comb_dat <- ComBat(comb_dat,batch = svd[,ncol(svd)] ,mod = comb_mod)
  prince.plot(prince(g = comb_dat,o = pd_cell,top = 8),note = T)
  
  limma:::plotMDS(comb_dat, top=500, labels=pd_cell$Sample, col=as.numeric(pd_cell$Nano), gene.selection="common")
  
  
  save(Mp,pd_cell,comb_dat,svd,file = paste(cell,"/",cell,"_preproc_batch.Rdata",sep=""))
}
