# Supplementary material for: Integration of genome-wide mRNA and miRNA expression, and DNA methylation data of three cell lines exposed to ten carbon nanomaterials
Source: Data Brief. 2018 May 25;19:1046–57. doi: 10.1016/j.dib.2018.05.107 (PMC6140287; doi:10.1016/j.dib.2018.05.107)
Supplement: Supplementary file 6 — Supplementary file S2. Zip file containing all the scripts used to generate data in this manuscript. [file mmc6.zip › Supplementary_file_S2/3_450k data/1_450Preprocess.R]

set.seed(1971)

setwd("./1_preprocess")

library(xlsx)
library(lumi)
library(minfi)
library(limma)
library(IlluminaHumanMethylation450kmanifest)
library(FDb.InfiniumMethylation.hg19)
library(sva)
library(arules)
library(wateRmelon)

exp_dir="../FIOH/"
IDAT_dir="../0_FIOH_idat"
sampleinfo <- read.xlsx("../SAMPLES_SHEET_reo_noDNA.xlsx",sheetIndex = 1,header = T)[1:127,1:21]
sampleinfo$Basename <- file.path(IDAT_dir, sampleinfo$SAMPLE_ID)
sampleinfo$group = paste(sampleinfo$Cell_Type,sampleinfo$Nano,sep="_")

cells=c("A549","Beas2B","THP")


for(cell in cells){
  pd_cell <- sampleinfo[sampleinfo$Cell_Type %in% cell,]
  pd_cell$plate.position=paste(pd_cell$row,pd_cell$column,sep="_")
  
  rownames(pd_cell) <- toupper(gsub("DNA_","",pd_cell$Sample))
  pd_cell$Cell_Type <- factor(pd_cell$Cell_Type)
  pd_cell$Nano <- factor(toupper(pd_cell$Nano))
  pd_cell$Sample <- factor(pd_cell$Sample)
  pd_cell$Sample.ID <- factor(pd_cell$Sample.ID)
  pd_cell$matrix.id <- factor(pd_cell$matrix.id)
  pd_cell$plate.position <- factor(pd_cell$plate.position)
  pd_cell$plate <- factor( pd_cell$plate)
  pd_cell$row <- factor(pd_cell$row)
  pd_cell$column <- factor(pd_cell$column)
  pd_cell$UL <- factor(pd_cell$UL)
  pd_cell$CHIP.N. <- factor(pd_cell$CHIP.N.)
  pd_cell$Sentrix_ID <- factor(pd_cell$Sentrix_ID)
  pd_cell$Sentrix_Position <- factor(pd_cell$Sentrix_Position)
  pd_cell$SAMPLE_ID <- factor(pd_cell$SAMPLE_ID)
  pd_cell$group <- factor(pd_cell$group)
  pd_cell$NOTE <- factor(pd_cell$NOTE)
  str(pd_cell)
  
  ### readin
  RGset <- read.metharray.exp(targets=pd_cell)
  colnames(RGset)==pd_cell$SAMPLE_ID
  
  pdf(paste0(cell,"preprocess.pdf"))

  densityPlot(RGset, sampGroups = pd_cell$Nano, main = "Beta", xlab = "Beta")
  mdsPlot(RGset, sampGroups = pd_cell$Nano, sampNames = pd_cell$Sample)
  
  ##  SWAN normalization
  Mswan <- preprocessSWAN(RGset)
  
  densityPlot(Mswan, sampGroups = pd_cell$Nano, main = "Beta-swan", xlab = "Beta" )
  mdsPlot(Mswan, sampNames = pd_cell$Sample, sampGroups = pd_cell$Nano)
  
  
  # remove probes whose detecion p-val is less than 0.01 in all samples
  detP <- detectionP(RGset)
  keep <- rowSums(detP < 0.01) == ncol(RGset)
  table(keep)
  Mswan_p_filt <- Mswan[keep,]
  
  
  # remove SNP probes
  snps <- as.data.frame(getSnpInfo(Mswan_p_filt))
  cg_sbe_snps=snps[which( !is.na(snps[,3]) | !is.na(snps[,5])), ]
  print(paste("removing snps ",nrow(cg_sbe_snps)))
  
  Mswan2 <- Mswan_p_filt[which( is.na(snps[,3]) & is.na(snps[,5])),]
  mdsPlot(Mswan2, sampGroups = pd_cell$Nano, sampNames = pd_cell$Sample,main = "Beta-swan_nosnp")
  
  ## remove non specific probes
  nonspec <- as.vector(read.table("../utility/cgcross.txt", header=T)[,1])
  Mswan3 <- Mswan2[-which(is.element(featureNames(Mswan2), nonspec)),]
  print(paste("removing cross probes ",nrow(Mswan3) - nrow(Mswan2)))
  
  mdsPlot(Mswan3, sampGroups = pd_cell$Nano, sampNames = pd_cell$Sample,main = "Beta-swan_nosnp_noHyb")
  
  save(Mswan3,pd_cell,file = paste0(cell,"preprocessed.Rdata"))
  
  dev.off()
}
